# Supplementary material for: 2-{[2,8-Bis(tri­fluoro­meth­yl)quinolin-4-yl](hy­droxy)meth­yl}piperidin-1-ium tri­chloro­acetate: crystal structure and Hirshfeld surface analysis
Source: Acta Crystallogr E Crystallogr Commun. 2018 Nov 22;74(Pt 12):1851–6. doi: 10.1107/S2056989018016389 (PMC6281115; doi:10.1107/S2056989018016389)
Supplement: Supplementary file 1 [file e-74-01851-sup1.cif]

##############################################################################
#                                                                            #
# This CIF contains the data in a paper accepted for publication in          #
# Acta Crystallographica Section E. It conforms to the requirements of       #
# Notes for Authors for Acta Crystallographica Section E, and has been       #
# peer reviewed under the auspices of the IUCr Commission on Journals.       #
#                                                                            #
# Full details of the Crystallographic Information File format               #
# are given in the paper "The Crystallographic Information File (CIF):       #
# a New Standard Archive File for Crystallography" by S. R. Hall, F. H.      #
# Allen and I. D. Brown [Acta Cryst. (1991), A47, 655-685].                  #
#                                                                            #
# The current version of the core CIF dictionary is obtainable from          #
# ftp://ftp.iucr.org/pub/cif_core.dic.                                       #
#                                                                            #
# Software is freely available for graphical display of the structure(s)     #
# in this CIF. For information consult the CIF software page                 #
# http://www.iucr.org/resources/cif/software.                                #
#                                                                            #
# This file may be used for bona fide research purposes within the           #
# scientific community so long as proper attribution is given to the journal # 
# article from which it was obtained.                                        #
#                                                                            #
##############################################################################
data_I
_audit_creation_method     'SHELXL-2014/7'
_chemical_name_systematic
;
2-{[2,8-Bis(trifluoromethyl)quinolin-4-yl](hydroxy)methyl}piperidin-1-ium
trichloroacetate
;
_chemical_name_common     ?
_chemical_formula_moiety     'C17 H17 F6 N2 O, C2 Cl3 O2'
_chemical_formula_sum     'C19 H17 Cl3 F6 N2 O3'
_chemical_formula_iupac     'C17 H17 F6 N2 O, C2 Cl3 O2'
_chemical_formula_weight     541.69
_chemical_melting_point     ?
_space_group_crystal_system     triclinic
_space_group_name_H-M_alt     'P -1'
_space_group_name_Hall     '-P 1'
loop_
    _space_group_symop_operation_xyz
    'x, y, z'
    '-x, -y, -z'
_cell_length_a     6.8087(2)
_cell_length_b     11.8568(5)
_cell_length_c     15.2562(6)
_cell_angle_alpha     67.473(2)
_cell_angle_beta     81.663(2)
_cell_angle_gamma     89.824(3)
_cell_volume     1123.77(7)
_cell_formula_units_Z     2
_cell_measurement_reflns_used     25711
_cell_measurement_theta_min     2.91
_cell_measurement_theta_max     27.48
_cell_measurement_temperature     120(2)
_exptl_crystal_description     slab
_exptl_crystal_colour     colourless
_exptl_crystal_size_max     0.300
_exptl_crystal_size_mid     0.260
_exptl_crystal_size_min     0.210
_exptl_crystal_density_diffrn     1.601
_exptl_crystal_density_meas     ?
_exptl_crystal_density_method     ?
_exptl_crystal_F_000     548
_exptl_absorpt_coefficient_mu     0.482
_exptl_absorpt_correction_type     multi-scan
_exptl_absorpt_process_details
;
(<i>SADABS</i>; Sheldrick, 2007)
;
_exptl_absorpt_correction_T_min     0.6358
_exptl_absorpt_correction_T_max     0.7456
_diffrn_ambient_temperature     120(2)
_diffrn_radiation_type     MoK\a
_diffrn_radiation_wavelength     0.71073
_diffrn_radiation_source     'Bruker-Nonius FR591 rotating anode'
_diffrn_radiation_monochromator     'graphite'
_diffrn_measurement_device_type
;
Bruker--Nonius Roper CCD camera on \k-goniostat
;
_diffrn_measurement_method     '\f & \w scans'
_diffrn_detector_area_resol_mean     9.091
_diffrn_reflns_number     23628
_diffrn_reflns_av_R_equivalents     0.0548
_diffrn_reflns_av_unetI/netI     0.0385
_diffrn_reflns_theta_min     2.927
_diffrn_reflns_theta_max     27.431
_diffrn_reflns_theta_full     25.242
_diffrn_measured_fraction_theta_max     0.995
_diffrn_measured_fraction_theta_full     0.998
_diffrn_reflns_limit_h_min     -8
_diffrn_reflns_limit_h_max     8
_diffrn_reflns_limit_k_min     -15
_diffrn_reflns_limit_k_max     15
_diffrn_reflns_limit_l_min     -19
_diffrn_reflns_limit_l_max     19
_refine_special_details
;
Owing to poor agreement, perhaps owing to interference from the beam-stop,
two reflections, i.e. (1 0 0) and (1 0 1), were omitted from the final
cycles of the refinement.
;
_reflns_number_total     5114
_reflns_number_gt     3880
_reflns_threshold_expression     'I > 2\s(I)'
_refine_ls_structure_factor_coef     Fsqd
_refine_ls_matrix_type     full
_refine_ls_R_factor_all     0.0672
_refine_ls_R_factor_gt     0.0469
_refine_ls_wR_factor_gt     0.1197
_refine_ls_wR_factor_ref     0.1329
_refine_ls_goodness_of_fit_ref     1.020
_refine_ls_restrained_S_all     1.020
_refine_ls_number_reflns     5114
_refine_ls_number_parameters     307
_refine_ls_number_restraints     3
_refine_ls_hydrogen_treatment     mixed
_refine_ls_weighting_scheme     calc
_refine_ls_weighting_details
              'w=1/[\s^2^(Fo^2^)+(0.0695P)^2^+0.5906P] where P=(Fo^2^+2Fc^2^)/3'
_atom_sites_solution_hydrogens     mixed
_atom_sites_solution_primary     direct
_atom_sites_solution_secondary     ?
_refine_ls_shift/su_max     0.000
_refine_ls_shift/su_mean     0.000
_refine_diff_density_max     0.810
_refine_diff_density_min     -0.588
_refine_ls_extinction_method     none
_refine_ls_extinction_coef     .
loop_
    _atom_type_symbol
    _atom_type_description
    _atom_type_scat_dispersion_real
    _atom_type_scat_dispersion_imag
    _atom_type_scat_source
    'C' 'C' 0.0033 0.0016
                         'International Tables Vol C Tables 4.2.6.8 and 6.1.1.4'
    'H' 'H' 0.0000 0.0000
                         'International Tables Vol C Tables 4.2.6.8 and 6.1.1.4'
    'Cl' 'Cl' 0.1484 0.1585
                         'International Tables Vol C Tables 4.2.6.8 and 6.1.1.4'
    'F' 'F' 0.0171 0.0103
                         'International Tables Vol C Tables 4.2.6.8 and 6.1.1.4'
    'N' 'N' 0.0061 0.0033
                         'International Tables Vol C Tables 4.2.6.8 and 6.1.1.4'
    'O' 'O' 0.0106 0.0060
                         'International Tables Vol C Tables 4.2.6.8 and 6.1.1.4'
_computing_data_collection
;
COLLECT (Hooft, 1998)
;
_computing_cell_refinement
;
DENZO (Otwinowski & Minor, 1997) and COLLECT (Hooft, 1998)
;
_computing_data_reduction
;
DENZO (Otwinowski & Minor, 1997) and COLLECT (Hooft, 1998)
;
_computing_structure_solution
;
SHELXS (Sheldrick, 2008)
;
_computing_structure_refinement
;
<i>SHELXL2014/7</i> (Sheldrick, 2015)
;
_computing_molecular_graphics
;
ORTEP-3 for Windows (Farrugia, 2012) and  DIAMOND (Brandenburg,
2006)
;
_computing_publication_material
;
publCIF (Westrip, 2010)
;
loop_
    _atom_site_type_symbol
    _atom_site_label
    _atom_site_fract_x
    _atom_site_fract_y
    _atom_site_fract_z
    _atom_site_U_iso_or_equiv
    _atom_site_adp_type
    _atom_site_calc_flag
    _atom_site_occupancy
    _atom_site_disorder_assembly
    _atom_site_disorder_group
    F F1 -0.22880(19) -0.00170(13) 1.00487(9) 0.0378(3) Uani d 1 . .
    F F2 -0.38289(18) 0.05158(14) 0.88298(9) 0.0392(3) Uani d 1 . .
    F F3 -0.36487(19) 0.17017(13) 0.95862(9) 0.0384(3) Uani d 1 . .
    F F4 0.1664(2) 0.31406(13) 1.01713(9) 0.0430(3) Uani d 1 . .
    F F5 0.0401(2) 0.46009(13) 0.91079(10) 0.0454(4) Uani d 1 . .
    F F6 0.3286(3) 0.48695(15) 0.94377(13) 0.0590(5) Uani d 1 . .
    O O1 0.1401(2) 0.03503(14) 0.64074(11) 0.0300(3) Uani d 1 . .
    H H1O 0.058(3) 0.084(2) 0.6145(19) 0.045 Uiso d 1 . .
    N N1 0.0200(3) 0.23331(16) 0.88257(12) 0.0255(4) Uani d 1 . .
    N N2 0.5142(3) -0.04940(16) 0.63900(12) 0.0246(4) Uani d 1 . .
    H H1N 0.420(3) -0.084(2) 0.6219(17) 0.029 Uiso d 1 . .
    H H2N 0.565(3) 0.0117(16) 0.5858(11) 0.029 Uiso d 1 . .
    C C1 -0.0699(3) 0.15108(19) 0.86236(14) 0.0248(4) Uani d 1 . .
    C C2 0.0070(3) 0.10584(19) 0.79255(14) 0.0253(4) Uani d 1 . .
    H H2 -0.0687 0.0471 0.7811 0.030 Uiso calc 1 . .
    C C3 0.1930(3) 0.14755(18) 0.74109(14) 0.0232(4) Uani d 1 . .
    C C4 0.2993(3) 0.23707(18) 0.76020(14) 0.0234(4) Uani d 1 . .
    C C5 0.4941(3) 0.28638(19) 0.71304(15) 0.0280(4) Uani d 1 . .
    H H5 0.5585 0.2614 0.6645 0.034 Uiso calc 1 . .
    C C6 0.5892(3) 0.3690(2) 0.73676(17) 0.0330(5) Uani d 1 . .
    H H6 0.7195 0.4006 0.7048 0.040 Uiso calc 1 . .
    C C7 0.4967(4) 0.4085(2) 0.80829(17) 0.0341(5) Uani d 1 . .
    H H7 0.5657 0.4656 0.8244 0.041 Uiso calc 1 . .
    C C8 0.3084(3) 0.36492(19) 0.85441(15) 0.0294(5) Uani d 1 . .
    C C9 0.2044(3) 0.27756(18) 0.83188(14) 0.0244(4) Uani d 1 . .
    C C10 -0.2631(3) 0.0942(2) 0.92713(15) 0.0283(4) Uani d 1 . .
    C C11 0.2098(4) 0.4061(2) 0.93101(17) 0.0365(5) Uani d 1 . .
    C C12 0.2837(3) 0.09461(19) 0.66926(14) 0.0236(4) Uani d 1 . .
    H H12 0.3575 0.1615 0.6113 0.028 Uiso calc 1 . .
    C C13 0.4279(3) -0.00337(18) 0.71443(14) 0.0233(4) Uani d 1 . .
    H H13 0.5380 0.0361 0.7315 0.028 Uiso calc 1 . .
    C C14 0.6690(3) -0.1405(2) 0.67050(17) 0.0317(5) Uani d 1 . .
    H H14A 0.7833 -0.1014 0.6836 0.038 Uiso calc 1 . .
    H H14B 0.7175 -0.1693 0.6187 0.038 Uiso calc 1 . .
    C C15 0.5805(3) -0.2485(2) 0.76066(17) 0.0330(5) Uani d 1 . .
    H H15A 0.6859 -0.3051 0.7841 0.040 Uiso calc 1 . .
    H H15B 0.4774 -0.2935 0.7452 0.040 Uiso calc 1 . .
    C C16 0.4882(4) -0.2063(2) 0.83963(16) 0.0332(5) Uani d 1 . .
    H H16A 0.4233 -0.2776 0.8957 0.040 Uiso calc 1 . .
    H H16B 0.5940 -0.1701 0.8607 0.040 Uiso calc 1 . .
    C C17 0.3350(3) -0.11181(19) 0.80364(15) 0.0291(5) Uani d 1 . .
    H H17A 0.2230 -0.1503 0.7883 0.035 Uiso calc 1 . .
    H H17B 0.2819 -0.0829 0.8548 0.035 Uiso calc 1 . .
    Cl Cl1 0.91440(9) 0.34265(7) 0.30595(4) 0.04821(19) Uani d 1 . .
    Cl Cl2 1.10599(11) 0.35855(7) 0.45615(5) 0.0571(2) Uani d 1 . .
    Cl Cl3 0.70646(12) 0.44205(6) 0.43618(6) 0.0577(2) Uani d 1 . .
    O O2 0.6471(2) 0.16019(15) 0.46652(12) 0.0369(4) Uani d 1 . .
    O O3 0.8236(2) 0.16197(15) 0.57789(11) 0.0352(4) Uani d 1 . .
    C C18 0.7750(3) 0.20401(19) 0.49632(15) 0.0259(4) Uani d 1 . .
    C C19 0.8759(3) 0.3309(2) 0.42622(16) 0.0319(5) Uani d 1 . .
loop_
    _atom_site_aniso_label
    _atom_site_aniso_U_11
    _atom_site_aniso_U_22
    _atom_site_aniso_U_33
    _atom_site_aniso_U_12
    _atom_site_aniso_U_13
    _atom_site_aniso_U_23
    F1 0.0324(7) 0.0401(8) 0.0286(7) 0.0043(6) -0.0029(5) -0.0006(6)
    F2 0.0299(7) 0.0574(9) 0.0320(7) -0.0063(6) -0.0034(5) -0.0194(7)
    F3 0.0352(7) 0.0435(8) 0.0343(7) 0.0093(6) 0.0029(6) -0.0156(6)
    F4 0.0635(9) 0.0430(8) 0.0268(7) 0.0074(7) -0.0131(6) -0.0160(6)
    F5 0.0657(10) 0.0403(8) 0.0359(8) 0.0224(7) -0.0090(7) -0.0208(7)
    F6 0.0770(11) 0.0524(10) 0.0639(11) -0.0129(8) -0.0020(9) -0.0435(9)
    O1 0.0328(8) 0.0348(9) 0.0298(8) 0.0081(6) -0.0138(6) -0.0174(7)
    N1 0.0295(9) 0.0247(9) 0.0230(8) 0.0073(7) -0.0070(7) -0.0088(7)
    N2 0.0304(9) 0.0238(9) 0.0227(9) 0.0022(7) -0.0058(7) -0.0118(7)
    C1 0.0274(10) 0.0259(10) 0.0204(10) 0.0069(8) -0.0062(8) -0.0072(8)
    C2 0.0281(10) 0.0247(10) 0.0243(10) 0.0032(8) -0.0076(8) -0.0097(8)
    C3 0.0292(10) 0.0202(10) 0.0200(9) 0.0044(8) -0.0059(8) -0.0068(8)
    C4 0.0290(10) 0.0187(9) 0.0216(10) 0.0052(8) -0.0066(8) -0.0060(8)
    C5 0.0324(11) 0.0231(10) 0.0258(10) 0.0023(8) -0.0023(8) -0.0073(8)
    C6 0.0346(11) 0.0231(11) 0.0356(12) -0.0030(9) -0.0024(9) -0.0062(9)
    C7 0.0433(13) 0.0210(10) 0.0381(13) -0.0012(9) -0.0123(10) -0.0092(9)
    C8 0.0416(12) 0.0208(10) 0.0269(11) 0.0042(9) -0.0084(9) -0.0094(9)
    C9 0.0310(10) 0.0203(10) 0.0220(10) 0.0052(8) -0.0073(8) -0.0072(8)
    C10 0.0301(11) 0.0312(11) 0.0239(10) 0.0066(9) -0.0068(8) -0.0103(9)
    C11 0.0532(14) 0.0278(11) 0.0333(12) 0.0029(10) -0.0092(11) -0.0162(10)
    C12 0.0274(10) 0.0253(10) 0.0195(9) 0.0032(8) -0.0056(8) -0.0094(8)
    C13 0.0284(10) 0.0240(10) 0.0206(9) 0.0032(8) -0.0050(8) -0.0117(8)
    C14 0.0305(11) 0.0312(12) 0.0374(12) 0.0072(9) -0.0062(9) -0.0174(10)
    C15 0.0360(12) 0.0257(11) 0.0382(13) 0.0059(9) -0.0094(10) -0.0121(10)
    C16 0.0425(12) 0.0259(11) 0.0289(11) 0.0054(9) -0.0102(9) -0.0063(9)
    C17 0.0361(11) 0.0272(11) 0.0225(10) 0.0056(9) -0.0053(9) -0.0077(9)
    Cl1 0.0439(3) 0.0694(5) 0.0241(3) 0.0045(3) -0.0020(2) -0.0114(3)
    Cl2 0.0573(4) 0.0519(4) 0.0510(4) -0.0245(3) -0.0205(3) -0.0033(3)
    Cl3 0.0819(5) 0.0298(3) 0.0581(4) 0.0197(3) -0.0082(4) -0.0145(3)
    O2 0.0414(9) 0.0423(9) 0.0345(9) -0.0046(7) -0.0039(7) -0.0238(8)
    O3 0.0335(8) 0.0359(9) 0.0297(8) 0.0021(7) -0.0083(7) -0.0045(7)
    C18 0.0260(10) 0.0250(10) 0.0294(11) 0.0046(8) -0.0019(8) -0.0145(9)
    C19 0.0379(12) 0.0302(12) 0.0265(11) 0.0027(9) -0.0079(9) -0.0088(9)
_geom_special_details
;
 All esds (except the esd in the dihedral angle between two l.s. planes)
 are estimated using the full covariance matrix.  The cell esds are taken
 into account individually in the estimation of esds in distances, angles
 and torsion angles; correlations between esds in cell parameters are only
 used when they are defined by crystal symmetry.  An approximate (isotropic)
 treatment of cell esds is used for estimating esds involving l.s. planes.
;
loop_
    _geom_bond_atom_site_label_1
    _geom_bond_atom_site_label_2
    _geom_bond_site_symmetry_2
    _geom_bond_distance
    _geom_bond_publ_flag
    F1 C10 . 1.341(2) ?
    F2 C10 . 1.341(2) ?
    F3 C10 . 1.324(2) ?
    F4 C11 . 1.340(3) ?
    F5 C11 . 1.337(3) ?
    F6 C11 . 1.344(3) ?
    O1 C12 . 1.417(2) ?
    O1 H1O . 0.835(10) ?
    N1 C1 . 1.307(3) ?
    N1 C9 . 1.364(3) ?
    N2 C13 . 1.500(2) ?
    N2 C14 . 1.501(3) ?
    N2 H1N . 0.882(10) ?
    N2 H2N . 0.879(10) ?
    C1 C2 . 1.404(3) ?
    C1 C10 . 1.510(3) ?
    C2 C3 . 1.372(3) ?
    C2 H2 . 0.9500 ?
    C3 C4 . 1.428(3) ?
    C3 C12 . 1.518(3) ?
    C4 C9 . 1.428(3) ?
    C4 C5 . 1.423(3) ?
    C5 C6 . 1.361(3) ?
    C5 H5 . 0.9500 ?
    C6 C7 . 1.413(3) ?
    C6 H6 . 0.9500 ?
    C7 C8 . 1.367(3) ?
    C7 H7 . 0.9500 ?
    C8 C9 . 1.429(3) ?
    C8 C11 . 1.504(3) ?
    C12 C13 . 1.538(3) ?
    C12 H12 . 1.0000 ?
    C13 C17 . 1.523(3) ?
    C13 H13 . 1.0000 ?
    C14 C15 . 1.519(3) ?
    C14 H14A . 0.9900 ?
    C14 H14B . 0.9900 ?
    C15 C16 . 1.529(3) ?
    C15 H15A . 0.9900 ?
    C15 H15B . 0.9900 ?
    C16 C17 . 1.527(3) ?
    C16 H16A . 0.9900 ?
    C16 H16B . 0.9900 ?
    C17 H17A . 0.9900 ?
    C17 H17B . 0.9900 ?
    Cl1 C19 . 1.766(2) ?
    Cl2 C19 . 1.759(2) ?
    Cl3 C19 . 1.784(2) ?
    O2 C18 . 1.238(3) ?
    O3 C18 . 1.245(3) ?
    C18 C19 . 1.562(3) ?
loop_
    _geom_angle_atom_site_label_1
    _geom_angle_atom_site_label_2
    _geom_angle_atom_site_label_3
    _geom_angle_site_symmetry_1
    _geom_angle_site_symmetry_3
    _geom_angle
    _geom_angle_publ_flag
    C12 O1 H1O . . 110(2) ?
    C1 N1 C9 . . 116.91(17) ?
    C13 N2 C14 . . 113.36(16) ?
    C13 N2 H1N . . 110.4(15) ?
    C14 N2 H1N . . 108.4(16) ?
    C13 N2 H2N . . 110.7(16) ?
    C14 N2 H2N . . 109.4(16) ?
    H1N N2 H2N . . 104(2) ?
    N1 C1 C2 . . 125.37(19) ?
    N1 C1 C10 . . 115.36(18) ?
    C2 C1 C10 . . 119.01(18) ?
    C3 C2 C1 . . 119.12(19) ?
    C3 C2 H2 . . 120.4 ?
    C1 C2 H2 . . 120.4 ?
    C2 C3 C4 . . 118.17(18) ?
    C2 C3 C12 . . 119.94(18) ?
    C4 C3 C12 . . 121.84(17) ?
    C9 C4 C5 . . 118.59(18) ?
    C9 C4 C3 . . 117.62(18) ?
    C5 C4 C3 . . 123.78(18) ?
    C6 C5 C4 . . 120.7(2) ?
    C6 C5 H5 . . 119.6 ?
    C4 C5 H5 . . 119.6 ?
    C5 C6 C7 . . 121.0(2) ?
    C5 C6 H6 . . 119.5 ?
    C7 C6 H6 . . 119.5 ?
    C8 C7 C6 . . 120.3(2) ?
    C8 C7 H7 . . 119.9 ?
    C6 C7 H7 . . 119.9 ?
    C7 C8 C9 . . 120.4(2) ?
    C7 C8 C11 . . 120.5(2) ?
    C9 C8 C11 . . 119.1(2) ?
    N1 C9 C4 . . 122.80(18) ?
    N1 C9 C8 . . 118.09(18) ?
    C4 C9 C8 . . 119.07(19) ?
    F3 C10 F1 . . 106.88(17) ?
    F3 C10 F2 . . 107.34(17) ?
    F1 C10 F2 . . 106.53(17) ?
    F3 C10 C1 . . 113.66(18) ?
    F1 C10 C1 . . 110.42(16) ?
    F2 C10 C1 . . 111.64(17) ?
    F5 C11 F4 . . 106.7(2) ?
    F5 C11 F6 . . 106.71(19) ?
    F4 C11 F6 . . 105.65(19) ?
    F5 C11 C8 . . 113.08(19) ?
    F4 C11 C8 . . 112.85(19) ?
    F6 C11 C8 . . 111.3(2) ?
    O1 C12 C3 . . 112.85(16) ?
    O1 C12 C13 . . 105.73(16) ?
    C3 C12 C13 . . 110.13(16) ?
    O1 C12 H12 . . 109.3 ?
    C3 C12 H12 . . 109.3 ?
    C13 C12 H12 . . 109.3 ?
    N2 C13 C17 . . 108.72(16) ?
    N2 C13 C12 . . 107.06(16) ?
    C17 C13 C12 . . 115.11(17) ?
    N2 C13 H13 . . 108.6 ?
    C17 C13 H13 . . 108.6 ?
    C12 C13 H13 . . 108.6 ?
    N2 C14 C15 . . 109.75(17) ?
    N2 C14 H14A . . 109.7 ?
    C15 C14 H14A . . 109.7 ?
    N2 C14 H14B . . 109.7 ?
    C15 C14 H14B . . 109.7 ?
    H14A C14 H14B . . 108.2 ?
    C14 C15 C16 . . 111.18(18) ?
    C14 C15 H15A . . 109.4 ?
    C16 C15 H15A . . 109.4 ?
    C14 C15 H15B . . 109.4 ?
    C16 C15 H15B . . 109.4 ?
    H15A C15 H15B . . 108.0 ?
    C17 C16 C15 . . 110.84(18) ?
    C17 C16 H16A . . 109.5 ?
    C15 C16 H16A . . 109.5 ?
    C17 C16 H16B . . 109.5 ?
    C15 C16 H16B . . 109.5 ?
    H16A C16 H16B . . 108.1 ?
    C13 C17 C16 . . 110.83(18) ?
    C13 C17 H17A . . 109.5 ?
    C16 C17 H17A . . 109.5 ?
    C13 C17 H17B . . 109.5 ?
    C16 C17 H17B . . 109.5 ?
    H17A C17 H17B . . 108.1 ?
    O2 C18 O3 . . 127.3(2) ?
    O2 C18 C19 . . 116.35(19) ?
    O3 C18 C19 . . 116.19(18) ?
    C18 C19 Cl2 . . 111.80(15) ?
    C18 C19 Cl1 . . 111.57(15) ?
    Cl2 C19 Cl1 . . 108.50(12) ?
    C18 C19 Cl3 . . 105.96(14) ?
    Cl2 C19 Cl3 . . 110.39(13) ?
    Cl1 C19 Cl3 . . 108.56(12) ?
loop_
    _geom_torsion_atom_site_label_1
    _geom_torsion_atom_site_label_2
    _geom_torsion_atom_site_label_3
    _geom_torsion_atom_site_label_4
    _geom_torsion_site_symmetry_1
    _geom_torsion_site_symmetry_2
    _geom_torsion_site_symmetry_3
    _geom_torsion_site_symmetry_4
    _geom_torsion
    _geom_torsion_publ_flag
    C9 N1 C1 C2 . . . . -0.6(3) ?
    C9 N1 C1 C10 . . . . 173.54(17) ?
    N1 C1 C2 C3 . . . . 1.3(3) ?
    C10 C1 C2 C3 . . . . -172.61(18) ?
    C1 C2 C3 C4 . . . . -0.9(3) ?
    C1 C2 C3 C12 . . . . 176.57(18) ?
    C2 C3 C4 C9 . . . . -0.1(3) ?
    C12 C3 C4 C9 . . . . -177.48(17) ?
    C2 C3 C4 C5 . . . . 179.01(19) ?
    C12 C3 C4 C5 . . . . 1.6(3) ?
    C9 C4 C5 C6 . . . . 1.0(3) ?
    C3 C4 C5 C6 . . . . -178.1(2) ?
    C4 C5 C6 C7 . . . . -0.4(3) ?
    C5 C6 C7 C8 . . . . -0.6(3) ?
    C6 C7 C8 C9 . . . . 1.0(3) ?
    C6 C7 C8 C11 . . . . 179.6(2) ?
    C1 N1 C9 C4 . . . . -0.5(3) ?
    C1 N1 C9 C8 . . . . -178.23(18) ?
    C5 C4 C9 N1 . . . . -178.32(18) ?
    C3 C4 C9 N1 . . . . 0.8(3) ?
    C5 C4 C9 C8 . . . . -0.6(3) ?
    C3 C4 C9 C8 . . . . 178.53(18) ?
    C7 C8 C9 N1 . . . . 177.45(19) ?
    C11 C8 C9 N1 . . . . -1.2(3) ?
    C7 C8 C9 C4 . . . . -0.4(3) ?
    C11 C8 C9 C4 . . . . -179.02(19) ?
    N1 C1 C10 F3 . . . . 33.4(2) ?
    C2 C1 C10 F3 . . . . -152.12(18) ?
    N1 C1 C10 F1 . . . . -86.7(2) ?
    C2 C1 C10 F1 . . . . 87.8(2) ?
    N1 C1 C10 F2 . . . . 154.97(17) ?
    C2 C1 C10 F2 . . . . -30.5(3) ?
    C7 C8 C11 F5 . . . . 120.8(2) ?
    C9 C8 C11 F5 . . . . -60.6(3) ?
    C7 C8 C11 F4 . . . . -118.0(2) ?
    C9 C8 C11 F4 . . . . 60.7(3) ?
    C7 C8 C11 F6 . . . . 0.7(3) ?
    C9 C8 C11 F6 . . . . 179.31(19) ?
    C2 C3 C12 O1 . . . . 19.3(3) ?
    C4 C3 C12 O1 . . . . -163.38(17) ?
    C2 C3 C12 C13 . . . . -98.6(2) ?
    C4 C3 C12 C13 . . . . 78.7(2) ?
    C14 N2 C13 C17 . . . . -58.8(2) ?
    C14 N2 C13 C12 . . . . 176.26(16) ?
    O1 C12 C13 N2 . . . . 58.90(19) ?
    C3 C12 C13 N2 . . . . -178.90(15) ?
    O1 C12 C13 C17 . . . . -62.1(2) ?
    C3 C12 C13 C17 . . . . 60.1(2) ?
    C13 N2 C14 C15 . . . . 57.8(2) ?
    N2 C14 C15 C16 . . . . -54.6(2) ?
    C14 C15 C16 C17 . . . . 55.1(2) ?
    N2 C13 C17 C16 . . . . 57.1(2) ?
    C12 C13 C17 C16 . . . . 177.17(17) ?
    C15 C16 C17 C13 . . . . -56.5(2) ?
    O2 C18 C19 Cl2 . . . . -159.24(16) ?
    O3 C18 C19 Cl2 . . . . 25.0(2) ?
    O2 C18 C19 Cl1 . . . . -37.5(2) ?
    O3 C18 C19 Cl1 . . . . 146.68(16) ?
    O2 C18 C19 Cl3 . . . . 80.4(2) ?
    O3 C18 C19 Cl3 . . . . -95.35(19) ?
loop_
    _geom_hbond_atom_site_label_D
    _geom_hbond_atom_site_label_H
    _geom_hbond_atom_site_label_A
    _geom_hbond_site_symmetry_A
    _geom_hbond_distance_DH
    _geom_hbond_distance_HA
    _geom_hbond_distance_DA
    _geom_hbond_angle_DHA
    N2 H1N O1 . 0.88(2) 2.42(2) 2.734(3) 101.5(19)
    N2 H1N O2 2_656 0.88(2) 1.99(2) 2.769(3) 146(2)
    O1 H1O O3 1_455 0.83(2) 1.89(2) 2.702(2) 165(2)
    N2 H2N O2 . 0.879(17) 1.995(17) 2.869(2) 172.7(19)
    N2 H2N O3 . 0.879(17) 2.47(2) 3.043(3) 123.7(14)
    C19 Cl3 Cg1 2_666 1.784(2) 3.6120(12) 4.709(3) 117.45(8)
    C10 F1 Cg2 2_557 1.341(2) 3.0656(16) 4.395(2) 170.95(14)
    C10 F2 Cg1 1_455 1.341(2) 3.4355(18) 3.788(2) 94.66(13)
    C10 F3 Cg1 1_455 1.324(2) 3.2419(16) 3.788(2) 104.05(11)
_shelx_space_group_comment
;
The symmetry employed for this shelxl refinement is uniquely defined
by the following loop, which should always be used as a source of
symmetry information in preference to the above space-group names.
They are only intended as comments.
;
_shelx_estimated_absorpt_T_min     0.869
_shelx_estimated_absorpt_T_max     0.906
_shelx_hkl_file
;
   0   0   2  109.90    4.30   9
   0   0   2   92.10    4.30 103
   0   0   3    0.60    0.60   9
   0   0   3    2.80    0.80 103
   0   0  -3    4.60    0.80  13
   0   0  -3    0.50    0.70  99
   0   0   4   90.50    4.70   8
   0   0   4   97.90    4.50 104
   0   0  -4   91.00    4.50  14
   0   0  -4  107.20    4.80  98
   0   0   5  152.80    7.60   7
   0   0   5  158.10    7.70 105
   0   0  -5  170.40    7.90  15
   0   0  -5  166.40    7.20  97
   0   0   6    0.90    0.80   6
   0   0   6   -0.10    1.20 106
   0   0  -6    1.60    0.70  96
   0   0   7  466.70   20.40   5
   0   0   7  463.60   19.90 107
   0   0  -7  495.50   18.40  17
   0   0  -7  460.40   18.20  95
   0   0   8  243.90   12.30   5
   0   0   8  238.00   12.30 107
   0   0  -8  251.70   10.90  17
   0   0  -8  263.80   10.80  95
   0   0   9  244.40   13.50   4
   0   0   9  260.50   12.60 108
   0   0   9  276.20   11.60 281
   0   0  -9  270.70   10.60  18
   0   0  -9  264.30   11.00  94
   0   0  10   27.00    4.40   3
   0   0  10   27.40    2.80 109
   0   0  10   23.10    3.00 282
   0   0 -10   30.80    2.90  19
   0   0 -10   33.90    4.10  93
   0   0  11   34.80    3.60   2
   0   0  11   34.70    3.50 110
   0   0  11   29.60    3.50 282
   0   0 -11   44.80    3.40  20
   0   0 -11   36.10    3.30  92
   0   0 -11   35.90    2.00 202
   0   0  12    5.00    3.10   1
   0   0  12    9.20    2.60 111
   0   0  12    8.80    2.60 283
   0   0 -12   15.00    3.60  21
   0   0 -12   14.50    3.60  91
   0   0 -12    8.30    0.90 206
   0   0  13    8.00    3.10 111
   0   0  13   13.10    3.50 180
   0   0  13    9.00    2.60 284
   0   0 -13    8.30    2.40  21
   0   0 -13    5.50    3.10  90
   0   0  14   17.90    3.80 112
   0   0  14   20.10    4.20 180
   0   0  14   22.20    3.40 285
   0   0 -14   16.50    3.30  22
   0   0  15    4.70    2.40 113
   0   0  15   -1.40    3.80 179
   0   0  15   11.40    4.50 286
   0   0 -15    6.50    3.10  23
   0   0  16   36.20    4.90 114
   0   0  16   25.40    4.70 178
   0   0  16   38.90    5.50 286
   0   0 -16   34.70    4.60  24
   0   0  17    1.90    3.20 115
   0   0  17  -16.20    5.00 287
   0   0 -17    1.50    3.60  25
   0   0  18    9.60    3.80 116
   0   0  18   12.80    6.70 288
   0   0 -18   19.20    7.10  26
   0   1 -17   24.80    5.00  23
   0  -1  17   22.20    5.10 113
   0  -1  17   20.80    6.00 287
   0   1 -16   -2.40    3.20  22
   0  -1  16   10.20    4.70 112
   0  -1  16    1.10    3.90 286
   0   1 -15   10.20    4.30  21
   0   1 -15   10.20    4.00 279
   0  -1  15   25.20    4.60 111
   0  -1  15    9.20    3.20 176
   0  -1  15    4.90    3.20 285
   0   1 -14  215.20   12.60  20
   0   1 -14  229.50   11.90 279
   0  -1  14  204.30   13.80 110
   0  -1  14  184.50   11.20 177
   0  -1  14  220.60   14.10 284
   0   1 -13   31.60    3.80  19
   0  -1  13   43.20    4.50 109
   0  -1  13   31.70    4.30 177
   0  -1  13   35.00    4.50 283
   0   1 -12    7.50    2.10  18
   0   1 -12    6.20    1.90  88
   0  -1  12    7.80    2.30 108
   0  -1  12    5.10    2.10 178
   0  -1  12    4.50    2.50 282
   0   1 -11   49.50    3.90  17
   0   1 -11   33.10    3.40  88
   0  -1  11   37.60    3.60 107
   0  -1  11   42.90    4.60 178
   0  -1  11   33.50    4.00 281
   0   1 -10   27.50    2.90  16
   0   1 -10   31.80    2.90  89
   0  -1  10   26.00    2.90 106
   0  -1  10   23.90    2.90 179
   0   1  -9    2.00    1.60  15
   0   1  -9    0.60    1.40  89
   0  -1   9   -1.10    1.10 105
   0  -1   9   -1.40    1.70 179
   0   1  -8  390.50   15.10  14
   0   1  -8  397.30   15.50  90
   0   1  -8  377.30   13.40 212
   0  -1   8  385.60   18.40 104
   0  -1   8  381.10   16.50 180
   0   1  -7  296.90   11.30  12
   0   1  -7  259.70   10.90  90
   0   1  -7  257.60    9.20 210
   0  -1   7  235.20   12.60 102
   0  -1   7  260.20   11.90 180
   0   1  -6   83.90    4.30  11
   0   1  -6   84.50    4.20  90
   0   1  -6   78.60    3.20 210
   0  -1   6   83.40    5.20 101
   0  -1   6   74.70    4.20 180
   0   1  -5  440.70   16.90   9
   0   1  -5  432.80   17.40  90
   0   1  -5  425.80   14.90 210
   0  -1   5  429.50   18.80  99
   0  -1   5  443.90   18.80 180
   0   1  -4  824.60   31.00   7
   0   1  -4  837.60   31.00  89
   0   1  -4  796.60   27.30 212
   0  -1   4  824.30   31.20  97
   0  -1   4  787.70   30.60 179
   0   1  -3  438.50   17.30   4
   0   1  -3  426.80   17.20  88
   0  -1   3  434.40   16.90  94
   0  -1   3  442.30   17.50 178
   0   1  -2 4451.80  142.40 179
   0  -1   2 4488.40  147.10  89
   0   1   3  367.60   13.90  22
   0   1   3  364.70   14.10 116
   0   1   3  376.90   13.50 283
   0  -1  -3  367.60   13.70  26
   0  -1  -3  369.10   13.80 112
   0   1   4   39.40    2.40  18
   0   1   4   45.40    2.60 114
   0   1   4   41.60    2.40 282
   0  -1  -4   45.50    2.30  24
   0  -1  -4   41.40    2.30 108
   0   1   5    4.30    0.90  15
   0   1   5    2.60    1.10 112
   0   1   5    3.10    1.00 281
   0  -1  -5    7.00    1.30  22
   0  -1  -5    7.40    1.00 105
   0   1   6 1784.80   62.00  13
   0   1   6 1767.80   62.00 112
   0   1   6 1746.30   60.60 282
   0  -1  -6 1751.50   62.80  22
   0  -1  -6 1737.90   59.90 103
   0   1   7 1806.70   64.00  11
   0   1   7 1874.40   64.80 112
   0   1   7 1760.90   58.60 282
   0  -1  -7 1845.00   65.00  22
   0  -1  -7 1826.70   62.30 101
   0   1   8 2129.60   74.70  10
   0   1   8 2074.30   75.10 112
   0   1   8 2065.40   69.50 282
   0  -1  -8 2043.60   74.10  22
   0  -1  -8 2189.40   70.90 100
   0   1   9   30.10    2.90   8
   0   1   9   38.30    3.00 112
   0   1   9   27.20    3.60 283
   0  -1  -9   40.10    2.90  22
   0  -1  -9   34.30    3.10  98
   0   1  10    0.80    1.20   7
   0   1  10   -0.60    2.20 112
   0   1  10    0.70    1.70 283
   0  -1 -10    2.50    1.80  22
   0  -1 -10    2.00    1.10  97
   0   1  11   79.80    5.70   6
   0   1  11   73.20    5.30 113
   0   1  11   76.50    5.00 284
   0  -1 -11   69.70    4.90  23
   0  -1 -11   82.90    4.80  96
   0   1  12    4.40    1.80   5
   0   1  12    5.00    2.20 113
   0   1  12    1.60    2.70 285
   0  -1 -12    3.20    1.80  23
   0  -1 -12    9.20    2.40  95
   0   1  13  115.30    8.10   4
   0   1  13  109.70    9.20 114
   0   1  13  110.20    8.00 285
   0  -1 -13  107.50    8.30  24
   0  -1 -13  122.80    7.30  94
   0   1  14  114.60    8.00   3
   0   1  14  101.50    7.00 115
   0   1  14   82.20    7.30 286
   0  -1 -14   84.90    7.40  25
   0  -1 -14   93.30    5.00 200
   0   1  15   60.40    6.10   2
   0   1  15   58.70    5.50 115
   0   1  15   58.30    7.50 287
   0  -1 -15   50.20    5.30  25
   0  -1 -15   56.00    2.80 205
   0   1  16    1.80    2.60 116
   0   1  16    7.70    4.60 181
   0   1  16   10.50    4.20 287
   0  -1 -16    5.00    2.20  26
   0   1  17   -5.40    3.70 117
   0   1  17    3.50    3.00 288
   0  -1 -17    0.60    4.40  27
   0   1  18    1.10    4.30 117
   0   1  18    1.50    3.30 289
   0  -1 -18    6.20    3.90  27
   0   2 -16    2.10    3.10  21
   0  -2  16    0.80    3.00 111
   0  -2  16   15.50    4.90 285
   0   2 -15   70.30    7.10  20
   0   2 -15   49.30    7.60 275
   0  -2  15   65.70    6.90 110
   0  -2  15   70.90    7.50 284
   0   2 -14    5.90    3.20  19
   0   2 -14    6.70    2.40 276
   0  -2  14    3.60    4.30 109
   0  -2  14    3.80    3.60 174
   0  -2  14    7.00    4.00 284
   0   2 -13    3.50    3.00  17
   0   2 -13    4.80    3.20 277
   0  -2  13    8.10    3.50 107
   0  -2  13    3.20    3.50 174
   0  -2  13   -3.70    3.60 283
   0   2 -12    0.50    1.60  16
   0   2 -12    3.70    2.10 277
   0  -2  12    1.00    1.90 106
   0  -2  12    1.20    2.80 175
   0  -2  12    3.50    3.10 282
   0   2 -11  110.80    8.10  15
   0   2 -11  106.20    7.00  85
   0   2 -11  101.00    6.60 278
   0  -2  11   93.50    7.00 105
   0  -2  11   83.20    6.10 175
   0  -2  11   84.00    5.50 281
   0   2 -10  292.40   14.10  14
   0   2 -10  244.70   14.30  85
   0   2 -10  291.90   13.20 278
   0  -2  10  265.80   14.00 104
   0  -2  10  277.20   15.00 175
   0   2  -9   71.60    4.90  12
   0   2  -9   71.00    5.00  86
   0   2  -9   73.80    5.90 278
   0  -2   9   73.40    5.10 102
   0  -2   9   71.60    7.30 176
   0   2  -8   58.70    3.70  10
   0   2  -8   54.40    3.80  86
   0   2  -8   45.10    3.40 278
   0  -2   8   49.30    4.30 100
   0  -2   8   47.30    4.00 176
   0   2  -7  398.40   17.20   9
   0   2  -7  392.40   15.90  85
   0   2  -7  389.80   14.30 278
   0  -2   7  373.00   19.00  99
   0  -2   7  382.10   18.00 175
   0   2  -6  102.30    5.00   7
   0   2  -6  103.10    5.30  85
   0   2  -6   95.80    4.60 278
   0  -2   6  105.30    5.90  97
   0  -2   6   92.90    5.70 175
   0   2  -5  538.30   20.50   4
   0   2  -5  531.00   19.50  84
   0   2  -5  531.80   19.50 277
   0  -2   5  520.70   21.40  94
   0  -2   5  510.70   21.40 174
   0   2  -4  355.80   13.60   2
   0   2  -4  323.60   13.20  83
   0   2  -4  329.20   13.10 275
   0  -2   4  335.20   14.70  92
   0  -2   4  314.40   13.90 173
   0  -2   4  314.50   12.90 203
   0   2  -3   32.30    2.10  81
   0   2  -3   29.20    1.90 178
   0   2  -3   33.70    2.20 272
   0  -2   3   25.50    2.10  88
   0  -2   3   28.80    2.20 171
   0  -2   3   26.70    1.50 212
   0   2  -2 2500.80   83.50  77
   0   2  -2 2503.10   82.50 173
   0   2  -2 2376.70   80.00 267
   0  -2   2 2391.00   82.20  83
   0  -2   2 2530.90   86.90 167
   0  -2   2 2464.90   85.30 276
   0   2  -1   67.90    3.50  72
   0   2  -1   75.90    3.70 167
   0   2  -1   76.60    3.40 260
   0  -2   1   66.70    3.50  77
   0  -2   1   75.30    3.80 162
   0  -2   1   72.70    3.80 266
   0   2   0    1.10    0.60  64
   0   2   0    1.60    0.60 157
   0  -2   0    0.10    0.60  67
   0  -2   0    0.60    0.60 154
   0   2   1  779.20   25.90  53
   0   2   1  652.00   24.70 146
   0  -2  -1  774.50   28.70  56
   0  -2  -1  807.90   28.30 143
   0  -2  -1  778.50   27.10 252
   0   2   2  119.40    5.10  42
   0   2   2  129.00    5.60 136
   0  -2  -2  121.90    5.10  46
   0  -2  -2  126.00    5.70 132
   0  -2  -2  122.30    5.00 240
   0  -2  -2  123.90    4.70 302
   0   2   3 3283.40  103.80  34
   0   2   3 3199.50  103.10 128
   0   2   3 3186.10  101.90 295
   0  -2  -3 3273.00  108.00  38
   0  -2  -3 3442.10  107.60 124
   0  -2  -3 3184.70  106.60 229
   0  -2  -3 3355.60  106.00 288
   0   2   4  772.30   27.40  28
   0   2   4  751.70   27.00 123
   0   2   4  753.10   25.90 290
   0  -2  -4  751.80   27.20  33
   0  -2  -4  807.50   27.30 118
   0  -2  -4  760.20   26.90 221
   0  -2  -4  751.50   26.20 282
   0   2   5 1334.70   46.80  23
   0   2   5 1365.80   46.50 120
   0   2   5 1307.50   45.50 287
   0  -2  -5 1349.40   46.30  30
   0  -2  -5 1390.80   46.30 113
   0  -2  -5 1273.10   45.20 217
   0   2   6  901.20   32.90  20
   0   2   6  886.10   33.20 118
   0   2   6  885.10   30.60 286
   0  -2  -6  887.80   32.70  28
   0  -2  -6  910.70   32.20 110
   0   2   7   55.80    3.70  17
   0   2   7   61.70    3.70 117
   0   2   7   78.20    3.90 285
   0  -2  -7   69.20    3.90  27
   0  -2  -7   72.50    3.90 107
   0   2   8    0.20    0.80  15
   0   2   8    4.00    1.50 116
   0   2   8    3.10    1.10 285
   0  -2  -8    2.20    1.20  26
   0  -2  -8    2.30    0.90 105
   0   2   9   19.40    2.00  13
   0   2   9   14.40    2.00 116
   0   2   9   16.50    2.10 285
   0  -2  -9   19.00    2.00  26
   0  -2  -9   17.30    1.90 103
   0   2  10  806.30   31.90  11
   0   2  10  810.60   32.50 116
   0   2  10  835.70   33.10 285
   0  -2 -10  798.50   30.90  26
   0  -2 -10  851.40   30.50 101
   0   2  11  400.60   17.60  10
   0   2  11  372.20   17.60 116
   0   2  11  391.90   16.60 286
   0  -2 -11  379.50   17.70  26
   0  -2 -11  394.40   17.60 100
   0   2  12    1.00    2.40   8
   0   2  12   -2.40    2.00 116
   0   2  12   -1.30    1.80 286
   0  -2 -12    0.00    1.60  26
   0  -2 -12    2.70    2.00  98
   0   2  13   86.60    6.10   7
   0   2  13   94.00    6.70 117
   0   2  13   82.20    6.50 287
   0  -2 -13   98.50    6.70  27
   0  -2 -13   93.80    5.90  97
   0   2  14  296.50   14.70   6
   0   2  14  316.30   16.80 117
   0   2  14  262.20   16.30 287
   0  -2 -14  327.30   18.20  27
   0   2  15   -2.60    3.50   5
   0   2  15   -1.40    2.60 117
   0   2  15   -1.20    2.70 288
   0  -2 -15   -3.80    2.00  27
   0   2  16   -1.00    4.90   3
   0   2  16    2.20    4.70 118
   0   2  16   -0.30    3.30 288
   0  -2 -16    1.10    1.70  28
   0   2  17   15.40    4.10 119
   0   2  17    7.30    4.20 289
   0  -2 -17    7.80    3.80  29
   0   2  18    1.40    3.00 119
   0   2  18    2.60    3.00 290
   0  -2 -18   -3.60    3.60  29
   0  -2 -18    3.00    2.40 215
   0   3 -16    2.20    6.50  20
   0  -3  16    7.50    5.50 110
   0  -3  16    5.60    5.50 285
   0   3 -15   53.80    6.40  18
   0  -3  15   43.50    6.10 108
   0  -3  15   42.40    6.40 284
   0   3 -14   43.80    4.80  17
   0   3 -14   35.70    4.40 272
   0  -3  14   35.40    4.70 107
   0  -3  14   27.70    4.60 171
   0  -3  14   23.70    5.20 283
   0   3 -13   28.20    3.70  16
   0   3 -13   26.80    3.40 273
   0  -3  13   27.50    3.80 106
   0  -3  13   28.30    5.10 171
   0  -3  13   29.40    4.60 282
   0   3 -12    1.00    3.10  14
   0   3 -12    3.70    3.20 273
   0  -3  12    5.20    3.40 104
   0  -3  12    5.50    3.10 172
   0  -3  12    3.90    3.00 281
   0   3 -11  122.40    9.10  13
   0   3 -11  101.90    7.90  82
   0   3 -11  127.00    8.00 274
   0  -3  11  103.40    7.50 103
   0  -3  11  115.30    8.10 172
   0   3 -10  127.60    9.30  11
   0   3 -10  115.70    8.90  82
   0   3 -10  149.30    8.30 274
   0  -3  10  123.00    7.90 101
   0  -3  10  116.60    8.20 172
   0   3  -9   48.30    4.40  10
   0   3  -9   40.10    3.70  82
   0   3  -9   46.40    4.10 274
   0  -3   9   50.50    4.00 100
   0  -3   9   30.40    3.60 172
   0   3  -8   61.20    4.90   8
   0   3  -8   60.10    4.50  82
   0   3  -8   60.40    4.20 273
   0  -3   8   53.80    4.40  98
   0  -3   8   69.30    6.70 172
   0   3  -7  883.40   34.60   6
   0   3  -7  853.70   33.80  81
   0   3  -7  826.70   32.00 273
   0  -3   7  851.50   36.90  96
   0  -3   7  790.50   35.50 171
   0   3  -6   23.40    2.20   4
   0   3  -6   16.70    2.10  81
   0   3  -6   21.60    2.30 272
   0  -3   6   20.80    2.30  94
   0  -3   6   20.40    2.40 171
   0   3  -5    7.00    1.60   1
   0   3  -5    4.60    1.40  80
   0   3  -5    4.60    1.20 271
   0  -3   5    7.00    1.70  91
   0  -3   5    8.00    1.80 170
   0  -3   5    5.80    0.80 203
   0   3  -4   81.20    4.60  78
   0   3  -4   90.10    4.50 178
   0   3  -4   82.10    4.00 268
   0  -3   4   81.00    4.60  88
   0  -3   4   75.20    5.00 168
   0  -3   4   75.50    3.50 211
   0   3  -3  880.60   32.20  76
   0   3  -3  868.10   32.10 175
   0   3  -3  870.60   30.40 265
   0  -3   3  875.20   34.90  85
   0  -3   3  862.60   35.70 166
   0  -3   3  853.90   34.90 278
   0   3  -2 2219.70   77.00  73
   0   3  -2 2209.30   74.70 170
   0   3  -2 2202.40   74.30 261
   0  -3   2 2126.70   77.10  80
   0  -3   2 2187.40   77.40 163
   0  -3   2 2181.20   78.00 271
   0   3  -1  324.30   12.70  68
   0   3  -1  316.60   13.20 165
   0  -3   1  313.00   14.00  75
   0  -3   1  316.80   14.00 158
   0  -3   1  303.00   13.40 264
   0   3   0   57.40    3.00  63
   0   3   0   63.70    3.30 158
   0  -3   0   52.20    3.30  68
   0  -3   0   55.90    3.30 153
   0   3   1    5.80    1.00  56
   0   3   1    7.10    1.00 151
   0   3   1    8.40    1.00 251
   0  -3  -1    7.60    0.90  61
   0  -3  -1    8.00    1.00 146
   0  -3  -1    6.60    0.50 187
   0   3   2  371.50   13.40  48
   0   3   2  355.60   13.20 143
   0   3   2  359.20   13.40 243
   0  -3  -2  373.60   14.60  53
   0  -3  -2  355.10   14.70 138
   0  -3  -2  342.50   13.70 249
   0   3   3 1135.90   38.50  41
   0   3   3 1105.90   39.70 137
   0   3   3 1106.80   37.80 233
   0  -3  -3 1085.40   39.60  47
   0  -3  -3 1144.50   38.10 131
   0  -3  -3 1063.80   37.60 241
   0  -3  -3 1066.30   36.30 300
   0   3   4 1342.00   45.10  35
   0   3   4 1350.80   45.60 132
   0   3   4 1301.40   44.70 224
   0   3   4 1353.40   43.90 301
   0  -3  -4 1327.80   47.10  42
   0  -3  -4 1389.30   49.50 125
   0  -3  -4 1322.40   46.00 233
   0  -3  -4 1387.50   46.00 289
   0   3   5   42.50    2.50  30
   0   3   5   47.40    2.90 128
   0   3   5   46.10    2.40 217
   0   3   5   43.80    2.40 295
   0  -3  -5   44.10    2.70  38
   0  -3  -5   45.10    2.60 120
   0  -3  -5   43.00    2.70 227
   0  -3  -5   46.20    2.50 283
   0   3   6 1999.80   67.70  26
   0   3   6 1948.70   68.10 125
   0   3   6 1917.10   64.10 292
   0  -3  -6 1953.60   66.90  35
   0  -3  -6 1998.30   66.00 116
   0  -3  -6 1966.20   67.20 223
   0   3   7  282.00   11.50  23
   0   3   7  292.70   11.90 123
   0   3   7  278.20   10.70 290
   0  -3  -7  279.60   11.20  33
   0  -3  -7  306.50   11.30 113
   0  -3  -7  273.70   10.90 220
   0   3   8   45.10    3.20  20
   0   3   8   58.30    3.60 121
   0   3   8   55.60    3.20 289
   0  -3  -8   55.50    3.50  31
   0  -3  -8   57.20    3.40 110
   0  -3  -8   49.10    3.40 218
   0   3   9  117.20    6.00  18
   0   3   9  102.50    6.00 121
   0   3   9  102.80    5.40 288
   0  -3  -9  126.70    6.00  31
   0  -3  -9  105.70    5.60 108
   0  -3  -9   96.20    4.70 217
   0   3  10   90.60    5.80  16
   0   3  10   79.90    5.60 120
   0   3  10   85.60    4.80 288
   0  -3 -10  103.10    5.30  30
   0  -3 -10   95.90    5.40 106
   0  -3 -10  104.10    5.10 216
   0   3  11  204.50   10.60  14
   0   3  11  176.60    9.80 120
   0   3  11  183.50    9.20 288
   0  -3 -11  190.80    9.80  30
   0  -3 -11  206.20   10.40 104
   0  -3 -11  203.80    9.30 216
   0   3  12  158.50    8.50  12
   0   3  12  139.80    8.00 119
   0   3  12  147.40    9.60 288
   0  -3 -12  150.30    8.40  29
   0  -3 -12  157.70   10.30 102
   0  -3 -12  179.80    8.20 216
   0   3  13  328.00   15.60  10
   0   3  13  306.50   15.10 119
   0   3  13  307.50   16.40 289
   0  -3 -13  300.00   15.30  29
   0  -3 -13  321.80   16.40 100
   0  -3 -13  316.30   15.50 216
   0   3  14    2.20    2.00   9
   0   3  14   -1.90    2.40 120
   0   3  14    2.30    1.90 289
   0  -3 -14    2.10    2.20  30
   0  -3 -14   -1.20    1.80  99
   0  -3 -14   -0.80    1.80 216
   0   3  15    5.00    3.60   8
   0   3  15   -3.40    1.90 120
   0   3  15    1.50    2.50 289
   0  -3 -15    0.50    1.90  30
   0  -3 -15    1.50    2.00 216
   0   3  16   73.20    6.30   6
   0   3  16   79.60   10.30 120
   0   3  16   96.60    7.00 290
   0  -3 -16  101.70    9.00  30
   0  -3 -16   80.10    7.50 216
   0   3  17   75.90    7.00 121
   0   3  17   53.30    6.20 290
   0  -3 -17   81.50    8.30  31
   0  -3 -17   86.10    7.40 217
   0   3  18    8.80    3.50 121
   0   3  18   10.30    3.20 291
   0  -3 -18   15.70    4.00  31
   0  -3 -18    4.20    3.20 217
   0   3  19    0.70    4.50 122
   0   3  19    0.90    5.70 292
   0  -3 -19   -2.20    3.70  32
   0  -3 -19    0.80    2.40 218
   0   4 -15   66.00    7.80  17
   0  -4  15   54.80    6.70 107
   0  -4  15   80.70   10.30 284
   0   4 -14   18.60    3.80  16
   0  -4  14   18.60    3.90 106
   0  -4  14   20.00    4.30 283
   0   4 -13   -4.00    2.80  14
   0   4 -13   -3.60    2.80 269
   0  -4  13    4.60    3.80 104
   0  -4  13   -0.30    3.60 169
   0  -4  13   -4.00    2.60 282
   0   4 -12   16.90    3.00  13
   0   4 -12   22.80    3.30 270
   0  -4  12   17.10    3.10 103
   0  -4  12   19.80    4.50 169
   0  -4  12   14.10    2.90 281
   0   4 -11   69.60    6.00  11
   0   4 -11   74.10    5.60 270
   0  -4  11   74.90    6.00 101
   0  -4  11   65.10    6.00 169
   0   4 -10   53.50    5.40  10
   0   4 -10   30.70    3.70  79
   0   4 -10   49.30    4.60 270
   0  -4  10   45.60    4.90 100
   0  -4  10   33.80    5.80 169
   0   4  -9   16.10    2.60   8
   0   4  -9   12.80    2.80  79
   0   4  -9   19.30    2.60 269
   0  -4   9   22.70    3.10  98
   0  -4   9   11.30    3.10 169
   0   4  -8  606.00   27.50   6
   0   4  -8  527.40   26.00  78
   0   4  -8  565.20   28.10 269
   0  -4   8  578.20   27.00  96
   0  -4   8  554.30   27.00 168
   0   4  -7    1.80    1.30   4
   0   4  -7    0.10    1.00  78
   0   4  -7    1.30    1.20 268
   0  -4   7    0.30    1.80  94
   0  -4   7    6.80    2.70 168
   0   4  -6   61.00    4.20   2
   0   4  -6   46.00    3.50  77
   0   4  -6   47.30    3.00 267
   0  -4   6   57.20    4.00  92
   0  -4   6   50.20    3.90 167
   0  -4   6   51.00    3.20 202
   0   4  -5  219.70   11.50  76
   0   4  -5  229.30   11.10 179
   0   4  -5  231.30   10.90 265
   0  -4   5  208.00   11.90  89
   0  -4   5  211.90   11.10 166
   0  -4   5  214.40   10.70 209
   0   4  -4  225.40   11.50  74
   0   4  -4  221.70    9.70 176
   0   4  -4  229.30   10.80 263
   0  -4   4  210.10   10.40  86
   0  -4   4  228.40   11.10 164
   0  -4   4  218.20   11.60 280
   0   4  -3  167.40    7.70  72
   0   4  -3  167.80    7.50 173
   0   4  -3  170.30    8.10 260
   0  -4   3  159.70    8.40  83
   0  -4   3  172.00    8.40 162
   0  -4   3  173.10    9.10 275
   0   4  -2   99.80    4.70  70
   0   4  -2   85.10    4.50 169
   0   4  -2   95.20    4.80 256
   0  -4   2   77.10    4.60  79
   0  -4   2  101.60    5.70 160
   0  -4   2   87.10    5.00 269
   0   4  -1 1032.40   37.10  66
   0   4  -1 1062.80   38.00 165
   0  -4   1 1016.60   40.80  75
   0  -4   1 1016.50   40.30 156
   0  -4   1 1019.90   39.50 263
   0   4   0  309.60   12.30  62
   0   4   0  309.60   12.70 159
   0  -4   0  279.50   13.10  69
   0  -4   0  330.80   13.90 152
   0  -4   0  254.40   10.40 196
   0  -4   0  305.20   13.10 256
   0   4   1  568.00   20.80  57
   0   4   1  565.80   21.80 154
   0   4   1  564.20   21.20 252
   0  -4  -1  535.90   22.10  64
   0  -4  -1  579.30   25.10 147
   0   4   2    9.60    1.10  51
   0   4   2    8.30    1.10 148
   0   4   2   11.20    1.10 246
   0  -4  -2   10.00    1.20  58
   0  -4  -2    9.30    1.20 141
   0  -4  -2   10.70    1.20 254
   0   4   3  118.80    4.80  46
   0   4   3  107.00    5.00 143
   0   4   3  104.60    4.90 239
   0  -4  -3  117.70    5.80  53
   0  -4  -3  120.60    5.90 136
   0  -4  -3   99.80    5.10 248
   0   4   4  802.90   28.20  40
   0   4   4  783.60   29.00 138
   0   4   4  789.20   27.10 232
   0  -4  -4  786.60   31.40  48
   0  -4  -4  807.90   30.40 130
   0  -4  -4  802.60   29.70 242
   0  -4  -4  799.90   28.90 298
   0   4   5  180.30    7.40  35
   0   4   5  183.10    8.00 134
   0   4   5  166.40    7.20 225
   0   4   5  168.20    6.80 305
   0  -4  -5  164.40    7.80  44
   0  -4  -5  170.10    8.20 125
   0  -4  -5  166.30    7.20 237
   0  -4  -5  165.30    7.20 289
   0   4   6  594.10   20.90  31
   0   4   6  589.80   21.30 131
   0   4   6  579.20   20.90 219
   0   4   6  574.60   20.80 299
   0  -4  -6  592.30   21.90  41
   0  -4  -6  588.00   23.30 121
   0  -4  -6  565.90   21.50 232
   0  -4  -6  566.00   20.40 284
   0   4   7   97.40    5.00  28
   0   4   7   89.30    4.70 128
   0   4   7   85.40    4.10 296
   0  -4  -7   81.10    4.60  38
   0  -4  -7   88.50    5.20 118
   0  -4  -7   92.80    4.40 228
   0   4   8  290.20   12.50  25
   0   4   8  293.30   12.20 126
   0   4   8  296.70   11.60 294
   0  -4  -8  285.60   11.50  36
   0  -4  -8  313.40   12.90 115
   0  -4  -8  291.80   11.80 225
   0   4   9    0.40    1.10  22
   0   4   9   -1.10    0.80 125
   0   4   9    0.60    1.10 292
   0  -4  -9   -0.50    0.90  35
   0  -4  -9    2.20    1.00 112
   0  -4  -9    0.90    1.20 223
   0   4  10    3.20    1.80  20
   0   4  10   -0.90    1.00 124
   0   4  10    0.90    1.40 291
   0  -4 -10    0.60    1.00  34
   0  -4 -10    0.90    1.40 110
   0  -4 -10    0.80    1.10 222
   0   4  11   -0.70    2.40  17
   0   4  11    1.10    1.20 123
   0   4  11   -1.20    1.20 291
   0  -4 -11    4.30    1.30  33
   0  -4 -11    1.70    1.70 107
   0  -4 -11    5.00    1.50 221
   0   4  12   86.40    5.80  15
   0   4  12   91.30    6.40 123
   0   4  12   72.00    5.20 291
   0  -4 -12   72.90    4.80  33
   0  -4 -12   75.20    6.80 105
   0  -4 -12   86.70    4.70 220
   0   4  13   38.10    4.10  14
   0   4  13   40.20    3.90 122
   0   4  13   34.50    3.50 291
   0  -4 -13   47.10    4.60  32
   0  -4 -13   39.40    4.00 104
   0  -4 -13   44.80    4.20 219
   0   4  14    1.60    2.00  12
   0   4  14    1.00    2.40 122
   0   4  14    0.70    2.20 291
   0  -4 -14    7.00    2.50  32
   0  -4 -14   -1.70    1.40 102
   0  -4 -14    1.40    2.20 219
   0   4  15   97.50    7.60  10
   0   4  15   98.60    8.40 122
   0   4  15   86.30    7.20 291
   0  -4 -15  102.90    7.10  32
   0  -4 -15  103.30    7.20 219
   0   4  16   -0.30    2.50   9
   0   4  16    6.10    3.10 123
   0   4  16    1.30    3.70 292
   0  -4 -16    1.20    2.70  33
   0  -4 -16    5.00    2.40 219
   0   4  17    6.90    4.60 123
   0   4  17    3.80    2.60 292
   0  -4 -17    6.40    4.40  33
   0  -4 -17    1.90    3.30 220
   0   4  18   62.70    8.30 123
   0   4  18   64.30    8.50 292
   0  -4 -18   76.10    8.40  33
   0  -4 -18   65.20    7.20 220
   0   4  19   27.00    5.50 123
   0   4  19    4.30    4.80 293
   0  -4 -19   18.40    5.10  33
   0  -4 -19   24.30    4.30 220
   0   5 -14    2.80    3.50  15
   0  -5  14    3.10    3.90 105
   0  -5  14    5.20    3.40 283
   0   5 -13   14.70    4.40  13
   0  -5  13    8.80    4.20 103
   0  -5  13    9.40    3.50 282
   0   5 -12   12.30    3.10  12
   0   5 -12    6.10    4.80 266
   0  -5  12   10.80    2.70 102
   0  -5  12    4.80    2.80 166
   0  -5  12   11.40    3.30 281
   0   5 -11   80.60    6.80  10
   0   5 -11   59.10    5.20 266
   0  -5  11   64.50    5.70 100
   0  -5  11   57.40    5.80 166
   0   5 -10    3.50    2.60   8
   0   5 -10    4.00    2.00 266
   0  -5  10   -4.30    3.40  98
   0  -5  10   -0.60    2.00 166
   0   5  -9   17.10    3.90  76
   0   5  -9   19.70    2.80 265
   0  -5   9   23.10    3.60  97
   0  -5   9   10.70    2.60 166
   0   5  -8  451.50   23.50   5
   0   5  -8  419.60   24.10  75
   0   5  -8  456.70   22.90 265
   0  -5   8  465.60   21.80  95
   0  -5   8  405.10   21.00 165
   0   5  -7   12.80    2.60   3
   0   5  -7   14.70    2.30  75
   0   5  -7    9.50    2.40 264
   0  -5   7   14.70    2.80  93
   0  -5   7   12.00    2.20 165
   0  -5   7   14.50    1.30 199
   0   5  -6  142.80    9.10  74
   0   5  -6  117.30    7.10 180
   0   5  -6  139.70    7.20 263
   0  -5   6  122.80    7.90  90
   0  -5   6  130.40    8.00 164
   0  -5   6  128.00    7.10 206
   0   5  -5   33.50    2.90  73
   0   5  -5   29.50    2.80 178
   0   5  -5   30.80    2.50 261
   0  -5   5   27.90    2.70  88
   0  -5   5   26.60    3.00 163
   0  -5   5   30.10    2.30 211
   0   5  -4   67.90    4.80  71
   0   5  -4   60.00    4.90 175
   0   5  -4   67.50    4.40 259
   0  -5   4   67.90    4.70  85
   0  -5   4   56.10    4.40 161
   0  -5   4   62.50    4.20 278
   0   5  -3  163.10    8.20  69
   0   5  -3  164.20    8.30 172
   0   5  -3  160.50    8.60 256
   0  -5   3  154.00    9.00  82
   0  -5   3  163.30    9.30 159
   0  -5   3  163.60    9.70 274
   0   5  -2   49.30    3.20  67
   0   5  -2   43.30    3.30 168
   0  -5   2   51.90    4.10  78
   0  -5   2   51.00    3.50 157
   0  -5   2   44.60    3.10 269
   0   5  -1  487.10   18.60  64
   0   5  -1  545.50   21.60 165
   0  -5   1  539.30   24.20  75
   0  -5   1  534.80   22.30 154
   0  -5   1  469.50   18.80 198
   0  -5   1  521.10   23.20 263
   0   5   0   42.40    2.90  61
   0   5   0   52.60    3.20 160
   0   5   0   43.50    3.10 255
   0  -5   0   43.90    2.90  70
   0  -5   0   46.10    3.20 151
   0  -5   0   37.50    2.10 194
   0  -5   0   46.10    2.90 258
   0   5   1   29.90    2.30  57
   0   5   1   29.30    2.20 156
   0   5   1   22.50    2.20 252
   0  -5  -1   31.50    2.30  66
   0  -5  -1   33.70    2.40 147
   0  -5  -1   23.30    1.50 188
   0   5   2  322.40   13.10  53
   0   5   2  281.50   12.70 151
   0   5   2  291.00   12.40 247
   0  -5  -2  269.40   13.70  61
   0  -5  -2  319.10   14.80 143
   0   5   3   14.10    1.50  48
   0   5   3   13.90    1.80 147
   0   5   3   13.30    1.40 242
   0  -5  -3   15.90    1.90  57
   0  -5  -3   10.70    1.70 138
   0  -5  -3   13.40    1.80 253
   0   5   4  752.00   25.70  44
   0   5   4  705.80   26.30 142
   0   5   4  666.90   25.00 237
   0  -5  -4  649.20   27.80  52
   0  -5  -4  744.90   29.30 134
   0  -5  -4  659.20   27.50 248
   0  -5  -4  678.30   26.00 305
   0   5   5   42.90    2.80  39
   0   5   5   40.90    2.80 139
   0   5   5   35.10    2.40 231
   0  -5  -5   31.00    2.60  49
   0  -5  -5   33.60    2.80 129
   0  -5  -5   36.70    2.50 243
   0  -5  -5   34.20    2.00 295
   0   5   6  236.10    9.40  35
   0   5   6  228.90    9.60 136
   0   5   6  210.70    8.80 225
   0  -5  -6  217.60   10.40  46
   0  -5  -6  222.90   11.00 125
   0  -5  -6  236.90   10.30 239
   0  -5  -6  218.60    9.50 288
   0   5   7  740.80   25.70  32
   0   5   7  744.30   26.00 133
   0   5   7  750.80   26.00 220
   0   5   7  730.40   26.60 303
   0  -5  -7  714.40   29.40  43
   0  -5  -7  761.10   30.30 122
   0  -5  -7  729.20   28.70 235
   0  -5  -7  722.00   24.60 284
   0   5   8  100.70    5.80  29
   0   5   8  113.30    5.90 131
   0   5   8  109.50    4.80 215
   0   5   8  102.70    4.70 300
   0  -5  -8   98.30    5.50  41
   0  -5  -8  109.60    5.90 119
   0  -5  -8  106.00    5.10 232
   0   5   9  155.60    7.20  26
   0   5   9  150.00    7.30 129
   0   5   9  144.50    6.60 297
   0  -5  -9  155.70    7.30  39
   0  -5  -9  136.20    7.80 116
   0  -5  -9  142.60    6.60 229
   0   5  10  117.90    6.20  23
   0   5  10  104.80    5.80 128
   0   5  10   95.80    5.20 296
   0  -5 -10   91.90    6.00  38
   0  -5 -10  115.20    6.30 113
   0  -5 -10  102.40    5.50 227
   0   5  11  528.40   23.00  21
   0   5  11  497.80   22.60 127
   0   5  11  516.60   20.80 295
   0  -5 -11  507.30   22.40  37
   0  -5 -11  503.10   24.40 111
   0  -5 -11  517.10   20.10 226
   0   5  12   11.60    2.90  19
   0   5  12   24.20    2.70 126
   0   5  12   22.50    2.50 294
   0  -5 -12   26.10    2.80  36
   0  -5 -12   22.00    3.30 109
   0  -5 -12   18.90    2.30 225
   0   5  13   14.50    2.60  17
   0   5  13   33.30    3.50 125
   0   5  13   14.90    2.90 294
   0  -5 -13   20.50    3.00  35
   0  -5 -13   17.90    3.80 107
   0  -5 -13   20.20    3.00 224
   0   5  14   72.40    6.60  15
   0   5  14   79.40    5.60 125
   0   5  14   73.10    5.50 294
   0  -5 -14   86.20    5.80  35
   0  -5 -14   61.60    6.10 105
   0  -5 -14   84.30    6.00 223
   0   5  15   64.00    6.30  13
   0   5  15   85.10    6.60 125
   0   5  15   67.60    5.50 294
   0  -5 -15   71.60    5.50  35
   0  -5 -15   66.70    6.10 223
   0   5  16   -5.10    3.90  12
   0   5  16   -0.10    2.00 125
   0   5  16    3.20    3.30 294
   0  -5 -16    2.30    2.10  35
   0  -5 -16    2.50    2.90 223
   0   5  17    7.20    2.70 125
   0   5  17    8.80    2.70 294
   0  -5 -17   10.60    3.20  35
   0  -5 -17    7.20    2.70 223
   0   5  18   69.40    7.20 125
   0   5  18   77.50    7.90 294
   0  -5 -18   74.80    7.30  35
   0  -5 -18   93.70    8.80 223
   0   5  19   -5.20    4.10 125
   0   5  19    3.20    3.90 295
   0  -5 -19    1.20    4.70  35
   0  -5 -19    3.60    2.50 223
   0   6 -13    9.80    6.20  12
   0  -6  13    7.10    4.10 102
   0  -6  13   13.30    5.20 282
   0   6 -12   37.80    4.90  11
   0  -6  12   39.30    5.10 101
   0  -6  12   31.40    5.50 281
   0   6 -11   -1.70    3.00   9
   0   6 -11    0.20    1.50 262
   0  -6  11   -0.50    2.20  99
   0  -6  11    3.10    3.60 164
   0   6 -10   47.10    4.90   8
   0   6 -10   31.00    3.70 262
   0  -6  10   42.50    4.80  98
   0  -6  10   41.10    6.80 163
   0   6  -9    7.60    3.90   6
   0   6  -9   12.60    2.30 261
   0  -6   9   15.10    3.60  96
   0  -6   9    8.70    3.50 163
   0   6  -8    1.70    1.70   4
   0   6  -8    3.30    3.80  73
   0   6  -8   -0.90    1.90 261
   0  -6   8    2.20    2.70  94
   0  -6   8    0.50    2.90 163
   0   6  -7  472.20   23.50   2
   0   6  -7  394.30   21.90  72
   0   6  -7  443.50   22.70 260
   0  -6   7  437.90   20.00  92
   0  -6   7  385.00   20.80 162
   0  -6   7  410.20   16.90 202
   0   6  -6   15.30    2.70  71
   0   6  -6   15.30    2.50 179
   0   6  -6   18.70    2.40 259
   0  -6   6    9.80    2.70  89
   0  -6   6   16.90    3.00 161
   0  -6   6   16.60    1.70 208
   0   6  -5    0.50    1.10  70
   0   6  -5    4.10    1.40 177
   0   6  -5    3.80    1.20 257
   0  -6   5    4.10    1.60  87
   0  -6   5    7.80    1.90 160
   0  -6   5    5.20    1.30 212
   0   6  -4  235.20   14.30  69
   0   6  -4  250.90   13.20 174
   0  -6   4  245.60   11.50  84
   0  -6   4  245.00   12.30 159
   0  -6   4  230.40   12.60 277
   0   6  -3  168.70   10.00  67
   0   6  -3  192.60   10.80 171
   0  -6   3  173.50    9.50  81
   0  -6   3  189.40    9.10 157
   0  -6   3  175.90    9.10 273
   0   6  -2  379.90   18.00  65
   0   6  -2  371.30   16.60 168
   0  -6   2  374.50   17.40  78
   0  -6   2  381.60   18.70 155
   0  -6   2  354.30   14.80 197
   0  -6   2  391.90   18.10 268
   0   6  -1    4.40    1.60  63
   0   6  -1    8.60    1.70 165
   0  -6   1    5.20    1.80  75
   0  -6   1    6.40    1.70 153
   0  -6   1    7.20    1.40 196
   0  -6   1    7.60    1.40 264
   0   6   0  452.40   19.80  60
   0   6   0  430.50   19.40 161
   0   6   0  465.60   20.40 254
   0  -6   0  414.60   20.00  71
   0  -6   0  417.60   20.80 150
   0  -6   0  386.40   15.20 193
   0  -6   0  435.40   19.70 259
   0   6   1   14.60    1.80  57
   0   6   1   11.90    1.90 158
   0   6   1   14.70    2.00 251
   0  -6  -1   18.20    2.30  68
   0  -6  -1   13.80    2.00 147
   0  -6  -1   12.90    1.10 187
   0   6   2  457.20   18.00  53
   0   6   2  482.00   19.40 154
   0   6   2  483.90   18.80 248
   0  -6  -2  508.70   21.90  64
   0  -6  -2  460.40   19.80 143
   0   6   3  661.50   25.10  49
   0   6   3  632.90   25.30 150
   0   6   3  626.50   25.20 244
   0  -6  -3  587.50   26.70  60
   0  -6  -3  649.90   28.60 139
   0   6   4  136.10    6.70  46
   0   6   4  126.80    5.80 146
   0   6   4  128.80    7.20 239
   0  -6  -4  122.30    6.40  56
   0  -6  -4  134.20    6.80 136
   0  -6  -4  127.70    7.00 252
   0   6   5   13.60    1.70  42
   0   6   5   15.70    2.00 143
   0   6   5   17.70    1.90 235
   0  -6  -5   19.80    2.20  53
   0  -6  -5   12.40    1.70 132
   0  -6  -5   14.80    1.80 249
   0  -6  -5   13.70    1.20 301
   0   6   6  188.40    8.80  38
   0   6   6  185.90    8.90 140
   0   6   6  187.90    8.60 229
   0  -6  -6  173.10    8.90  50
   0  -6  -6  169.80    8.90 128
   0  -6  -6  175.50    8.30 245
   0  -6  -6  180.60    8.20 293
   0   6   7  269.50   11.70  35
   0   6   7  262.00   11.00 137
   0   6   7  248.20   10.80 225
   0  -6  -7  242.80   12.20  47
   0  -6  -7  255.20   13.50 125
   0  -6  -7  248.10   11.60 241
   0  -6  -7  256.50   11.30 287
   0   6   8    4.60    1.40  32
   0   6   8    4.10    2.10 135
   0   6   8    6.10    1.00 220
   0   6   8    4.20    1.40 307
   0  -6  -8    6.60    1.80  45
   0  -6  -8    7.80    2.30 122
   0  -6  -8    5.40    1.10 238
   0  -6  -8    4.30    1.20 283
   0   6   9    2.50    1.30  29
   0   6   9    1.20    1.10 133
   0   6   9   -0.80    1.40 216
   0   6   9    1.20    1.00 303
   0  -6  -9    0.50    1.10  43
   0  -6  -9    0.50    1.30 119
   0  -6  -9   -0.40    1.20 235
   0   6  10  304.30   14.10  26
   0   6  10  294.10   12.90 131
   0   6  10  294.60   11.90 301
   0  -6 -10  287.70   14.30  41
   0  -6 -10  280.20   13.50 116
   0  -6 -10  297.00   12.60 233
   0   6  11    0.40    1.40  24
   0   6  11    1.70    2.20 130
   0   6  11    2.10    1.40 299
   0  -6 -11    2.20    2.20  40
   0  -6 -11    1.60    1.50 114
   0  -6 -11    2.00    1.40 231
   0   6  12    5.50    2.30  22
   0   6  12    8.00    2.30 129
   0   6  12    6.30    1.70 298
   0  -6 -12    8.70    2.30  39
   0  -6 -12    4.50    2.40 112
   0  -6 -12    9.20    2.20 229
   0   6  13   16.50    3.40  20
   0   6  13   15.50    2.80 128
   0   6  13   21.70    2.40 297
   0  -6 -13   17.00    3.00  38
   0  -6 -13   15.60    3.10 110
   0  -6 -13   19.90    2.50 228
   0   6  14   40.50    4.90  18
   0   6  14   40.60    3.80 128
   0   6  14   35.20    3.50 297
   0  -6 -14   31.50    4.00  38
   0  -6 -14   32.30    3.20 227
   0   6  15   19.30    3.20  16
   0   6  15   27.10    4.00 128
   0   6  15   21.00    3.10 296
   0  -6 -15   10.80    2.90  38
   0  -6 -15   20.90    2.80 227
   0   6  16    3.90    3.20  14
   0   6  16    3.40    2.90 127
   0   6  16   -0.40    2.90 296
   0  -6 -16    2.00    2.80  37
   0  -6 -16   -1.60    2.20 226
   0   6  17   22.70    4.30 127
   0   6  17    9.60    4.30 296
   0  -6 -17   17.70    3.80  37
   0  -6 -17   22.80    3.10 226
   0   6  18   23.30    4.90 127
   0   6  18    9.00    3.40 296
   0  -6 -18   12.80    4.40  37
   0  -6 -18   14.60    2.90 226
   0   6  19   73.70    7.40 127
   0   6  19   50.00    6.60 297
   0  -6 -19   62.50    8.00  37
   0  -6 -19   57.70    5.80 226
   0   7 -12   -0.60    5.40  10
   0  -7  12    2.50    3.10 100
   0  -7  12    0.60    4.30 282
   0   7 -11    5.10    4.10   9
   0  -7  11   12.10    4.20  99
   0   7 -10   14.90    3.60   7
   0   7 -10    6.90    2.90 258
   0  -7  10    5.50    2.80  97
   0  -7  10   18.10    3.50 161
   0   7  -9    4.90    2.50   5
   0   7  -9    4.30    1.70 258
   0  -7   9    5.40    3.40  95
   0  -7   9   10.60    3.40 161
   0   7  -8    1.50    1.90   3
   0   7  -8    0.10    2.10 257
   0  -7   8   -2.20    2.10  93
   0  -7   8    6.50    2.90 160
   0  -7   8    4.60    2.70 198
   0   7  -7  133.10    8.80   1
   0   7  -7  154.00   10.50 181
   0   7  -7  141.60    8.50 256
   0  -7   7  157.90    8.50  91
   0  -7   7  135.10    9.00 160
   0  -7   7  130.00    8.60 198
   0  -7   7  137.70    6.90 204
   0   7  -6   40.00    4.60  69
   0   7  -6   49.00    5.20 179
   0  -7   6   45.10    4.00  89
   0  -7   6   47.70    4.40 159
   0  -7   6   35.00    3.70 198
   0  -7   6   41.50    3.20 209
   0   7  -5  171.50   12.00  68
   0   7  -5  154.90   10.50 177
   0  -7   5  164.20    9.30  87
   0  -7   5  169.60    9.90 158
   0  -7   5  172.70    9.00 197
   0  -7   5  169.30    7.50 213
   0  -7   5  144.30    8.20 280
   0   7  -4    2.90    2.10  67
   0   7  -4    2.50    1.40 174
   0  -7   4    4.20    1.50  84
   0  -7   4   -2.90    2.90 157
   0  -7   4    1.20    1.50 197
   0  -7   4    0.10    1.10 277
   0   7  -3    8.70    1.90  65
   0   7  -3    9.60    2.10 171
   0  -7   3   10.20    2.20  81
   0  -7   3   10.70    2.00 155
   0  -7   3    7.30    1.50 196
   0  -7   3    9.20    1.70 273
   0   7  -2   15.80    2.50  63
   0   7  -2   10.70    2.30 169
   0  -7   2   18.60    2.60  79
   0  -7   2   18.20    3.30 153
   0  -7   2   19.10    1.80 195
   0  -7   2   20.20    2.20 269
   0   7  -1  101.60    5.90  61
   0   7  -1  120.70    7.40 166
   0   7  -1  117.30    7.40 255
   0  -7   1  113.80    6.50  76
   0  -7   1  105.40    6.20 151
   0  -7   1  106.20    5.00 193
   0  -7   1   92.80    5.80 264
   0   7   0    5.60    1.40  59
   0   7   0    3.70    1.70 162
   0   7   0    6.60    1.50 253
   0  -7   0    9.30    2.20  72
   0  -7   0    8.00    1.60 149
   0  -7   0    5.40    1.20 191
   0  -7   0    3.10    1.40 260
   0   7   1   34.60    2.80  56
   0   7   1   37.60    3.50 159
   0   7   1   40.30    3.30 251
   0  -7  -1   38.50    3.10  69
   0  -7  -1   38.10    3.10 146
   0  -7  -1   36.90    2.30 186
   0  -7  -1   37.90    2.90 256
   0   7   2  126.80    7.30  53
   0   7   2  139.00    7.70 156
   0   7   2  141.70    7.50 248
   0  -7  -2  133.80    8.20  66
   0  -7  -2  126.00    6.80 143
   0   7   3  104.80    6.70  50
   0   7   3  119.50    6.50 152
   0   7   3  110.00    6.10 245
   0  -7  -3  110.80    7.30  62
   0  -7  -3  104.90    6.10 140
   0   7   4  317.60   14.60  47
   0   7   4  300.40   13.60 149
   0   7   4  310.30   13.90 241
   0  -7  -4  290.30   14.70  59
   0  -7  -4  292.80   15.60 137
   0   7   5  268.30   12.00  44
   0   7   5  243.30   11.40 146
   0   7   5  224.20   10.90 237
   0  -7  -5  227.20   12.50  56
   0  -7  -5  254.80   13.20 134
   0  -7  -5  253.90   12.60 252
   0  -7  -5  235.20   11.20 306
   0   7   6   48.30    4.10  40
   0   7   6   49.60    4.40 143
   0   7   6   48.20    3.30 233
   0  -7  -6   45.90    3.90  53
   0  -7  -6   48.90    4.10 130
   0  -7  -6   52.60    3.70 249
   0  -7  -6   46.00    2.70 297
   0   7   7    6.00    2.00  37
   0   7   7    0.70    1.70 141
   0   7   7    3.50    1.30 228
   0  -7  -7   -0.80    1.60  51
   0  -7  -7    0.70    1.70 127
   0  -7  -7    3.30    1.50 246
   0  -7  -7    0.90    0.80 291
   0   7   8   18.40    2.50  34
   0   7   8   14.90    2.70 138
   0   7   8   16.50    2.10 224
   0  -7  -8   15.50    2.40  48
   0  -7  -8   15.00    2.40 124
   0  -7  -8   14.70    2.10 243
   0  -7  -8   18.80    1.80 286
   0   7   9   40.00    3.50  32
   0   7   9   34.90    3.30 136
   0   7   9   30.10    2.90 220
   0  -7  -9   38.70    4.00  46
   0  -7  -9   44.30    4.60 122
   0  -7  -9   37.40    2.80 240
   0  -7  -9   31.40    2.40 282
   0   7  10    0.00    1.40  29
   0   7  10    1.20    2.10 135
   0   7  10   -1.30    1.70 216
   0   7  10    0.50    1.30 307
   0  -7 -10    2.70    1.50  45
   0  -7 -10    4.00    1.60 119
   0  -7 -10    1.00    1.10 238
   0   7  11   79.40    5.70  27
   0   7  11   95.80    6.00 133
   0   7  11   89.00    4.40 304
   0  -7 -11   74.40    5.90  43
   0  -7 -11   79.00    7.10 117
   0  -7 -11   91.80    5.20 236
   0   7  12   48.90    4.80  24
   0   7  12   48.40    4.90 132
   0   7  12   50.20    3.50 302
   0  -7 -12   43.20    4.00  42
   0  -7 -12   40.10    4.20 114
   0  -7 -12   51.50    3.80 234
   0   7  13   27.50    3.40  22
   0   7  13   26.40    3.40 131
   0   7  13   29.50    2.90 301
   0  -7 -13   19.90    3.20  41
   0  -7 -13   19.00    2.80 112
   0  -7 -13   31.10    3.30 233
   0   7  14    1.20    2.10  20
   0   7  14    4.00    2.60 131
   0   7  14    2.60    2.00 300
   0  -7 -14    1.30    3.50  41
   0  -7 -14   -0.70    2.30 232
   0   7  15    4.50    2.50  18
   0   7  15    4.40    2.90 130
   0   7  15    5.30    2.20 299
   0  -7 -15    5.60    2.70  40
   0  -7 -15    3.60    2.10 231
   0   7  16   51.80    6.80  16
   0   7  16   55.20    5.10 130
   0   7  16   62.80    5.80 299
   0  -7 -16   53.80    5.60  40
   0  -7 -16   59.60    5.00 230
   0   7  17   35.70    5.50 130
   0   7  17   35.50    4.40 299
   0  -7 -17   24.70    5.70  40
   0  -7 -17   32.70    4.00 230
   0   7  18    3.50    3.80 129
   0   7  18    8.20    4.60 299
   0  -7 -18    7.20    4.00  39
   0  -7 -18   -0.40    3.10 229
   0   7  19   39.40    6.10 129
   0   7  19   41.50    5.80 299
   0  -7 -19   49.40    6.80  39
   0  -7 -19   36.50    5.00 229
   0   8 -11    2.30    3.00   8
   0  -8  11    7.70    5.40  98
   0  -8  11    3.40    3.40 281
   0   8 -10   -2.50    3.70   6
   0  -8  10  -11.30    4.40  96
   0   8  -9    2.10    3.60   5
   0  -8   9   16.40    5.70  95
   0   8  -8   18.00    4.10   3
   0  -8   8   26.90    8.20  93
   0  -8   8   16.00    3.30 158
   0  -8   8   13.20    1.90 199
   0   8  -7   64.60    6.30 181
   0  -8   7   75.50    6.40  91
   0  -8   7   56.70    6.00 157
   0  -8   7   43.90    4.50 196
   0  -8   7   60.90    4.50 205
   0   8  -6   42.40    5.50 179
   0  -8   6   45.80    5.20  89
   0  -8   6   52.40    5.30 157
   0  -8   6   41.60    4.30 196
   0  -8   6   46.10    4.20 209
   0   8  -5   15.80    3.20  66
   0   8  -5   25.30    3.70 176
   0  -8   5   23.70    3.80  86
   0  -8   5   26.50    3.10 156
   0  -8   5   20.80    3.00 196
   0  -8   5   27.60    2.70 213
   0  -8   5   24.90    2.70 280
   0   8  -4  215.90   13.20  65
   0   8  -4  216.50   14.20 174
   0  -8   4  209.30   11.50  84
   0  -8   4  199.90   12.10 155
   0  -8   4  217.30   12.60 195
   0  -8   4  208.50   10.50 276
   0   8  -3    6.10    2.20  63
   0   8  -3    8.40    2.20 172
   0  -8   3    7.80    2.90  82
   0  -8   3    9.20    2.60 153
   0  -8   3    7.70    2.10 194
   0  -8   3    7.60    1.70 273
   0   8  -2   32.90    3.20  62
   0   8  -2   42.20    3.60 169
   0   8  -2   35.60    3.80 255
   0  -8   2   32.20    3.20  79
   0  -8   2   35.90    3.80 152
   0  -8   2   34.30    2.80 193
   0  -8   2   35.00    2.90 269
   0   8  -1   14.60    2.30  60
   0   8  -1   14.00    2.30 166
   0   8  -1   14.20    2.70 254
   0  -8   1   15.80    2.50  76
   0  -8   1   15.70    2.30 150
   0  -8   1   16.10    1.80 191
   0  -8   1   13.60    2.10 265
   0   8   0    4.30    1.60  58
   0   8   0    5.00    1.90 163
   0   8   0    3.20    1.60 252
   0  -8   0   -0.20    1.90  73
   0  -8   0    0.90    1.20 148
   0  -8   0    1.10    1.10 189
   0  -8   0    2.60    1.40 262
   0   8   1  404.20   19.00  56
   0   8   1  379.20   18.00 160
   0   8   1  369.40   20.30 250
   0  -8  -1  369.40   18.00  70
   0  -8  -1  405.00   16.50 146
   0  -8  -1  331.20   14.20 184
   0  -8  -1  348.90   16.20 258
   0   8   2  571.60   25.30  53
   0   8   2  580.30   25.50 157
   0   8   2  561.00   25.40 248
   0  -8  -2  568.60   26.80  67
   0  -8  -2  551.50   24.30 143
   0   8   3    2.00    2.40  50
   0   8   3    3.60    2.00 154
   0   8   3   -0.40    1.00 245
   0  -8  -3   -2.40    2.20  64
   0  -8  -3   -1.00    1.90 140
   0   8   4    2.20    1.80  48
   0   8   4    6.00    1.90 152
   0   8   4    1.30    1.20 242
   0  -8  -4    1.20    1.70  62
   0  -8  -4    2.40    1.80 138
   0   8   5    2.20    1.40  45
   0   8   5    6.00    1.70 149
   0   8   5    2.70    2.00 238
   0  -8  -5    3.20    1.40  59
   0  -8  -5    2.20    1.40 135
   0   8   6   48.00    3.40  42
   0   8   6   37.80    3.40 146
   0   8   6   29.50    2.60 235
   0  -8  -6   42.20    4.00  56
   0  -8  -6   44.70    3.80 132
   0  -8  -6   41.30    3.50 253
   0  -8  -6   39.50    2.50 301
   0   8   7   43.20    3.50  39
   0   8   7   34.80    3.20 144
   0   8   7   34.50    3.10 231
   0  -8  -7   40.90    3.90  54
   0  -8  -7   31.20    3.20 129
   0  -8  -7   37.50    3.10 250
   0  -8  -7   37.00    2.30 294
   0   8   8  454.90   20.90  36
   0   8   8  430.00   20.10 142
   0   8   8  397.40   18.70 227
   0  -8  -8  411.70   21.10  52
   0  -8  -8  443.80   21.10 126
   0  -8  -8  434.80   19.20 247
   0  -8  -8  404.90   16.50 288
   0   8   9   33.70    3.40  34
   0   8   9   48.40    4.30 140
   0   8   9   42.10    3.40 223
   0  -8  -9   57.50    4.30  50
   0  -8  -9   34.50    3.40 124
   0  -8  -9   51.40    3.60 245
   0  -8  -9   42.80    3.10 284
   0   8  10   -0.60    2.00  31
   0   8  10    0.90    1.40 138
   0   8  10    1.40    1.10 219
   0  -8 -10   -1.80    1.40  48
   0  -8 -10    1.40    2.20 121
   0  -8 -10    0.40    1.40 243
   0   8  11    0.90    2.50  29
   0   8  11   -1.10    2.20 137
   0   8  11    0.00    1.50 215
   0  -8 -11    0.80    2.00  47
   0  -8 -11    3.30    1.90 119
   0  -8 -11    0.00    1.60 241
   0   8  12   11.70    3.40  27
   0   8  12   11.50    3.00 135
   0   8  12   10.90    1.70 308
   0  -8 -12   10.90    2.90  45
   0  -8 -12   15.60    3.30 117
   0  -8 -12   11.70    2.50 239
   0   8  13    0.90    3.00  24
   0   8  13    0.60    2.50 134
   0   8  13    0.50    1.30 306
   0  -8 -13   -0.10    2.30  44
   0  -8 -13   -5.00    3.00 114
   0  -8 -13   -0.50    1.60 237
   0   8  14    0.60    4.10  22
   0   8  14    1.60    2.70 133
   0   8  14    0.90    1.60 304
   0  -8 -14    3.60    3.30  43
   0  -8 -14    0.30    1.70 236
   0   8  15   47.60    6.40  20
   0   8  15   68.40    6.00 133
   0   8  15   66.70    5.50 303
   0  -8 -15   74.80    8.20  43
   0  -8 -15   62.60    5.40 235
   0   8  16   32.90    4.70 132
   0   8  16   41.50    4.10 302
   0  -8 -16   37.90    5.00  42
   0  -8 -16   45.40    4.40 234
   0   8  17   52.60    7.10 132
   0   8  17   64.70    6.10 302
   0  -8 -17   55.00    6.50  42
   0  -8 -17   70.90    6.30 233
   0   8  18    0.60    3.50 132
   0   8  18   -0.30    3.40 302
   0  -8 -18    4.90    5.10  42
   0  -8 -18    5.10    3.00 233
   0   8  19    2.20    4.90 132
   0   8  19   16.10    4.10 301
   0  -8 -19    5.20    5.00  42
   0  -8 -19    5.90    3.60 232
   0   9 -10   16.20    4.70   6
   0  -9  10   10.50    5.60  96
   0   9  -9   -1.70    5.20   4
   0  -9   9   -0.90    4.90  94
   0   9  -8   87.80    9.10   2
   0  -9   8  119.70   10.60  92
   0   9  -7  159.00   10.20 180
   0  -9   7  154.30   10.30  90
   0  -9   7  119.40   10.30 155
   0   9  -6    0.80    2.60 178
   0  -9   6    0.20    3.20  88
   0  -9   6   -1.10    3.00 155
   0  -9   6    3.20    2.50 194
   0  -9   6    1.70    2.80 209
   0   9  -5   24.40    3.90 176
   0  -9   5   27.20    4.00  86
   0  -9   5   19.60    4.00 154
   0  -9   5   18.70    3.00 194
   0  -9   5   17.70    3.10 212
   0  -9   5   22.70    3.40 280
   0   9  -4   26.10    3.50 174
   0  -9   4   34.10    3.90  84
   0  -9   4   24.40    4.20 153
   0  -9   4   24.30    3.10 193
   0  -9   4   27.80    3.00 277
   0   9  -3   -1.40    2.60  62
   0   9  -3   -1.60    2.40 172
   0   9  -3    6.40    2.00 255
   0  -9   3   -1.10    2.30  82
   0  -9   3   -1.80    2.60 152
   0  -9   3    4.00    1.90 192
   0  -9   3    1.10    1.60 273
   0   9  -2   34.10    4.30  60
   0   9  -2   37.50    3.80 169
   0   9  -2   36.50    4.40 254
   0  -9   2   39.60    4.00  79
   0  -9   2   31.90    4.00 150
   0  -9   2   33.80    3.10 191
   0  -9   2   28.50    3.20 270
   0   9  -1   27.90    3.50  59
   0   9  -1   20.70    3.00 167
   0   9  -1   38.60    4.30 253
   0  -9   1   39.40    3.60  77
   0  -9   1   28.20    4.30 149
   0  -9   1   25.70    2.70 189
   0  -9   1   27.90    3.90 266
   0   9   0   55.70    4.80  57
   0   9   0   49.50    4.20 164
   0   9   0   49.90    4.50 251
   0  -9   0   52.80    4.50  74
   0  -9   0   51.20    4.10 147
   0  -9   0   49.30    3.30 187
   0  -9   0   41.80    3.20 263
   0   9   1    7.60    2.00  55
   0   9   1   12.60    2.40 162
   0   9   1    8.80    2.40 249
   0  -9  -1    8.40    2.40  72
   0  -9  -1    3.30    1.70 145
   0  -9  -1    8.40    1.10 183
   0  -9  -1    5.90    2.10 259
   0   9   2  144.70    9.10  53
   0   9   2  157.20    9.20 159
   0   9   2  126.60    8.20 247
   0  -9  -2  137.50    8.60  69
   0  -9  -2  117.90    7.60 143
   0  -9  -2  130.10    7.10 256
   0   9   3    7.70    2.50  50
   0   9   3   11.00    2.30 156
   0   9   3    8.50    2.00 245
   0  -9  -3    6.50    2.60  66
   0  -9  -3    5.00    2.70 140
   0   9   4   60.90    5.30  48
   0   9   4   74.70    4.90 154
   0   9   4   53.30    4.60 242
   0  -9  -4   66.50    5.10  64
   0  -9  -4   67.20    4.90 138
   0   9   5    3.70    2.30  45
   0   9   5    3.20    2.10 151
   0   9   5    4.10    1.80 239
   0  -9  -5    2.10    1.90  61
   0  -9  -5    0.80    1.90 135
   0   9   6    0.50    1.60  43
   0   9   6    2.30    1.50 149
   0   9   6   -0.40    1.20 236
   0  -9  -6   -0.10    1.40  59
   0  -9  -6    0.90    1.40 133
   0  -9  -6    4.80    1.10 304
   0   9   7   11.70    2.70  40
   0   9   7    9.50    2.50 147
   0   9   7    5.20    1.70 233
   0  -9  -7    8.60    2.30  57
   0  -9  -7   11.10    2.70 130
   0  -9  -7   10.30    2.10 253
   0  -9  -7    7.80    1.20 297
   0   9   8    5.90    2.20  38
   0   9   8    4.80    2.70 144
   0   9   8    1.80    1.30 229
   0  -9  -8    6.80    2.60  54
   0  -9  -8    6.10    2.00 128
   0  -9  -8    2.40    1.30 251
   0  -9  -8    4.30    1.10 291
   0   9   9  698.00   33.20  35
   0   9   9  686.90   32.30 143
   0   9   9  676.00   29.50 225
   0  -9  -9  699.60   31.30  53
   0  -9  -9  632.90   30.40 125
   0  -9  -9  660.80   29.10 249
   0  -9  -9  661.10   27.80 286
   0   9  10  271.10   15.70  33
   0   9  10  222.60   13.90 141
   0   9  10  244.00   12.50 222
   0  -9 -10  246.90   13.90  51
   0  -9 -10  243.80   14.00 123
   0  -9 -10  241.10   12.80 247
   0  -9 -10  253.50   11.90 282
   0   9  11    1.80    2.80  31
   0   9  11    3.50    2.60 139
   0   9  11    2.40    1.70 218
   0  -9 -11   -2.20    2.30  49
   0  -9 -11    1.60    2.50 121
   0  -9 -11    0.10    1.70 245
   0   9  12  124.40    8.90  29
   0   9  12  128.50    8.70 138
   0   9  12   96.60    7.30 215
   0  -9 -12  116.20    8.50  48
   0  -9 -12  129.10    9.60 119
   0  -9 -12  111.80    8.20 243
   0   9  13   28.60    5.30  26
   0   9  13   35.00    4.10 137
   0  -9 -13   40.30    4.90  47
   0  -9 -13   31.00    3.50 241
   0   9  14   16.40    4.40  24
   0   9  14   19.20    3.80 136
   0  -9 -14   26.10    4.00  46
   0  -9 -14   15.80    3.00 240
   0   9  15   -0.40    3.20 135
   0   9  15    0.60    1.60 308
   0  -9 -15   -4.40    3.00  45
   0  -9 -15    1.60    2.80 239
   0   9  16    7.90    4.00 135
   0   9  16    3.00    2.10 306
   0  -9 -16    4.50    3.70  45
   0  -9 -16   12.40    3.70 238
   0   9  17    1.80    5.00 134
   0   9  17   11.00    2.80 306
   0  -9 -17    2.70    4.00  44
   0  -9 -17    3.40    3.80 237
   0   9  18    8.20    3.70 134
   0   9  18    5.00    2.80 305
   0  -9 -18    6.90    3.80  44
   0  -9 -18    0.60    4.30 236
   0   9  19   10.50    5.50 134
   0  -9 -19   20.00    4.50 236
   0  10  -8   33.80    8.00   2
   0 -10   8   19.50    4.90  92
   0  10  -7    3.30    4.00 181
   0 -10   7   10.30    4.10  91
   0  10  -6   41.90    6.70 179
   0 -10   6   44.70    5.90  89
   0  10  -5   23.20    4.20 177
   0 -10   5   18.70    3.70  87
   0 -10   5   12.30    3.10 152
   0 -10   5   22.70    3.40 192
   0 -10   5   22.10    3.30 212
   0  10  -4   38.80    5.10 174
   0 -10   4   42.70    4.70  84
   0 -10   4   37.80    4.80 151
   0 -10   4   34.20    3.50 191
   0 -10   4   42.10    4.10 277
   0  10  -3   32.90    4.40 172
   0 -10   3   40.80    4.90  82
   0 -10   3   41.20    4.50 150
   0 -10   3   30.30    3.30 190
   0 -10   3   32.50    3.40 274
   0  10  -2    2.50    2.50 170
   0 -10   2    0.00    1.80  80
   0 -10   2    0.90    2.70 149
   0 -10   2    1.80    1.50 189
   0 -10   2    0.50    2.10 271
   0  10  -1  450.90   21.60 168
   0  10  -1  437.90   22.40 251
   0 -10   1  426.10   21.40  78
   0 -10   1  437.00   21.10 147
   0 -10   1  427.90   19.30 187
   0 -10   1  420.20   18.30 267
   0  10   0  159.20    9.40  56
   0  10   0  134.20    8.70 165
   0  10   0  153.90    9.20 250
   0 -10   0  159.00    9.80  75
   0 -10   0  158.90    9.10 146
   0 -10   0  134.10    8.00 184
   0 -10   0  152.10    8.40 264
   0  10   1   55.40    4.70  54
   0  10   1   61.90    4.70 163
   0  10   1   53.30    6.30 249
   0 -10  -1   50.50    4.60  73
   0 -10  -1   67.60    4.80 144
   0 -10  -1   47.50    4.10 261
   0  10   2   -0.20    1.60  52
   0  10   2    2.00    2.20 161
   0  10   2    4.60    2.80 247
   0 -10  -2    5.80    2.40  71
   0 -10  -2    3.20    3.80 142
   0 -10  -2    1.80    2.20 258
   0  10   3    3.60    1.80  50
   0  10   3   -0.90    1.50 158
   0  10   3    5.50    2.40 245
   0 -10  -3   -1.10    1.30  68
   0 -10  -3    1.90    2.40 140
   0  10   4    9.50    2.40  48
   0  10   4   17.70    3.00 156
   0  10   4   18.20    2.90 242
   0 -10  -4   20.20    3.10  66
   0 -10  -4   13.50    2.30 138
   0  10   5   -0.70    1.70  46
   0  10   5    3.30    2.80 153
   0  10   5    4.20    2.80 240
   0 -10  -5    0.60    2.50  63
   0 -10  -5    1.00    1.70 136
   0  10   6  128.70    9.60  44
   0  10   6  146.30    8.80 151
   0  10   6  141.30    9.50 237
   0 -10  -6  139.10    8.30  61
   0 -10  -6  144.20    8.50 134
   0 -10  -6  138.90    6.70 305
   0  10   7  281.40   15.80  41
   0  10   7  272.70   15.90 149
   0  10   7  302.40   15.80 234
   0 -10  -7  298.30   16.00  59
   0 -10  -7  282.70   15.40 131
   0 -10  -7  288.90   13.40 299
   0  10   8  273.50   15.50  39
   0  10   8  285.40   16.70 147
   0  10   8  282.00   15.40 231
   0 -10  -8  266.10   15.80  57
   0 -10  -8  296.50   15.50 129
   0 -10  -8  273.30   13.50 254
   0 -10  -8  264.90   13.10 293
   0  10   9   80.30    7.90  37
   0  10   9   66.30    6.10 145
   0  10   9   59.50    5.10 227
   0 -10  -9   67.40    5.80  55
   0 -10  -9   68.00    5.60 127
   0 -10  -9   67.80    5.00 252
   0 -10  -9   58.80    4.20 287
   0  10  10   59.00    6.40  34
   0  10  10   83.10    7.00 144
   0  10  10   77.80    5.30 224
   0 -10 -10   78.30    6.00  54
   0 -10 -10   77.70    6.20 124
   0 -10 -10   73.90    5.70 250
   0 -10 -10   83.60    4.90 283
   0  10  11   20.60    4.90  32
   0  10  11   13.60    2.50 142
   0  10  11   16.30    1.60 196
   0  10  11   17.90    2.90 221
   0 -10 -11   13.30    2.60  52
   0 -10 -11   14.60    4.90 122
   0 -10 -11   16.20    2.50 248
   0  10  12    3.60    2.70  30
   0  10  12    7.30    3.80 141
   0  10  12   10.90    1.40 198
   0  10  12    7.30    2.30 217
   0 -10 -12    4.30    3.40  51
   0 -10 -12   11.00    2.30 247
   0  10  13    4.20    4.20 140
   0 -10 -13    2.20    2.90  50
   0 -10 -13    2.50    1.40 245
   0  10  14   18.30    5.20 139
   0 -10 -14   12.40    3.80  49
   0 -10 -14   20.70    3.10 244
   0  10  15   22.10    5.10 138
   0 -10 -15   18.10    4.60  48
   0 -10 -15   16.60    3.20 242
   0  10  16    5.30    2.80 137
   0 -10 -16    3.30    2.90  47
   0 -10 -16    4.60    3.70 241
   0  10  17    4.80    4.10 137
   0 -10 -17    3.20    4.50  47
   0 -10 -17   -1.30    2.70 240
   0  10  18  132.30   11.40 136
   0 -10 -18  136.80   13.70  46
   0 -10 -18  129.30    9.90 240
   0  11  -7    6.40    4.60 181
   0 -11   7    5.10    4.20  91
   0  11  -6   10.50    3.50 179
   0 -11   6    4.60    2.80  89
   0  11  -5   27.50    4.50 177
   0 -11   5   32.80    4.80  87
   0  11  -4    7.70    2.80 175
   0 -11   4   12.10    4.20  85
   0 -11   4    7.40    2.80 214
   0 -11   4   10.70    2.90 278
   0  11  -3   18.70    5.30 173
   0 -11   3   16.50    3.40  83
   0 -11   3   14.40    2.60 188
   0 -11   3   22.90    3.20 275
   0  11  -2  147.10   11.00 171
   0 -11   2  143.80    9.10  81
   0 -11   2  125.10    9.90 147
   0 -11   2  132.00    8.30 187
   0 -11   2  132.40    9.30 272
   0  11  -1   76.00    6.30 169
   0 -11   1   75.80    6.40  79
   0 -11   1   61.60    6.40 146
   0 -11   1   55.50    4.30 185
   0 -11   1   69.50    5.70 269
   0  11   0   29.30    4.20 166
   0 -11   0   31.50    4.60  76
   0 -11   0   28.00    4.90 145
   0 -11   0   28.30    3.30 182
   0 -11   0   30.50    3.80 266
   0  11   1    1.50    2.10 164
   0  11   1   -4.20    3.90 248
   0 -11  -1    0.30    1.90  74
   0 -11  -1   -2.70    3.30 143
   0 -11  -1    0.30    2.00 263
   0  11   2   12.70    2.80 162
   0  11   2   14.20    3.10 246
   0 -11  -2   20.40    3.00  72
   0 -11  -2   16.90    3.60 142
   0 -11  -2   22.60    2.90 260
   0  11   3   -0.20    2.50  50
   0  11   3   -0.80    2.50 160
   0  11   3   -0.10    2.90 244
   0 -11  -3   -2.70    2.50  70
   0 -11  -3    2.10    2.70 140
   0 -11  -3    3.50    1.60 257
   0  11   4   25.70    3.90  48
   0  11   4   23.00    4.80 157
   0  11   4   24.00    3.40 242
   0 -11  -4   34.60    4.30  67
   0 -11  -4   27.60    3.90 138
   0  11   5   12.20    3.00  46
   0  11   5   23.80    3.50 155
   0  11   5   18.00    2.90 240
   0 -11  -5   17.60    3.70  65
   0 -11  -5   22.50    3.40 136
   0  11   6   34.00    4.20  44
   0  11   6   34.20    4.40 153
   0  11   6   33.20    3.90 237
   0 -11  -6   36.50    3.90  63
   0 -11  -6   45.70    4.50 134
   0 -11  -6   38.30    3.00 307
   0  11   7  242.60   13.70  42
   0  11   7  222.10   13.40 151
   0  11   7  238.90   12.50 235
   0 -11  -7  227.80   13.90  61
   0 -11  -7  230.10   14.20 132
   0 -11  -7  245.70   12.10 300
   0  11   8  274.40   15.10  40
   0  11   8  227.70   14.90 149
   0  11   8  229.20   13.00 232
   0 -11  -8  249.90   16.40  59
   0 -11  -8  241.30   14.10 130
   0 -11  -8  248.50   10.90 294
   0  11   9   19.50    4.40  38
   0  11   9   25.10    4.40 148
   0  11   9   26.90    3.70 229
   0 -11  -9   31.80    5.40  58
   0 -11  -9   12.00    5.20 128
   0 -11  -9   34.60    3.90 255
   0 -11  -9   24.10    2.10 289
   0  11  10  -11.30    4.70  36
   0  11  10   -5.00    2.80 146
   0  11  10    2.60    2.50 226
   0 -11 -10    3.80    2.00  56
   0 -11 -10   -0.80    2.00 253
   0 -11 -10    3.60    1.20 284
   0  11  11    6.50    3.50 145
   0  11  11    6.10    2.50 223
   0 -11 -11    0.40    2.60  55
   0 -11 -11    5.30    2.20 252
   0  11  12    2.30    3.10 143
   0  11  12    1.10    0.70 188
   0  11  12   -1.10    2.60 220
   0 -11 -12    1.30    2.90  53
   0 -11 -12    0.00    1.60 250
   0  11  13   -1.40    2.30 142
   0  11  13    0.30    0.90 193
   0  11  13    1.80    2.70 216
   0 -11 -13    0.10    2.70  52
   0 -11 -13   -0.50    2.40 249
   0  11  14   54.60    5.40 141
   0 -11 -14   49.50    5.90  51
   0 -11 -14   49.60    5.20 247
   0  11  15    1.80    4.00 140
   0 -11 -15   -0.30    2.20  50
   0 -11 -15    4.40    2.40 246
   0  11  16   45.80    9.40 139
   0 -11 -16   61.00    7.90  49
   0 -11 -16   47.50    6.00 245
   0  11  17   39.20    6.40 139
   0 -11 -17   35.50    6.40  49
   0 -11 -17   25.10    4.40 244
   0  12  -5   34.40    7.00 177
   0 -12   5   61.70    6.90  87
   0  12  -4    2.60    4.20 175
   0 -12   4   -2.70    4.70  85
   0 -12   4    3.80    2.80 279
   0  12  -3   72.90    7.20 173
   0 -12   3   88.80    7.10  83
   0 -12   3   60.80    6.30 276
   0  12  -2   -0.20    3.30 171
   0 -12   2    1.00    3.40  81
   0 -12   2    2.90    2.80 273
   0  12  -1   34.20    6.70 169
   0 -12   1   46.10    5.10  79
   0 -12   1   27.50    3.60 270
   0  12   0    1.90    3.20 167
   0 -12   0    0.30    3.10  77
   0 -12   0    0.30    1.70 267
   0  12   1   -2.20    3.20 165
   0 -12  -1    0.60    2.90  75
   0 -12  -1   -2.80    1.60 264
   0  12   2    3.60    3.20 163
   0 -12  -2    2.90    2.90  73
   0 -12  -2   -1.20    2.50 261
   0  12   3    4.40    2.30 161
   0 -12  -3   -3.00    3.10  71
   0 -12  -3   -5.90    3.30 139
   0 -12  -3   -1.50    1.50 259
   0  12   4  153.30    9.40 159
   0  12   4  141.80   11.20 242
   0 -12  -4  191.00   11.00  69
   0 -12  -4  145.80   10.90 138
   0 -12  -4  147.10    8.50 256
   0  12   5   52.90    4.60 157
   0  12   5   41.30    5.30 240
   0 -12  -5   62.50    4.90  67
   0 -12  -5   49.80    5.30 136
   0  12   6   26.70    4.00 155
   0  12   6   13.80    3.60 238
   0 -12  -6   27.50    4.80  65
   0 -12  -6   27.10    2.70 307
   0  12   7   15.10    3.60 153
   0  12   7    7.90    3.30 235
   0 -12  -7   17.60    3.60  63
   0 -12  -7   13.80    2.00 301
   0  12   8   33.80    5.00 152
   0  12   8   27.30    4.00 233
   0 -12  -8   20.70    3.60  62
   0 -12  -8   26.10    2.30 295
   0  12   9   19.60    3.10 150
   0  12   9   13.00    3.50 230
   0 -12  -9   18.60    2.80  60
   0 -12  -9   13.80    1.80 289
   0  12  10   -1.50    4.70 148
   0  12  10    2.10    2.00 227
   0 -12 -10   -4.90    3.20  58
   0 -12 -10    0.90    1.00 284
   0  12  11   23.50    3.80 147
   0  12  11   20.20    3.40 224
   0 -12 -11   22.00    5.50  57
   0 -12 -11   27.80    4.00 255
   0  12  12   -1.20    3.50 146
   0  12  12    4.00    3.10 221
   0 -12 -12    1.70    4.00  56
   0 -12 -12    6.20    2.60 253
   0  12  13   67.10    8.60 144
   0  12  13   44.80    5.00 218
   0 -12 -13   70.60    8.00  54
   0 -12 -13   74.00    6.30 252
   0  12  14    0.50    3.80 143
   0 -12 -14    0.10    3.60  53
   0 -12 -14    4.90    3.10 250
   0  12  15  145.90   12.40 142
   0 -12 -15  147.50   13.50  52
   0 -12 -15  118.20    9.80 249
   0  12  16   35.20    6.00 142
   0 -12 -16   13.30    4.90  52
   0 -12 -16    7.50    3.30 248
   0  12  17    4.10    3.70 141
   0 -12 -17    9.70    3.30  51
   0 -12 -17    3.70    2.90 247
   0  13  -3   20.00    5.40 174
   0 -13   3   15.90    4.30  84
   0  13  -2   13.30    4.70 172
   0 -13   2   11.20    6.20  82
   0 -13   2   15.10    3.30 274
   0  13  -1    0.50    3.70 170
   0 -13   1    7.40    4.10  80
   0 -13   1    5.80    2.60 271
   0  13   0   -2.50    3.80 168
   0 -13   0   -0.30    3.20  78
   0 -13   0   -5.00    3.50 268
   0  13   1   43.00    5.70 167
   0 -13  -1   46.60    6.10  77
   0 -13  -1   22.40    3.80 266
   0 -13  -2    1.90    3.50  75
   0 -13  -2    0.40    1.80 263
   0  13   3  155.50   10.10 163
   0 -13  -3  146.20    9.90  73
   0 -13  -3  138.80    9.10 261
   0  13   4   -6.00    3.40 161
   0 -13  -4    4.30    3.10  71
   0 -13  -4   -1.50    2.70 258
   0  13   5    6.70    2.90 159
   0 -13  -5    3.20    2.30  69
   0 -13  -5    1.10    1.80 256
   0  13   6    1.30    2.30 157
   0 -13  -6   -2.40    3.10  67
   0 -13  -6    1.00    1.50 307
   0  13   7  184.90   11.70 155
   0 -13  -7  170.80   11.10  65
   0  13   8   -1.50    4.80 154
   0 -13  -8    0.20    2.80  64
   0  13   9   -0.60    2.30 152
   0  13   9   -7.90    3.40 231
   0 -13  -9    0.40    2.80  62
   0  13  10   -0.20    3.40 150
   0  13  10    0.30    2.50 228
   0 -13 -10    4.70    3.10  60
   0  13  11   50.00    5.60 149
   0  13  11   27.10    4.80 225
   0 -13 -11   46.30    5.40  59
   0  13  12   14.30    3.40 148
   0 -13 -12   21.20    4.70  58
   0  13  13    3.30    4.70 147
   0 -13 -13    5.30    3.70  57
   0 -13 -13    5.30    4.00 255
   0  13  14   13.40    5.90 146
   0 -13 -14   26.10    5.40  56
   0 -13 -14   16.50    3.70 253
   0  13  15   -8.30    5.80 145
   0 -13 -15    2.10    5.80  55
   0 -13 -15    0.60    2.60 252
   0  14   0    7.70    4.70 170
   0 -14   0   18.20    5.60  80
   0 -14   0    3.20    2.50 270
   0  14   1   -2.40    5.20 168
   0 -14  -1    1.40    4.40  78
   0 -14  -1    1.30    3.50 267
   0  14   2   -1.20    2.70 166
   0 -14  -2   -3.00    2.60  76
   0 -14  -2    0.00    1.90 265
   0  14   3   16.10    4.00 164
   0 -14  -3   32.20    4.80  74
   0 -14  -3   19.70    4.10 262
   0  14   4   44.20    6.30 162
   0 -14  -4   44.00    7.10  72
   0 -14  -4   36.30    4.40 260
   0  14   5   80.30    7.90 160
   0 -14  -5   86.10    7.80  70
   0 -14  -5   84.90    8.30 258
   0  14   6   10.60    4.30 159
   0 -14  -6    5.20    3.70  69
   0 -14  -6    1.10    3.00 256
   0  14   7   20.10    4.00 157
   0 -14  -7   27.00    4.20  67
   0  14   8    6.40    4.00 155
   0 -14  -8   -2.70    3.20  65
   0  14   9    6.30    2.90 154
   0 -14  -9    2.60    2.90  64
   0  14  10   -2.10    4.20 152
   0 -14 -10    4.90    3.70  62
   0  14  11   -0.50    2.90 151
   0 -14 -11   -3.60    2.30  61
   0  14  12    0.30    3.10 150
   0 -14 -12    5.80    3.00  60
   0  14  13   15.10    5.10 149
   0 -14 -13    7.80    4.40  59
   0  14  14   -1.30    4.80 148
   0 -14 -14   -0.70    4.00  58
   0  15   4   10.00    4.60 164
   0 -15  -4   -0.30    3.80  74
   0 -15  -4    0.00    2.40 262
   0  15   5    0.10    2.80 162
   0 -15  -5   -7.10    2.90  72
   0 -15  -5   -1.10    2.40 260
   0  15   6   34.80    6.10 160
   0 -15  -6   22.80    5.20  70
   0 -15  -6   26.80    4.50 258
   0  15   7   -0.20    4.80 159
   0 -15  -7    4.70    3.00  69
   0 -15  -7    0.10    2.50 256
   0  15   8    8.30    4.90 157
   0 -15  -8    3.50    4.00  67
   0  15   9   23.50    6.20 156
   0 -15  -9   15.80    4.00  66
   0  15  10   33.00    7.20 154
   0 -15 -10   34.70    6.20  64
   0  15  11   15.70    4.40 153
   0 -15 -11   14.90    3.90  63
   1 -15 -10   -1.00    4.20  65
  -1  15  10   -0.30    5.20 155
   1 -15  -9   25.70    6.90  67
  -1  15   9   31.50    6.20 157
   1 -15  -8   40.70    5.30  68
  -1  15   8   34.20    5.10 158
   1 -15  -7    3.20    4.00  70
  -1  15   7   10.10    5.60 160
   1 -15  -6   54.00    6.20  71
   1 -15  -6   45.40    5.30 256
  -1  15   6   39.30    6.00 161
   1 -15  -5   21.70    5.30  73
   1 -15  -5   11.70    3.20 258
  -1  15   5   11.40    4.70 163
   1 -15  -4    0.70    4.00  74
   1 -15  -4    3.10    3.10 260
  -1  15   4    1.60    4.40 164
   1 -14 -13    0.60    3.00  60
   1 -14 -13    1.20    3.60 254
  -1  14  13   -2.70    5.60 150
   1 -14 -12   -1.40    2.40  61
   1 -14 -12    1.00    2.70 255
  -1  14  12  -13.10    5.50 151
   1 -14 -11   -2.00    3.70  62
  -1  14  11    4.00    5.20 152
   1 -14 -10   12.80    4.30  64
  -1  14  10   22.50    5.90 154
   1 -14  -9    7.90    3.00  65
  -1  14   9   10.70    5.40 155
   1 -14  -8   13.20    4.00  66
  -1  14   8    7.70    4.30 156
   1 -14  -7    7.60    2.90  68
  -1  14   7   11.40    3.50 158
   1 -14  -6   -1.10    3.20  70
  -1  14   6    8.50    5.70 160
   1 -14  -5    2.60    2.70  71
   1 -14  -5   -0.60    1.90 256
  -1  14   5   -0.20    2.60 161
   1 -14  -4    6.30    2.80  73
   1 -14  -4    4.60    2.90 258
  -1  14   4    5.90    3.00 163
   1 -14  -3    1.90    3.70  75
   1 -14  -3    0.60    2.90 261
  -1  14   3   11.80    4.40 165
   1 -14  -2   19.10    4.80  76
   1 -14  -2   17.10    5.00 263
  -1  14   2   17.10    5.30 166
   1 -14  -1    3.80    3.10  78
   1 -14  -1    4.50    2.70 266
  -1  14   1    5.00    3.40 168
   1 -14   0   12.40    3.50  80
  -1  14   0   16.00    4.40 170
   1 -13 -15   -0.30    3.30  56
   1 -13 -15    8.30    4.30 249
  -1  13  15    3.10    3.40 146
   1 -13 -14    0.50    3.00  57
   1 -13 -14   -0.80    5.50 250
  -1  13  14   -1.10    2.90 147
   1 -13 -13   44.30    5.90  58
   1 -13 -13   26.90    4.90 251
  -1  13  13   40.10    7.10 148
   1 -13 -12    4.30    2.70  59
   1 -13 -12    7.40    3.30 252
  -1  13  12    1.40    2.60 149
   1 -13 -11   11.60    3.80  60
   1 -13 -11    9.60    3.70 254
  -1  13  11   18.50    4.70 150
   1 -13 -10   -1.10    3.00  62
   1 -13 -10    2.20    2.30 255
  -1  13  10    0.30    3.80 152
   1 -13  -9   12.30    3.20  63
  -1  13   9    7.80    3.20 153
   1 -13  -8   15.10    4.00  65
  -1  13   8    4.80    3.70 155
   1 -13  -7   -4.20    3.70  66
   1 -13  -7   -1.40    1.60 304
  -1  13   7    2.00    3.10 156
   1 -13  -6   22.10    3.50  68
   1 -13  -6   18.60    2.80 308
  -1  13   6   19.20    3.70 158
   1 -13  -5    2.50    3.30  70
  -1  13   5    3.40    3.40 160
   1 -13  -4    5.40    3.60  71
   1 -13  -4    4.70    2.10 256
  -1  13   4    4.60    3.30 161
   1 -13  -3    8.90    5.20  73
   1 -13  -3    5.80    2.70 259
  -1  13   3    2.90    4.40 163
   1 -13  -2   31.50    4.00  75
   1 -13  -2   20.50    4.20 261
  -1  13   2   30.10    4.60 165
   1 -13  -1   11.60    3.30  77
   1 -13  -1    8.50    3.80 264
  -1  13   1   10.60    3.40 167
   1 -13   0   10.30    4.50  79
   1 -13   0    6.60    2.50 267
  -1  13   0   11.70    3.40 169
   1 -13   1    0.70    3.60  81
   1 -13   1    0.00    2.30 271
  -1  13  -1    7.00    4.00 171
   1 -13   2   13.30    4.30  82
  -1  13  -2   -1.90    4.10 172
   1 -13   3   -2.10    3.90  84
  -1  13  -3   -3.70    4.40 174
   1 -12 -16   15.10    4.00  53
   1 -12 -16   16.30    4.80 245
  -1  12  16   14.20    3.90 143
   1 -12 -15   11.30    3.30  54
   1 -12 -15   10.80    4.00 246
  -1  12  15   14.30    4.00 144
   1 -12 -14    9.00    4.20  55
   1 -12 -14    2.70    3.00 247
  -1  12  14    3.60    3.80 145
   1 -12 -13   -2.80    2.40  56
   1 -12 -13    1.60    2.90 248
  -1  12  13    1.90    2.60 146
   1 -12 -12    5.10    2.70  57
   1 -12 -12    5.70    2.90 250
  -1  12  12    8.40    3.10 147
   1 -12 -11   15.80    4.00  58
   1 -12 -11   10.30    2.60 251
   1 -12 -11   10.30    2.40 288
  -1  12  11   12.90    4.80 148
   1 -12 -10    5.00    3.10  60
   1 -12 -10    2.60    2.70 252
   1 -12 -10    4.60    1.80 292
  -1  12  10    1.90    3.30 150
  -1  12  10   -6.90    4.50 226
   1 -12  -9   15.40    2.80  61
   1 -12  -9   17.00    2.90 254
   1 -12  -9   19.40    3.00 295
  -1  12   9   19.00    3.50 151
  -1  12   9   17.40    3.40 228
   1 -12  -8   50.20    5.10  63
   1 -12  -8   52.30    4.40 299
  -1  12   8   67.00    5.60 153
  -1  12   8   39.10    5.90 231
   1 -12  -7   78.70    6.20  64
   1 -12  -7   80.60    5.60 304
  -1  12   7   63.40    5.90 154
  -1  12   7   68.50    6.00 233
   1 -12  -6  341.60   18.80  66
   1 -12  -6  332.00   17.00 308
  -1  12   6  351.30   17.60 156
  -1  12   6  348.40   20.30 235
   1 -12  -5    4.30    2.50  68
  -1  12   5    3.00    2.30 158
   1 -12  -4  290.90   15.20  70
  -1  12   4  299.70   15.40 160
   1 -12  -3    0.20    2.20  72
   1 -12  -3    0.30    2.00 256
  -1  12   3    2.40    2.60 162
   1 -12  -2   -3.20    2.00  74
   1 -12  -2    1.50    2.00 259
  -1  12   2   -0.30    2.00 164
   1 -12  -1    3.70    2.50  76
   1 -12  -1    5.20    2.30 262
  -1  12   1   11.30    3.50 166
   1 -12   0   28.40    4.10  78
   1 -12   0   19.30    3.10 266
  -1  12   0   23.70    3.60 168
   1 -12   1    1.10    3.10  80
   1 -12   1   -0.30    1.30 269
  -1  12  -1   -5.50    3.20 170
   1 -12   2   31.40    5.10  82
   1 -12   2   21.10    3.00 272
  -1  12  -2   26.50    4.90 172
   1 -12   3    3.20    3.40  84
   1 -12   3    4.00    2.30 276
  -1  12  -3   12.30    4.60 174
   1 -12   4    4.90    4.30  85
  -1  12  -4    0.30    4.20 175
   1 -12   5    3.20    4.60  87
  -1  12  -5    0.90    4.60 177
   1 -11 -17   11.10    5.30  50
   1 -11 -17   17.70    4.50 242
  -1  11  17   15.10    5.20 140
   1 -11 -16    9.00    3.50  51
   1 -11 -16   13.30    3.90 242
  -1  11  16    6.60    3.00 141
   1 -11 -15   16.50    5.20  52
   1 -11 -15   14.30    3.60 243
  -1  11  15   23.90    5.20 142
   1 -11 -14   -1.10    3.20  53
   1 -11 -14   -1.20    2.60 244
  -1  11  14    0.80    3.90 143
   1 -11 -13    4.90    3.30  54
   1 -11 -13   -1.00    2.60 245
   1 -11 -13    1.90    2.50 282
  -1  11  13    4.80    4.30 144
   1 -11 -12   24.90    4.50  55
   1 -11 -12   26.00    4.10 247
   1 -11 -12   34.10    4.20 284
  -1  11  12   28.20    4.80 145
  -1  11  12   14.60    3.20 219
   1 -11 -11    4.90    2.40  56
   1 -11 -11    4.70    2.10 248
   1 -11 -11    7.80    2.20 287
  -1  11  11    3.40    3.30  34
  -1  11  11    5.50    2.60 146
  -1  11  11    3.90    3.30 222
   1 -11 -10   75.50    7.40  57
   1 -11 -10   99.10    7.50 250
   1 -11 -10   91.00    6.00 291
  -1  11  10   95.30    8.10  36
  -1  11  10   90.80    7.50 147
  -1  11  10   81.90    7.40 224
   1 -11  -9    5.20    2.20  59
   1 -11  -9    2.30    2.30 251
   1 -11  -9    2.40    1.60 295
  -1  11   9    5.80    3.50  38
  -1  11   9    0.40    1.90 149
  -1  11   9    5.30    2.20 227
   1 -11  -8  226.90   13.40  61
   1 -11  -8  223.20   12.00 253
   1 -11  -8  228.20   11.90 299
  -1  11   8  228.00   13.60  41
  -1  11   8  238.60   15.40 151
  -1  11   8  237.70   13.30 230
   1 -11  -7   11.20    2.90  63
   1 -11  -7    0.60    3.40 133
   1 -11  -7    4.60    2.70 255
   1 -11  -7    5.90    2.00 303
  -1  11   7    2.40    3.30  43
  -1  11   7    8.20    3.70 153
  -1  11   7   11.20    3.70 232
   1 -11  -6   64.50    6.10  64
   1 -11  -6   47.00    4.50 135
   1 -11  -6   62.60    4.40 307
  -1  11   6   52.60    5.70  45
  -1  11   6   67.60    5.80 154
  -1  11   6   54.00    5.40 235
   1 -11  -5   70.70    6.40  66
   1 -11  -5   69.10    6.00 137
  -1  11   5   64.10    6.10  47
  -1  11   5   68.10    6.70 156
  -1  11   5   62.10    6.40 237
   1 -11  -4   -1.90    2.80  69
   1 -11  -4    1.40    2.00 139
  -1  11   4    2.70    2.20  49
  -1  11   4    3.20    2.50 159
  -1  11   4    0.30    1.80 239
   1 -11  -3    9.50    3.00  71
   1 -11  -3    7.20    2.90 141
  -1  11   3    9.60    2.60  51
  -1  11   3   13.70    3.20 161
  -1  11   3    2.30    2.30 241
   1 -11  -2  118.00    8.20  73
   1 -11  -2  116.80    8.00 143
   1 -11  -2  114.70    6.70 257
  -1  11   2   98.20    9.20  53
  -1  11   2  106.70    8.10 163
  -1  11   2  123.30    8.50 243
   1 -11  -1   15.00    3.20  75
   1 -11  -1    6.10    4.20 144
   1 -11  -1   19.80    2.50 260
  -1  11   1   11.90    2.90 165
   1 -11   0   47.40    4.50  77
   1 -11   0   35.70    2.70 187
   1 -11   0   35.00    3.40 264
  -1  11   0   29.70    4.60 167
   1 -11   1    9.30    3.00  79
   1 -11   1    8.90    1.70 190
   1 -11   1   12.10    3.50 267
  -1  11  -1    6.30    2.80 169
   1 -11   2   43.20    4.90  81
   1 -11   2   19.30    2.60 191
   1 -11   2   21.20    2.80 271
  -1  11  -2   26.50    5.10 171
   1 -11   3   -2.00    2.20  83
   1 -11   3    2.90    2.00 192
   1 -11   3   -1.40    2.10 275
  -1  11  -3   -0.30    2.50 173
   1 -11   4   59.30    5.20  85
   1 -11   4   42.00    3.90 278
  -1  11  -4   45.10    5.70 175
   1 -11   5    0.60    2.40  87
  -1  11  -5    1.90    2.70 177
   1 -11   6    3.00    5.00  89
  -1  11  -6    2.20    5.60 179
   1 -11   7   -5.70    4.60  90
  -1  11  -7    5.10    4.20 180
   1 -10 -18    4.60    5.20  48
   1 -10 -18   11.80    3.10 238
  -1  10  18   11.60    6.70 138
   1 -10 -17   17.70    4.90  48
   1 -10 -17    6.10    3.50 238
  -1  10  17    6.30    3.50 138
   1 -10 -16    2.10    4.40  49
   1 -10 -16    2.00    3.20 239
  -1  10  16    1.30    5.10 139
   1 -10 -15    3.10    3.40  49
   1 -10 -15    0.00    1.80 240
  -1  10  15    4.50    3.80 139
   1 -10 -14    1.20    3.30  50
   1 -10 -14   -0.70    1.80 241
  -1  10  14   -7.00    5.70  26
  -1  10  14    0.00    3.20 140
  -1  10  14   -1.20    1.50 190
   1 -10 -13   63.40    6.50  51
   1 -10 -13   69.90    6.10 242
   1 -10 -13   56.10    5.10 281
  -1  10  13   74.10    7.10  29
  -1  10  13   72.50    6.30 141
  -1  10  13   72.30    4.50 188
   1 -10 -12   31.60    5.10  52
   1 -10 -12   21.40    3.50 244
   1 -10 -12   31.20    3.80 284
  -1  10  12   24.30    4.90  31
  -1  10  12   32.50    4.40 142
  -1  10  12   27.40    2.50 185
  -1  10  12   19.70    3.40 217
   1 -10 -11   16.40    3.30  54
   1 -10 -11   19.90    2.60 245
   1 -10 -11    6.90    2.20 287
  -1  10  11    9.70    2.90  33
  -1  10  11   10.10    3.20 144
  -1  10  11   12.20    2.40 220
   1 -10 -10   15.10    3.80  55
   1 -10 -10   17.50    3.20 125
   1 -10 -10   20.50    3.40 247
   1 -10 -10   27.30    2.80 290
  -1  10  10   17.80    4.10  35
  -1  10  10   10.80    3.20 145
  -1  10  10   21.20    3.20 223
   1 -10  -9  118.20   10.20  57
   1 -10  -9  128.10    9.80 128
   1 -10  -9  136.20    9.00 248
   1 -10  -9  130.50    6.90 294
  -1  10   9  134.30    9.20  38
  -1  10   9  137.70    9.60 147
  -1  10   9  134.50    8.90 226
   1 -10  -8  296.90   17.90  59
   1 -10  -8  272.00   15.00 130
   1 -10  -8  292.30   16.60 250
   1 -10  -8  301.90   12.60 298
  -1  10   8  297.70   16.10  40
  -1  10   8  306.40   17.20 149
  -1  10   8  293.50   16.60 229
   1 -10  -7  119.80    8.00  60
   1 -10  -7  139.60    9.00 132
   1 -10  -7  141.30    9.20 252
   1 -10  -7  135.40    7.30 302
  -1  10   7  136.90    8.40  42
  -1  10   7  126.70    8.90 150
  -1  10   7  128.10    8.60 231
   1 -10  -6   24.70    3.50  63
   1 -10  -6   24.50    3.70 135
   1 -10  -6   20.10    2.90 254
   1 -10  -6   27.60    2.30 307
  -1  10   6   27.50    3.90  45
  -1  10   6   19.20    3.10 153
  -1  10   6   28.70    4.10 234
   1 -10  -5  177.50   10.90  65
   1 -10  -5  193.80   10.90 137
  -1  10   5  211.40   12.70  47
  -1  10   5  186.40   12.10 155
  -1  10   5  174.90   12.60 237
   1 -10  -4   10.30    2.20  67
   1 -10  -4    8.80    2.20 139
  -1  10   4    7.20    2.30  49
  -1  10   4    3.10    1.70 157
  -1  10   4    6.60    2.20 239
   1 -10  -3  113.30    7.90  69
   1 -10  -3  109.80    7.40 141
  -1  10   3   98.50    8.10  51
  -1  10   3  112.30    7.20 159
  -1  10   3  103.50    8.30 241
   1 -10  -2   -2.30    2.10  71
   1 -10  -2    3.70    2.50 143
  -1  10   2    6.10    2.70  53
  -1  10   2    3.50    2.30 161
   1 -10  -1   56.40    4.80  74
   1 -10  -1   56.50    4.40 145
   1 -10  -1   49.20    3.00 186
   1 -10  -1   58.60    3.90 258
  -1  10   1   63.40    5.70  55
  -1  10   1   56.00    5.00 164
  -1  10   1   66.30    5.30 245
   1 -10   0   34.10    3.80  76
   1 -10   0   47.30    4.50 147
   1 -10   0   46.20    3.10 190
   1 -10   0   46.00    3.50 262
  -1  10   0   42.10    4.40  57
  -1  10   0   47.40    4.10 166
  -1  10   0   45.70    4.70 247
   1 -10   1    6.10    2.10  78
   1 -10   1    1.60    2.80 148
   1 -10   1    0.10    1.30 193
   1 -10   1    0.50    0.90 266
  -1  10  -1   -2.30    3.20  58
  -1  10  -1    3.10    2.50 168
  -1  10  -1   -6.20    2.10 248
   1 -10   2   21.80    3.50  80
   1 -10   2   12.80    2.80 150
   1 -10   2   15.60    2.10 194
   1 -10   2   17.00    2.40 270
  -1  10  -2   21.00    3.60 170
   1 -10   3   32.90    4.80  82
   1 -10   3   29.90    4.20 151
   1 -10   3   32.70    3.40 195
   1 -10   3   43.70    4.30 274
  -1  10  -3   37.70    4.70 172
   1 -10   4   44.50    4.80  85
   1 -10   4   26.60    3.60 196
   1 -10   4   41.30    3.40 278
  -1  10  -4   42.50    6.10 175
   1 -10   5   -2.70    3.30  87
   1 -10   5    1.70    2.10 196
  -1  10  -5    0.50    3.40 177
   1 -10   6   -1.00    3.30  88
   1 -10   6    4.80    2.90 196
  -1  10  -6    1.50    5.50 178
   1 -10   7   37.70    5.50  90
  -1  10  -7   35.80    6.40 180
   1 -10   8   44.70    6.10  92
  -1  10  -8   45.20    5.70   2
   1  -9 -18   10.20    5.00  46
   1  -9 -18    9.40    3.20 235
  -1   9  18    4.80    5.00 136
  -1   9  18    9.10    3.70 307
   1  -9 -17    3.80    5.30  46
   1  -9 -17    2.60    2.90 235
  -1   9  17    0.80    2.80 136
  -1   9  17    0.60    2.70 307
   1  -9 -16   33.30    5.10  46
   1  -9 -16   30.80    3.80 236
  -1   9  16   13.80    4.80 136
   1  -9 -15   -1.10    2.10  47
   1  -9 -15    2.80    2.90 237
  -1   9  15    1.50    1.70 194
   1  -9 -14    4.10    2.10  48
   1  -9 -14    4.20    3.30 238
  -1   9  14   -4.00    5.00  25
  -1   9  14    2.00    2.10 138
  -1   9  14    5.80    2.50 193
   1  -9 -13   19.30    3.60  49
   1  -9 -13   23.30    3.20 239
  -1   9  13   18.50    3.60  27
  -1   9  13   16.70    4.20 139
  -1   9  13   21.10    2.50 192
   1  -9 -12   30.50    4.20  50
   1  -9 -12   42.70    3.90 240
   1  -9 -12   35.80    3.80 283
  -1   9  12   50.20    5.10  29
  -1   9  12   32.10    4.50 140
  -1   9  12   36.40    3.30 191
  -1   9  12   32.70    3.60 215
   1  -9 -11    5.20    2.50  51
   1  -9 -11   -1.40    2.20 121
   1  -9 -11    1.60    2.70 242
   1  -9 -11    0.90    1.40 285
  -1   9  11    4.70    2.80  31
  -1   9  11    4.40    2.40 141
  -1   9  11   -0.30    0.90 188
  -1   9  11   -1.30    1.40 218
   1  -9 -10  226.40   14.00  53
   1  -9 -10  221.80   12.90 124
   1  -9 -10  235.20   14.20 243
   1  -9 -10  213.70   12.60 289
  -1   9  10  232.90   15.00  34
  -1   9  10  231.70   12.80 143
  -1   9  10  237.90    9.70 184
  -1   9  10  203.70   13.00 221
   1  -9  -9   83.60    6.10  54
   1  -9  -9   81.00    6.70 126
   1  -9  -9   83.80    7.00 245
   1  -9  -9   76.60    5.60 292
  -1   9   9   78.40    6.40  36
  -1   9   9   74.70    5.80 144
  -1   9   9   84.50    5.90 224
   1  -9  -8   24.30    3.00  56
   1  -9  -8   21.80    2.50 129
   1  -9  -8   11.40    2.30 247
   1  -9  -8   20.50    2.20 296
  -1   9   8   15.30    2.50  39
  -1   9   8   11.30    2.70 146
  -1   9   8   18.70    2.60 227
   1  -9  -7  169.80   10.00  58
   1  -9  -7  167.10   10.40 131
   1  -9  -7  178.20    9.80 249
   1  -9  -7  178.80    8.40 301
  -1   9   7  182.80   10.60  41
  -1   9   7  182.50   10.30 148
  -1   9   7  183.00   11.70 230
   1  -9  -6   75.20    5.60  60
   1  -9  -6   67.60    4.90 134
   1  -9  -6   70.00    6.00 251
   1  -9  -6   74.50    4.30 305
  -1   9   6   64.80    5.70  44
  -1   9   6   69.70    6.10 150
  -1   9   6   64.90    5.40 233
   1  -9  -5  327.80   18.60  63
   1  -9  -5  349.20   16.80 137
   1  -9  -5  361.30   18.10 254
  -1   9   5  375.70   21.00  47
  -1   9   5  363.70   18.70 153
  -1   9   5  369.10   20.80 236
   1  -9  -4  130.70    7.20  65
   1  -9  -4  115.60    7.90 139
  -1   9   4  123.50    7.90  49
  -1   9   4  138.60    7.00 155
  -1   9   4  111.70    8.00 239
   1  -9  -3   18.20    2.90  68
   1  -9  -3   16.00    2.60 142
  -1   9   3   10.00    2.50  52
  -1   9   3   10.00    2.60 158
  -1   9   3    8.80    2.10 241
   1  -9  -2  177.40   10.00  70
   1  -9  -2  188.40   10.40 144
  -1   9   2  210.70   11.60  54
  -1   9   2  183.70   10.10 160
  -1   9   2  209.20   12.70 243
   1  -9  -1   21.70    3.30  73
   1  -9  -1   22.70    2.90 146
   1  -9  -1   15.70    1.40 190
   1  -9  -1   21.00    2.50 256
  -1   9   1   17.50    2.30  56
  -1   9   1   20.70    3.10 163
  -1   9   1   17.00    3.00 245
   1  -9   0  390.60   18.30  75
   1  -9   0  364.00   18.10 148
   1  -9   0  352.60   15.00 194
   1  -9   0  370.00   15.70 260
  -1   9   0  366.80   19.90  58
  -1   9   0  382.90   21.00 165
  -1   9   0  352.20   19.80 247
   1  -9   1   18.40    3.00  77
   1  -9   1    7.90    2.70 150
   1  -9   1   15.60    1.80 196
   1  -9   1   16.60    2.00 264
  -1   9  -1   18.70    3.00  60
  -1   9  -1   16.70    3.00 167
  -1   9  -1   10.10    2.50 249
   1  -9   2   54.30    5.20  80
   1  -9   2   57.00    5.20 151
   1  -9   2   55.10    4.10 197
   1  -9   2   55.00    4.20 269
  -1   9  -2   54.30    6.50  61
  -1   9  -2   67.70    5.00 170
  -1   9  -2   53.10    4.90 250
   1  -9   3   10.40    2.30  82
   1  -9   3   15.90    3.40 153
   1  -9   3    6.90    1.70 198
   1  -9   3    7.40    1.80 273
  -1   9  -3    4.30    3.60  63
  -1   9  -3    4.00    1.90 172
  -1   9  -3   10.60    4.30 251
   1  -9   4   34.30    4.80  84
   1  -9   4   31.60    4.60 154
   1  -9   4   49.50    3.70 277
  -1   9  -4   50.00    6.80 174
   1  -9   5   10.50    3.40  86
   1  -9   5    8.90    3.40 155
  -1   9  -5    8.20    3.10 176
   1  -9   6   66.10    6.40  88
  -1   9  -6   97.20    7.60 178
   1  -9   7    1.10    4.10  90
  -1   9  -7    2.50    3.00 180
   1  -9   8   14.60    3.60  92
  -1   9  -8   21.70    4.00   2
   1  -9   9    5.80    3.10  94
  -1   9  -9    0.70    4.10   4
   1  -9  10   30.10    6.00  96
  -1   9 -10   27.30    5.80   6
   1  -8 -18    1.90    4.20  43
   1  -8 -18    1.30    2.70 232
  -1   8  18   -3.30    4.70 133
  -1   8  18    1.20    2.60 304
   1  -8 -17   15.90    5.60  44
   1  -8 -17   26.30    4.30 232
  -1   8  17   21.10    5.30 134
  -1   8  17   15.80    3.50 304
   1  -8 -16   23.60    4.30  44
   1  -8 -16   35.50    4.20 233
  -1   8  16   14.00    5.20  19
  -1   8  16   25.20    3.90 134
  -1   8  16   24.90    4.30 195
  -1   8  16   27.70    3.90 305
   1  -8 -15   27.20    5.30  45
   1  -8 -15   31.20    4.40 233
  -1   8  15   38.60    5.40  21
  -1   8  15   49.80    9.20 135
  -1   8  15   34.80    4.30 195
  -1   8  15   35.50    3.90 306
   1  -8 -14   82.80    7.50  45
   1  -8 -14   90.70    7.00 234
  -1   8  14  107.60    7.90  23
  -1   8  14   89.80    6.70 135
  -1   8  14   95.20    5.90 195
  -1   8  14   85.10    7.00 307
   1  -8 -13   28.10    4.30  46
   1  -8 -13   27.10    3.50 235
  -1   8  13   26.80    4.30  25
  -1   8  13   28.30    3.50 136
  -1   8  13   29.50    3.20 195
  -1   8  13   29.70    3.20 308
   1  -8 -12   23.60    3.40  47
   1  -8 -12   21.10    3.10 117
   1  -8 -12   25.50    3.20 236
   1  -8 -12   21.40    2.80 281
  -1   8  12   25.60    3.50  27
  -1   8  12   27.40    3.60 137
  -1   8  12   26.30    2.30 194
   1  -8 -11   51.30    4.90  48
   1  -8 -11   48.30    5.50 119
   1  -8 -11   49.30    4.20 238
   1  -8 -11   53.80    4.00 284
  -1   8  11   59.80    5.50  29
  -1   8  11   48.90    4.80 138
  -1   8  11   59.40    3.50 193
  -1   8  11   53.30    4.70 216
   1  -8 -10    5.60    1.90  50
   1  -8 -10   -0.20    2.30 122
   1  -8 -10    2.40    1.90 239
   1  -8 -10    4.20    1.50 287
  -1   8  10    4.60    1.80  32
  -1   8  10    4.80    1.70 140
  -1   8  10    5.80    1.20 191
  -1   8  10    5.40    2.00 219
   1  -8  -9    3.20    2.00  52
   1  -8  -9   -0.70    1.80 125
   1  -8  -9    1.10    1.80 241
   1  -8  -9    4.40    1.30 291
  -1   8   9    0.70    1.90  35
  -1   8   9    0.30    1.90 142
  -1   8   9    2.30    0.70 187
  -1   8   9    1.80    2.30 222
   1  -8  -8   86.00    6.10  54
   1  -8  -8   67.70    5.30 127
   1  -8  -8   74.70    5.70 243
   1  -8  -8   79.40    5.10 295
  -1   8   8   89.80    6.70  37
  -1   8   8   90.90    6.20 144
  -1   8   8   80.60    5.80 225
   1  -8  -7   30.60    3.60  56
   1  -8  -7   35.60    3.80 130
   1  -8  -7   36.70    3.50 246
   1  -8  -7   36.50    3.10 299
  -1   8   7   41.30    4.10  40
  -1   8   7   36.50    3.60 146
  -1   8   7   34.10    3.00 228
   1  -8  -6  151.70    9.40  58
   1  -8  -6  139.70    8.70 133
   1  -8  -6  154.80    9.40 248
   1  -8  -6  145.90    8.60 304
  -1   8   6  158.00   10.50  43
  -1   8   6  154.90    8.80 148
  -1   8   6  131.20    8.60 232
   1  -8  -5   26.40    3.00  61
   1  -8  -5   18.70    2.90 136
   1  -8  -5   18.50    2.70 251
  -1   8   5   23.30    2.70  46
  -1   8   5   21.10    2.70 151
  -1   8   5   24.30    3.00 235
   1  -8  -4  429.20   20.20  63
   1  -8  -4  414.40   20.10 139
   1  -8  -4  441.90   22.70 253
  -1   8   4  446.50   21.60  49
  -1   8   4  420.80   18.80 153
  -1   8   4  439.90   19.40 238
   1  -8  -3   13.80    2.30  66
   1  -8  -3   11.50    2.50 142
  -1   8   3    5.80    2.60  52
  -1   8   3    8.50    1.80 156
  -1   8   3    8.70    2.20 241
   1  -8  -2 1066.00   44.60  69
   1  -8  -2 1027.60   40.20 144
   1  -8  -2  929.50   32.90 186
  -1   8   2 1136.20   44.10  54
  -1   8   2 1153.60   47.30 159
  -1   8   2 1156.20   48.70 243
   1  -8  -1    9.70    2.90  72
   1  -8  -1   18.50    2.70 147
   1  -8  -1    7.90    1.00 194
  -1   8   1    7.20    2.30  57
  -1   8   1    6.50    2.50 162
  -1   8   1    8.80    2.90 246
   1  -8   0   27.60    3.20  74
   1  -8   0   21.70    2.60 149
   1  -8   0   21.30    1.70 197
   1  -8   0   16.70    2.20 258
  -1   8   0   17.90    2.20  59
  -1   8   0   22.40    2.80 164
  -1   8   0   18.20    2.90 248
   1  -8   1   18.60    3.10  77
   1  -8   1    8.10    2.70 151
   1  -8   1   15.20    1.70 263
  -1   8  -1    9.60    2.70  61
  -1   8  -1   13.20    2.20 167
  -1   8  -1   17.80    2.90 250
   1  -8   2  665.30   29.50  79
   1  -8   2  692.70   30.50 153
   1  -8   2  646.30   26.90 268
  -1   8  -2  699.10   33.20  63
  -1   8  -2  675.60   29.80 169
  -1   8  -2  712.10   35.80 251
   1  -8   3   85.80    5.70  82
   1  -8   3  104.60    7.10 154
   1  -8   3   76.80    4.60 272
  -1   8  -3   91.50    7.30  64
  -1   8  -3   79.50    6.70 172
  -1   8  -3  115.40    7.70 252
   1  -8   4    3.00    2.40  84
   1  -8   4   -1.10    2.50 156
   1  -8   4    3.10    1.00 277
  -1   8  -4    1.90    2.40  66
  -1   8  -4    0.70    1.50 174
  -1   8  -4    4.80    2.70 254
   1  -8   5   37.00    4.40  86
   1  -8   5   15.70    3.50 157
  -1   8  -5   17.60    3.20  67
  -1   8  -5   24.90    3.40 176
  -1   8  -5   16.30    4.10 254
   1  -8   6  246.40   13.90  88
   1  -8   6  236.80   15.90 158
  -1   8  -6  245.10   12.40 178
   1  -8   7   33.60    4.60  90
   1  -8   7   42.30    5.10 158
   1  -8   7   43.50    3.40 210
  -1   8  -7   44.70    5.40 180
   1  -8   8    8.20    3.50  92
   1  -8   8    3.80    1.60 204
  -1   8  -8   10.80    3.30   2
   1  -8   9    1.10    2.60  94
  -1   8  -9    6.20    2.70   4
   1  -8  10    3.40    2.90  96
  -1   8 -10    0.90    2.80   6
   1  -8  11   87.80    8.80  97
  -1   8 -11   82.20    9.10   7
   1  -7 -19   -5.10    4.20  41
   1  -7 -19    1.40    4.00 229
  -1   7  19   11.40    4.70 131
  -1   7  19    3.60    4.50 301
   1  -7 -18   22.70    4.90  41
   1  -7 -18   35.10    4.50 229
  -1   7  18   22.70    5.10 131
  -1   7  18   22.40    4.70 301
   1  -7 -17    5.70    3.50  41
   1  -7 -17    2.50    2.20 229
  -1   7  17    1.80    4.00 131
  -1   7  17    1.50    5.10 196
  -1   7  17   -2.10    3.80 302
   1  -7 -16    7.90    4.50  42
   1  -7 -16    2.30    2.90 229
  -1   7  16    2.70    3.60  16
  -1   7  16    9.40    3.30 132
  -1   7  16   -0.40    2.80 196
  -1   7  16    6.10    2.30 302
   1  -7 -15  172.40   11.90  42
   1  -7 -15  176.00   11.60 230
  -1   7  15  169.60   10.80  18
  -1   7  15  186.60   11.10 132
  -1   7  15  162.10    9.30 197
  -1   7  15  158.30    9.80 302
   1  -7 -14   15.80    3.80  43
   1  -7 -14   23.40    3.30 231
  -1   7  14   14.60    4.50  20
  -1   7  14   26.00    3.60 133
  -1   7  14   18.60    3.40 197
  -1   7  14   19.10    2.90 303
   1  -7 -13    2.40    2.40  43
   1  -7 -13   -1.50    3.60 112
   1  -7 -13    7.90    2.90 231
  -1   7  13    5.10    2.90  22
  -1   7  13    5.40    2.40 133
  -1   7  13   -0.10    2.00 197
  -1   7  13    2.60    1.50 304
   1  -7 -12   -1.30    2.00  44
   1  -7 -12   -2.20    2.70 115
   1  -7 -12    0.70    2.30 233
  -1   7  12    2.40    2.50  25
  -1   7  12    3.40    2.70 134
  -1   7  12    1.70    1.30 197
  -1   7  12    3.50    2.20 305
   1  -7 -11    1.40    1.80  46
   1  -7 -11    3.10    1.40 117
   1  -7 -11    1.40    1.60 234
   1  -7 -11    1.20    2.00 283
  -1   7  11    0.70    1.50  27
  -1   7  11    2.40    2.10 136
  -1   7  11    6.90    1.60 196
  -1   7  11    1.00    2.00 307
   1  -7 -10   44.80    4.20  47
   1  -7 -10   57.40    4.70 120
   1  -7 -10   45.30    3.70 235
   1  -7 -10   42.60    3.50 285
  -1   7  10   45.90    4.20  30
  -1   7  10   50.10    4.00 137
  -1   7  10   52.00    3.10 195
  -1   7  10   43.20    4.00 216
   1  -7  -9   57.00    4.60  49
   1  -7  -9   67.80    5.30 123
   1  -7  -9   76.00    5.00 237
   1  -7  -9   86.10    5.30 289
  -1   7   9   71.50    5.80  33
  -1   7   9   78.60    5.70 139
  -1   7   9   85.20    4.10 193
  -1   7   9   85.90    5.20 219
   1  -7  -8  319.80   16.40  51
   1  -7  -8  336.20   16.50 125
   1  -7  -8  351.90   15.90 239
   1  -7  -8  351.10   16.90 292
  -1   7   8  345.40   16.80  35
  -1   7   8  360.20   16.60 141
  -1   7   8  350.10   13.90 190
  -1   7   8  332.70   15.90 222
   1  -7  -7  320.90   15.80  53
   1  -7  -7  328.90   16.10 129
   1  -7  -7  291.50   14.20 242
   1  -7  -7  330.40   15.90 297
  -1   7   7  358.80   14.70  39
  -1   7   7  303.80   14.90 143
  -1   7   7  296.30   11.70 183
  -1   7   7  307.80   14.40 226
   1  -7  -6  160.30    9.70  55
   1  -7  -6  186.00   10.50 132
   1  -7  -6  200.70   10.20 244
   1  -7  -6  189.80    9.30 302
  -1   7   6  193.70   10.00  42
  -1   7   6  188.10    9.80 145
  -1   7   6  184.80    9.70 229
   1  -7  -5   41.30    3.40  58
   1  -7  -5   57.00    4.10 135
   1  -7  -5   42.40    3.90 247
   1  -7  -5   49.00    3.20 307
  -1   7   5   44.80    3.30  45
  -1   7   5   48.50    3.90 148
  -1   7   5   41.10    3.30 233
   1  -7  -4    1.70    1.10  61
   1  -7  -4    1.20    1.70 138
   1  -7  -4    2.40    1.70 250
  -1   7   4    3.30    2.10  48
  -1   7   4    1.20    1.60 151
  -1   7   4    1.50    1.40 237
   1  -7  -3   36.80    3.70  64
   1  -7  -3   42.20    3.50 142
   1  -7  -3   40.10    4.00 253
  -1   7   3   40.20    3.40  52
  -1   7   3   41.30    3.00 154
  -1   7   3   36.70    2.70 240
   1  -7  -2   53.10    4.00  67
   1  -7  -2   51.20    4.10 145
   1  -7  -2   44.30    1.90 190
  -1   7   2   51.70    4.10 157
  -1   7   2   58.90    4.00 243
   1  -7  -1  584.30   28.20  70
   1  -7  -1  679.10   29.70 147
  -1   7   1  670.20   28.60  57
  -1   7   1  631.90   28.50 160
  -1   7   1  615.70   27.80 246
   1  -7   0  423.80   20.70  73
   1  -7   0  415.40   19.30 150
   1  -7   0  413.80   18.40 256
  -1   7   0  415.70   19.60  60
  -1   7   0  425.80   19.90 163
  -1   7   0  454.70   21.60 248
   1  -7   1  699.10   30.70  76
   1  -7   1  703.30   30.30 152
   1  -7   1  681.00   28.50 262
  -1   7  -1  729.70   32.30  62
  -1   7  -1  714.10   30.80 166
  -1   7  -1  746.50   35.00 250
   1  -7   2    1.40    1.50  79
   1  -7   2   -1.30    2.20 154
   1  -7   2    0.30    0.70 267
  -1   7  -2   -3.60    1.80  64
  -1   7  -2    0.50    1.20 169
  -1   7  -2    1.40    1.30 252
   1  -7   3   24.60    3.00  82
   1  -7   3   21.60    2.50 156
   1  -7   3   21.10    1.90 272
  -1   7  -3   22.20    2.70  66
  -1   7  -3   29.20    3.20 172
  -1   7  -3   20.00    3.60 254
   1  -7   4  199.90   11.60  84
   1  -7   4  202.60   10.50 158
   1  -7   4  185.50    8.80 277
  -1   7  -4  230.60   14.80  68
  -1   7  -4  228.80   12.00 174
  -1   7  -4  209.90   13.20 255
   1  -7   5  536.40   24.70  87
   1  -7   5  492.80   23.90 159
  -1   7  -5  525.70   29.60  69
  -1   7  -5  526.20   28.40 177
   1  -7   6    1.80    2.50  89
   1  -7   6    3.80    2.00 160
  -1   7  -6   -1.70    1.90  70
  -1   7  -6    4.10    2.80 179
   1  -7   7   25.60    4.10  91
   1  -7   7   28.20    4.10 161
   1  -7   7   38.20    2.90 210
  -1   7  -7   40.30    4.20   1
  -1   7  -7   30.60    3.60 181
   1  -7   8  206.20   12.10  93
   1  -7   8  157.20   10.80 161
   1  -7   8  184.80    8.10 202
  -1   7  -8  181.40   11.00   3
   1  -7   9   51.60    5.90  95
   1  -7   9   32.00    5.30 162
  -1   7  -9   52.90    5.90   5
   1  -7  10   -0.90    3.90  96
  -1   7 -10   -0.60    3.30   6
   1  -7  11   38.10    5.30  98
  -1   7 -11   41.60    5.40   8
   1  -7  12   76.20    8.10 100
  -1   7 -12   40.40   10.20  10
   1  -6 -19    8.70    5.90  39
   1  -6 -19    1.40    2.50 226
  -1   6  19   17.20    5.30 129
  -1   6  19    6.00    5.50 299
   1  -6 -18   63.80    6.20  39
   1  -6 -18   47.00    8.10 226
  -1   6  18   48.90    6.10 129
  -1   6  18   57.70    6.60 299
   1  -6 -17    4.90    2.60  39
   1  -6 -17   -2.40    2.10 226
  -1   6  17    7.20    4.50  12
  -1   6  17    5.00    2.40 129
  -1   6  17    5.90    3.30 299
   1  -6 -16    8.20    3.20  39
   1  -6 -16   11.70    3.20 226
  -1   6  16    8.30    3.00  14
  -1   6  16    8.10    3.10 129
  -1   6  16    8.80    3.70 197
  -1   6  16   10.00    3.10 299
   1  -6 -15    5.50    2.70  40
   1  -6 -15    2.30    3.20 226
  -1   6  15    1.10    2.30  16
  -1   6  15    2.40    2.70 130
  -1   6  15   -0.80    2.50 198
  -1   6  15    0.20    2.20 300
   1  -6 -14   51.50    4.70  40
   1  -6 -14   58.00    4.90 227
  -1   6  14   68.80    5.90  18
  -1   6  14   50.00    4.30 130
  -1   6  14   58.60    4.40 198
  -1   6  14   42.90    4.10 300
   1  -6 -13   34.80    3.90  41
   1  -6 -13   25.00    3.40 110
   1  -6 -13   33.50    3.60 228
  -1   6  13   39.50    4.00  20
  -1   6  13   38.60    3.70 131
  -1   6  13   32.40    3.00 198
  -1   6  13   32.90    3.60 301
   1  -6 -12   41.20    3.80  41
   1  -6 -12   33.80    3.70 112
   1  -6 -12   38.90    3.20 229
  -1   6  12   34.80    4.30  22
  -1   6  12   39.70    4.40 131
  -1   6  12   41.80    3.20 198
  -1   6  12   34.90    3.30 302
   1  -6 -11    2.10    1.90  42
   1  -6 -11    1.40    1.80 114
   1  -6 -11    1.50    2.00 230
   1  -6 -11    0.50    1.50 281
  -1   6  11    6.30    2.10  24
  -1   6  11    0.60    1.70 132
  -1   6  11    2.30    1.60 198
  -1   6  11    3.00    1.60 303
   1  -6 -10    0.60    1.70  44
   1  -6 -10    2.50    1.30 117
   1  -6 -10    2.60    1.30 231
   1  -6 -10    2.30    1.50 284
  -1   6  10    0.40    1.60  27
  -1   6  10    2.50    1.90 134
  -1   6  10   -1.30    1.00 197
  -1   6  10    2.10    1.40 304
   1  -6  -9  757.60   31.70  45
   1  -6  -9  803.10   35.00 120
   1  -6  -9  789.10   32.10 233
   1  -6  -9  796.90   32.20 287
  -1   6   9  771.70   30.70  30
  -1   6   9  735.20   28.30 135
  -1   6   9  747.20   28.80 196
  -1   6   9  789.00   28.50 216
  -1   6   9  756.10   27.90 307
   1  -6  -8   -0.80    1.80  47
   1  -6  -8   -0.60    1.00 123
   1  -6  -8   -1.10    0.90 235
   1  -6  -8    1.00    1.00 290
  -1   6   8   -1.20    1.10  33
  -1   6   8   -0.70    1.70 137
  -1   6   8    0.80    0.80 195
  -1   6   8   -0.60    1.00 219
   1  -6  -7  339.00   15.30  50
   1  -6  -7  324.40   16.90 126
   1  -6  -7  332.70   14.60 237
   1  -6  -7  308.30   16.10 294
  -1   6   7  335.90   13.50  36
  -1   6   7  322.80   14.10 140
  -1   6   7  316.80   12.80 191
  -1   6   7  330.30   14.10 223
   1  -6  -6  116.80    7.30  52
   1  -6  -6  133.40    7.50 130
   1  -6  -6  133.70    6.80 240
   1  -6  -6  143.60    7.40 299
  -1   6   6  147.70    6.60  40
  -1   6   6  121.80    6.70 142
  -1   6   6  128.50    5.50 185
  -1   6   6  140.40    6.60 227
   1  -6  -5   24.70    2.50  55
   1  -6  -5   18.20    2.70 133
   1  -6  -5   16.20    2.10 243
   1  -6  -5   18.50    1.90 304
  -1   6   5   25.10    2.70  43
  -1   6   5   19.30    2.10 145
  -1   6   5   23.20    2.50 231
   1  -6  -4  148.10    7.70  59
   1  -6  -4  142.50    8.30 137
   1  -6  -4  129.90    7.40 247
  -1   6   4  147.60    7.00  47
  -1   6   4  154.70    7.90 149
  -1   6   4  133.10    7.30 235
   1  -6  -3   12.60    1.50  62
   1  -6  -3    7.90    1.60 141
   1  -6  -3    8.00    1.30 250
  -1   6   3    8.90    1.40  51
  -1   6   3    9.40    2.10 152
  -1   6   3   14.70    2.00 238
   1  -6  -2  102.10    6.20  66
   1  -6  -2  102.20    6.50 145
   1  -6  -2  115.00    6.90 253
  -1   6   2  104.80    5.80  55
  -1   6   2  104.50    5.60 156
  -1   6   2   95.90    5.30 242
   1  -6  -1  954.70   39.50  69
   1  -6  -1  961.30   41.60 148
  -1   6   1  961.60   37.90  58
  -1   6   1  978.40   37.60 159
  -1   6   1  983.50   37.60 245
   1  -6   0  285.80   14.60  73
   1  -6   0  283.60   12.60 151
  -1   6   0  294.20   12.10  61
  -1   6   0  291.50   14.10 163
  -1   6   0  297.20   13.90 248
   1  -6   1  324.30   15.60  76
   1  -6   1  304.10   15.60 154
   1  -6   1  296.60   14.50 260
  -1   6  -1  324.00   15.70  64
  -1   6  -1  308.50   15.00 166
  -1   6  -1  295.90   13.70 251
   1  -6   2  105.50    6.90  79
   1  -6   2  118.20    6.50 156
   1  -6   2  107.50    5.70 266
  -1   6  -2  120.90    6.70  66
  -1   6  -2  127.30    7.20 169
  -1   6  -2  103.20    6.40 253
   1  -6   3  153.20    8.90  82
   1  -6   3  164.70    8.20 158
   1  -6   3  140.50    6.90 272
  -1   6  -3  130.50    7.60  68
  -1   6  -3  153.80    8.50 172
  -1   6  -3  152.80    8.90 255
   1  -6   4    1.00    1.80  85
   1  -6   4   -0.70    1.20 160
   1  -6   4    1.40    1.20 278
  -1   6  -4   -0.10    1.80  70
  -1   6  -4   -0.10    1.50 175
   1  -6   5  223.70   11.70  87
   1  -6   5  216.60   12.20 161
  -1   6  -5  225.70   13.60  71
  -1   6  -5  219.20   13.70 177
   1  -6   6  255.00   13.50  89
   1  -6   6  271.10   14.40 162
  -1   6  -6  217.30   13.70  72
  -1   6  -6  269.40   13.20 179
   1  -6   7   35.20    4.40  91
   1  -6   7   18.60    3.10 163
   1  -6   7   26.90    1.90 209
  -1   6  -7   26.70    3.50   1
  -1   6  -7   24.80    3.20  73
  -1   6  -7   31.00    2.80 256
   1  -6   8  189.00   10.70  93
   1  -6   8  170.50   10.70 164
  -1   6  -8  186.30   11.20   3
  -1   6  -8  169.40   11.60  74
  -1   6  -8  183.30    9.30 258
   1  -6   9   36.10    4.60  95
   1  -6   9   28.10    3.80 164
  -1   6  -9   37.40    4.30   5
  -1   6  -9   36.30    3.10 259
   1  -6  10   69.20    6.10  97
   1  -6  10   59.90    6.00 164
  -1   6 -10   81.20    6.90   7
  -1   6 -10   62.90    5.10 259
   1  -6  11   65.10    6.70  99
  -1   6 -11   49.40    6.30   9
  -1   6 -11   48.30    5.00 260
   1  -6  12   38.60    5.20 100
  -1   6 -12   31.20    4.50  10
   1  -6  13   22.20    5.50 102
  -1   6 -13   24.90    5.50  12
   1  -5 -19   33.30    6.40  37
   1  -5 -19   15.50    4.70 224
  -1   5  19   27.20    5.90 127
  -1   5  19   15.40    5.60 298
   1  -5 -18   99.70   10.30  37
   1  -5 -18   79.90    9.30 223
  -1   5  18   95.90    8.70 127
  -1   5  18   67.30    8.60 297
   1  -5 -17   48.80    6.90  37
   1  -5 -17   45.70    6.10 223
  -1   5  17   42.90    5.80  10
  -1   5  17   50.00    5.90 127
  -1   5  17   44.70    5.10 297
   1  -5 -16   38.60    5.10  37
   1  -5 -16   29.40    4.00 223
  -1   5  16   33.30    4.90  11
  -1   5  16   31.30    4.20 127
  -1   5  16   24.60    3.50 297
   1  -5 -15   63.50    6.50  37
   1  -5 -15   83.30    6.30 223
  -1   5  15   69.30    6.00  13
  -1   5  15   76.90    6.60 127
  -1   5  15   77.40    5.90 198
  -1   5  15   68.30    5.70 297
   1  -5 -14   30.30    3.80  37
   1  -5 -14   31.70    3.40 223
  -1   5  14   31.80    4.00  15
  -1   5  14   33.50    4.50 127
  -1   5  14   35.40    4.00 297
   1  -5 -13    7.30    2.30  38
   1  -5 -13    0.50    1.20 224
  -1   5  13    1.50    1.50  17
  -1   5  13    0.80    2.10 128
  -1   5  13    0.70    1.80 298
   1  -5 -12    2.60    2.30  38
   1  -5 -12   -0.70    1.20 109
   1  -5 -12    0.90    1.80 225
  -1   5  12   -2.20    1.50  19
  -1   5  12    1.30    1.90 128
  -1   5  12    0.00    1.70 298
   1  -5 -11   82.30    5.70  39
   1  -5 -11   76.00    5.70 111
   1  -5 -11   82.40    5.20 225
  -1   5  11   90.20    5.60  21
  -1   5  11   73.90    4.90 129
  -1   5  11   80.50    4.50 299
   1  -5 -10    0.00    1.80  40
   1  -5 -10   -0.10    1.50 114
   1  -5 -10    2.30    1.50 227
   1  -5 -10    1.20    1.60 282
  -1   5  10    1.00    2.70  24
  -1   5  10    2.20    1.60 130
  -1   5  10   -1.70    1.30 300
   1  -5  -9  234.90   11.20  42
   1  -5  -9  249.70   12.50 116
   1  -5  -9  216.60   10.70 228
   1  -5  -9  270.50   10.90 284
  -1   5   9  246.40   11.20  26
  -1   5   9  243.30   10.80 132
  -1   5   9  229.10    9.40 302
   1  -5  -8   -0.20    2.10  43
   1  -5  -8   -1.20    1.70 120
   1  -5  -8   -1.60    0.90 230
   1  -5  -8   -1.40    1.10 287
  -1   5   8    0.00    1.40  30
  -1   5   8    0.20    1.70 133
  -1   5   8   -0.10    1.00 197
  -1   5   8    2.70    1.60 215
  -1   5   8    0.60    0.80 304
   1  -5  -7  105.40    5.80  46
   1  -5  -7  101.20    6.30 123
   1  -5  -7  112.70    5.50 232
   1  -5  -7  113.90    6.30 291
  -1   5   7  121.30    5.40  33
  -1   5   7  109.50    5.90 136
  -1   5   7  111.70    5.20 196
  -1   5   7  116.00    5.30 219
  -1   5   7   94.90    4.90 307
   1  -5  -6    0.80    1.30  48
   1  -5  -6   -0.40    0.80 127
   1  -5  -6    1.20    1.70 235
   1  -5  -6    0.40    0.90 295
  -1   5   6    0.30    1.00  37
  -1   5   6    0.80    1.50 138
  -1   5   6   -0.80    0.60 192
  -1   5   6    2.00    0.90 223
   1  -5  -5   13.30    1.80  52
   1  -5  -5    9.20    1.30 131
   1  -5  -5   10.40    1.70 238
   1  -5  -5    9.90    1.40 301
  -1   5   5    8.60    1.40  41
  -1   5   5   13.40    1.70 142
  -1   5   5   10.20    0.90 185
  -1   5   5   10.70    1.60 227
   1  -5  -4   21.10    2.40  55
   1  -5  -4   20.40    2.10 135
   1  -5  -4   21.50    1.90 242
   1  -5  -4   17.60    1.70 307
  -1   5   4   21.80    2.50  45
  -1   5   4   22.90    2.10 145
  -1   5   4   21.00    2.00 232
   1  -5  -3  581.00   24.70  60
   1  -5  -3  608.00   27.20 140
   1  -5  -3  578.00   23.90 246
  -1   5   3  617.20   24.00  50
  -1   5   3  598.40   23.80 150
  -1   5   3  614.20   23.10 236
   1  -5  -2  237.40   11.20  64
   1  -5  -2  233.60   11.50 144
   1  -5  -2  225.50   11.10 250
  -1   5   2  261.00   11.80  54
  -1   5   2  241.00   10.60 154
  -1   5   2  246.60   11.10 241
   1  -5  -1  519.20   23.40  68
   1  -5  -1  594.10   23.80 149
   1  -5  -1  495.60   21.20 254
  -1   5   1  583.30   22.80  59
  -1   5   1  533.60   21.20 158
  -1   5   1  577.70   22.50 245
   1  -5   0   45.00    3.30  72
   1  -5   0   50.40    3.40 152
  -1   5   0   48.70    3.50  62
  -1   5   0   44.10    3.10 162
  -1   5   0   50.00    3.50 248
   1  -5   1  290.30   14.70  76
   1  -5   1  309.90   15.40 156
   1  -5   1  288.50   13.70 258
  -1   5  -1  295.50   13.90  66
  -1   5  -1  292.60   13.90 166
  -1   5  -1  289.20   12.80 251
   1  -5   2   48.00    3.60  79
   1  -5   2   36.70    3.30 158
   1  -5   2   36.30    2.60 266
  -1   5  -2   48.20    3.50  68
  -1   5  -2   49.30    3.70 169
  -1   5  -2   41.10    3.30 254
   1  -5   3   37.60    3.30  82
   1  -5   3   42.70    3.30 161
  -1   5  -3   45.30    3.60  71
  -1   5  -3   39.50    3.10 172
   1  -5   4   28.80    3.10  85
   1  -5   4   27.30    2.90 162
   1  -5   4   22.50    2.00 280
  -1   5  -4   24.10    2.70  72
  -1   5  -4   25.60    2.60 175
   1  -5   5   55.70    4.80  88
   1  -5   5   64.10    4.50 164
  -1   5  -5   64.30    5.30  74
  -1   5  -5   66.20    5.10 178
  -1   5  -5   66.20    4.00 256
   1  -5   6   12.30    2.10  90
   1  -5   6    7.20    1.90 165
  -1   5  -6    5.60    1.80  75
  -1   5  -6   10.00    1.90 180
  -1   5  -6    8.10    1.30 259
   1  -5   7  319.60   14.90  92
   1  -5   7  287.70   15.20 166
   1  -5   7  317.60   12.50 206
  -1   5  -7  352.10   15.40   2
  -1   5  -7  321.30   18.90  76
  -1   5  -7  338.20   16.70 261
   1  -5   8   30.70    3.60  94
   1  -5   8   28.20    3.40 166
  -1   5  -8   27.90    3.40   4
  -1   5  -8   19.00    3.10  76
  -1   5  -8   21.50    2.40 262
   1  -5   9    0.80    1.90  96
   1  -5   9   -2.90    2.50 167
  -1   5  -9    0.90    1.80   6
  -1   5  -9    0.70    2.40  77
  -1   5  -9   -0.40    1.20 263
   1  -5  10    1.20    3.20  98
   1  -5  10   11.80    2.90 167
  -1   5 -10    8.60    2.20   8
  -1   5 -10    6.60    2.30 264
   1  -5  11   21.10    3.90  99
   1  -5  11   12.30    2.90 167
  -1   5 -11   12.70    3.40   9
  -1   5 -11   12.50    2.40 264
   1  -5  12    4.80    2.70 101
  -1   5 -12   -0.20    3.40  11
  -1   5 -12    1.20    2.00 264
   1  -5  13    3.30    3.90 103
  -1   5 -13   -1.20    3.70  13
   1  -5  14   16.10    5.60 104
  -1   5 -14    5.30    5.70  14
   1  -4 -18    2.50    2.60  35
   1  -4 -18   -0.60    2.30 221
  -1   4  18   -1.60    2.50 125
  -1   4  18   -4.30    3.90 296
   1  -4 -17   14.60    3.50  35
  -1   4  17   18.50    3.90   7
  -1   4  17   23.30    4.80 295
   1  -4 -16   15.60    3.80  34
   1  -4 -16   10.70    2.90 220
  -1   4  16    8.10    3.80   9
  -1   4  16   20.10    3.60 124
  -1   4  16   13.20    3.20 295
   1  -4 -15    3.30    2.40  34
   1  -4 -15   -0.80    2.00 220
  -1   4  15    1.20    2.20  10
  -1   4  15    6.60    2.80 124
  -1   4  15   -1.90    1.80 295
   1  -4 -14   79.30    6.70  34
   1  -4 -14   87.70    6.30 220
  -1   4  14   91.10    7.40  12
  -1   4  14   90.40    6.80 124
  -1   4  14   96.90    6.60 295
   1  -4 -13  221.70   11.50  35
   1  -4 -13  208.70   11.20 104
   1  -4 -13  198.80   11.00 220
  -1   4  13  232.70   12.70  14
  -1   4  13  227.40   11.30 125
  -1   4  13  205.30   11.10 295
   1  -4 -12   29.30    3.00  35
   1  -4 -12   25.20    3.30 106
   1  -4 -12   29.50    3.10 221
  -1   4  12   32.00    3.70  16
  -1   4  12   32.20    3.10 125
  -1   4  12   28.60    3.20 295
   1  -4 -11  113.00    6.60  36
   1  -4 -11  107.00    6.10 108
   1  -4 -11  104.70    5.80 221
  -1   4  11  115.60    6.60  18
  -1   4  11   97.70    5.90 126
  -1   4  11  110.00    6.10 296
   1  -4 -10  177.70    9.50  36
   1  -4 -10  182.60    9.50 110
   1  -4 -10  190.50    8.30 222
  -1   4  10  198.00    9.50  20
  -1   4  10  170.40    8.30 126
  -1   4  10  183.60    8.50 297
   1  -4  -9  121.10    6.10  38
   1  -4  -9  131.20    7.20 113
   1  -4  -9  133.20    6.10 223
   1  -4  -9  124.00    6.40 282
  -1   4   9  142.90    6.90  23
  -1   4   9  123.60    6.60 128
  -1   4   9  125.50    6.60 298
   1  -4  -8    2.10    1.40  39
   1  -4  -8    0.80    1.30 115
   1  -4  -8    4.70    1.20 225
   1  -4  -8    1.40    1.30 285
  -1   4   8    0.80    1.70  25
  -1   4   8    4.10    1.50 129
  -1   4   8    0.60    1.20 299
   1  -4  -7   18.60    2.00  41
   1  -4  -7   20.10    2.10 119
   1  -4  -7   17.90    1.90 227
   1  -4  -7   16.60    1.90 288
  -1   4   7   22.50    1.90  29
  -1   4   7   19.30    2.00 131
  -1   4   7   19.60    1.70 198
  -1   4   7   19.30    2.20 302
   1  -4  -6 2881.00  100.60  44
   1  -4  -6 2989.70  106.70 123
   1  -4  -6 2953.80  100.60 229
   1  -4  -6 2974.90  100.50 292
  -1   4   6 2953.70   95.70  33
  -1   4   6 2844.40   97.30 134
  -1   4   6 2978.50   94.50 196
  -1   4   6 2990.00   96.70 218
  -1   4   6 2877.40   96.00 305
   1  -4  -5    4.90    1.30  47
   1  -4  -5    3.00    1.20 127
   1  -4  -5    4.60    1.30 233
   1  -4  -5    3.30    1.20 297
  -1   4   5    2.10    1.40  37
  -1   4   5    1.50    1.30 137
  -1   4   5    3.30    0.70 192
  -1   4   5    7.50    1.30 223
   1  -4  -4   96.20    5.40  51
   1  -4  -4   90.70    5.60 132
   1  -4  -4   99.20    4.90 237
   1  -4  -4  100.10    5.20 303
  -1   4   4   94.80    5.30  42
  -1   4   4   89.10    4.90 141
  -1   4   4   92.00    3.90 185
  -1   4   4  102.20    5.30 228
   1  -4  -3 1650.00   58.20  56
   1  -4  -3 1694.10   62.30 138
   1  -4  -3 1637.30   58.30 241
  -1   4   3 1711.20   57.00  48
  -1   4   3 1666.20   57.40 146
  -1   4   3 1730.90   57.70 233
   1  -4  -2 1243.00   48.30  61
   1  -4  -2 1271.10   49.60 143
   1  -4  -2 1226.30   46.70 246
  -1   4   2 1304.20   46.70  53
  -1   4   2 1269.30   46.70 151
  -1   4   2 1254.00   44.10 238
   1  -4  -1  806.50   31.50  67
   1  -4  -1  809.80   33.10 149
   1  -4  -1  792.10   32.60 251
  -1   4   1  823.50   28.70  59
  -1   4   1  793.50   28.80 157
  -1   4   1  741.80   28.70 243
   1  -4   0   22.00    2.10  72
   1  -4   0   17.70    2.10 154
  -1   4   0   23.80    2.10  64
  -1   4   0   31.50    2.40 162
  -1   4   0   23.00    2.10 247
   1  -4   1  129.50    6.80  76
   1  -4   1  129.80    6.90 158
   1  -4   1  117.90    5.80 257
  -1   4  -1  130.70    6.30  68
  -1   4  -1  115.70    6.30 166
  -1   4  -1  129.20    6.10 251
   1  -4   2 1023.00   39.80  80
   1  -4   2 1070.70   42.30 161
   1  -4   2 1006.30   40.60 267
  -1   4  -2 1064.20   39.40  71
  -1   4  -2 1037.50   38.90 170
  -1   4  -2 1063.80   39.30 254
   1  -4   3  434.30   19.20  84
   1  -4   3  418.30   18.50 163
   1  -4   3  374.10   15.10 276
  -1   4  -3  439.00   18.40  73
  -1   4  -3  444.10   18.40 174
   1  -4   4    0.60    1.60  87
   1  -4   4    1.70    2.00 165
  -1   4  -4    1.80    1.50  75
  -1   4  -4    0.00    1.30 177
  -1   4  -4   -1.00    0.60 257
   1  -4   5 1179.80   47.50  89
   1  -4   5 1238.10   49.20 167
  -1   4  -5 1248.20   47.50  77
  -1   4  -5 1189.60   47.20 179
  -1   4  -5 1252.30   46.80 261
   1  -4   6  172.90   10.10  92
   1  -4   6  159.20    9.10 168
   1  -4   6  161.10    6.60 213
  -1   4  -6  178.30   10.10   2
  -1   4  -6  158.40    9.70  78
  -1   4  -6  170.70    8.50 264
   1  -4   7    5.40    2.20  94
   1  -4   7   10.30    2.50 169
  -1   4  -7    7.80    2.20   4
  -1   4  -7    8.20    2.20  79
  -1   4  -7    8.80    1.50 266
   1  -4   8   56.20    5.10  96
   1  -4   8   56.80    5.00 169
  -1   4  -8   47.80    5.30   6
  -1   4  -8   60.40    4.50  79
  -1   4  -8   51.10    4.00 267
   1  -4   9    7.30    2.60  97
   1  -4   9    3.10    3.30 169
  -1   4  -9   15.50    3.10   7
  -1   4  -9    8.40    2.40  79
  -1   4  -9   10.10    1.80 268
   1  -4  10    3.30    1.90  99
   1  -4  10    4.80    3.00 170
  -1   4 -10    0.70    1.50   9
  -1   4 -10    0.40    2.50  80
  -1   4 -10    4.70    1.60 269
   1  -4  11    7.00    3.00 101
   1  -4  11    4.00    3.40 170
  -1   4 -11    3.70    2.60  11
  -1   4 -11    0.20    2.00 269
   1  -4  12   33.70    4.10 102
   1  -4  12   24.60    6.10 169
  -1   4 -12   34.50    4.20  12
  -1   4 -12   31.00    3.70 269
   1  -4  13   61.90    7.60 104
  -1   4 -13   59.60    5.60  14
  -1   4 -13   56.50    5.10 269
   1  -4  14   33.90    4.90 105
  -1   4 -14   30.50    5.00  15
   1  -4  15   -3.50    3.60 106
   1  -4  15   -1.80    3.40 281
  -1   4 -15    5.00    3.30  16
   1  -3 -18    1.30    2.30  33
   1  -3 -18    3.00    3.40 218
  -1   3  18    5.90    3.60 123
  -1   3  18   -3.10    5.50 294
   1  -3 -17    1.20    3.00  32
   1  -3 -17    1.70    2.30 218
  -1   3  17    0.40    3.40 122
  -1   3  17    8.10    4.30 294
   1  -3 -16   61.30    5.80  32
   1  -3 -16   48.50    5.40 218
  -1   3  16   44.20    5.50   6
  -1   3  16   44.40    5.00 122
  -1   3  16   43.80    5.50 293
   1  -3 -15   14.10    2.50  32
   1  -3 -15    6.40    3.50 217
  -1   3  15   13.00    3.10   7
  -1   3  15   11.80    4.30 122
  -1   3  15   10.70    2.80 293
   1  -3 -14   49.80    5.00  32
   1  -3 -14   47.70    4.70 217
  -1   3  14   37.60    4.40   9
  -1   3  14   47.80    4.70 122
  -1   3  14   50.00    4.40 293
   1  -3 -13   65.10    5.70  32
   1  -3 -13   75.70    5.60 100
   1  -3 -13   68.20    5.40 217
  -1   3  13   59.50    5.20  10
  -1   3  13   55.50    5.40 122
  -1   3  13   76.90    5.40 293
   1  -3 -12   29.10    3.00  32
   1  -3 -12   30.10    3.20 102
   1  -3 -12   36.00    3.00 217
  -1   3  12   30.00    3.00  12
  -1   3  12   28.10    3.30 122
  -1   3  12   33.30    4.40 293
   1  -3 -11   37.80    3.70  32
   1  -3 -11   42.80    3.20 104
   1  -3 -11   33.70    3.00 217
  -1   3  11   30.40    3.30  14
  -1   3  11   36.30    3.20 122
  -1   3  11   40.10    3.40 293
   1  -3 -10  332.00   13.70  32
   1  -3 -10  334.70   14.60 106
   1  -3 -10  333.50   12.80 218
  -1   3  10  351.90   15.70  16
  -1   3  10  313.40   13.20 122
  -1   3  10  339.80   14.70 293
   1  -3  -9   10.60    1.80  33
   1  -3  -9    6.10    1.40 108
   1  -3  -9   12.70    2.00 219
  -1   3   9   10.20    1.60  18
  -1   3   9    5.70    1.50 123
  -1   3   9    8.40    2.00 294
   1  -3  -8 1440.00   50.10  34
   1  -3  -8 1501.50   51.60 111
   1  -3  -8 1467.00   51.10 220
   1  -3  -8 1469.20   50.50 282
  -1   3   8 1479.80   51.40  21
  -1   3   8 1446.30   50.20 124
  -1   3   8 1404.20   47.90 295
   1  -3  -7  215.70    9.70  36
   1  -3  -7  231.30    9.60 114
   1  -3  -7  212.50    9.10 221
   1  -3  -7  218.80    9.10 285
  -1   3   7  234.50    9.60  24
  -1   3   7  214.80    8.80 126
  -1   3   7  214.30    9.70 297
   1  -3  -6 2128.00   74.20  38
   1  -3  -6 2318.60   75.40 117
   1  -3  -6 2203.10   74.70 223
   1  -3  -6 2190.90   72.20 288
  -1   3   6 2267.30   74.90  27
  -1   3   6 2199.80   75.30 128
  -1   3   6 2191.50   71.30 198
  -1   3   6 2116.90   71.10 299
   1  -3  -5  618.60   24.00  42
   1  -3  -5  668.70   25.40 122
   1  -3  -5  632.30   24.00 226
   1  -3  -5  694.30   25.20 292
  -1   3   5  647.80   23.10  32
  -1   3   5  650.60   23.00 132
  -1   3   5  645.80   23.00 196
  -1   3   5  648.00   24.10 217
  -1   3   5  636.70   23.50 302
   1  -3  -4    7.10    1.20  46
   1  -3  -4    6.80    1.20 128
   1  -3  -4    9.40    1.30 230
   1  -3  -4    8.30    1.20 298
  -1   3   4    9.40    1.50  38
  -1   3   4    6.10    0.90 136
  -1   3   4   10.10    0.90 192
  -1   3   4    8.80    1.10 222
  -1   3   4    6.70    1.10 307
   1  -3  -3 1201.30   43.00  52
   1  -3  -3 1197.60   43.50 134
   1  -3  -3 1199.30   42.50 234
   1  -3  -3 1226.90   43.10 305
  -1   3   3 1218.70   41.00  44
  -1   3   3 1214.30   41.60 142
  -1   3   3 1208.40   40.50 183
  -1   3   3 1217.70   41.90 228
   1  -3  -2  297.40   12.30  58
   1  -3  -2  313.60   13.20 141
   1  -3  -2  288.80   10.90 185
   1  -3  -2  273.00   11.20 240
  -1   3   2  300.80   12.10  51
  -1   3   2  300.30   12.20 148
  -1   3   2  303.40   11.60 234
   1  -3  -1  703.30   26.70  65
   1  -3  -1  744.80   28.80 149
   1  -3  -1  680.10   25.20 246
  -1   3   1  760.30   25.60  59
  -1   3   1  689.10   25.90 155
  -1   3   1  685.90   25.80 240
   1  -3   0    3.50    1.10  71
   1  -3   0    4.80    0.90 155
   1  -3   0    2.90    1.10 252
  -1   3   0    3.50    0.80  65
  -1   3   0    5.30    1.20 161
  -1   3   0    6.00    1.20 246
   1  -3   1  105.10    5.80  77
   1  -3   1   96.70    5.40 160
  -1   3  -1  102.10    4.90  70
  -1   3  -1   92.60    5.20 167
  -1   3  -1   97.10    4.70 251
   1  -3   2 1270.80   47.60  82
   1  -3   2 1247.20   48.40 164
   1  -3   2 1278.10   45.80 270
  -1   3  -2 1252.20   45.50  74
  -1   3  -2 1252.30   44.20 172
  -1   3  -2 1284.60   45.30 255
   1  -3   3  387.90   17.10  85
   1  -3   3  402.80   18.00 167
  -1   3  -3  390.70   16.20  77
  -1   3  -3  400.80   17.00 175
  -1   3  -3  396.30   15.20 258
   1  -3   4  178.00    9.20  88
   1  -3   4  172.80    9.10 169
  -1   3  -4  174.60    8.40  79
  -1   3  -4  189.50    8.50 178
  -1   3  -4  178.80    7.30 264
   1  -3   5  698.20   31.00  91
   1  -3   5  754.40   29.90 170
  -1   3  -5  700.40   27.50   1
  -1   3  -5  742.40   28.40  80
  -1   3  -5  726.70   27.90 181
  -1   3  -5  766.20   27.90 268
   1  -3   6  307.80   15.10  93
   1  -3   6  303.50   13.40 171
  -1   3  -6  343.90   14.90   3
  -1   3  -6  318.90   14.20  81
  -1   3  -6  330.80   13.00 271
   1  -3   7   55.60    4.20  96
   1  -3   7   41.30    4.40 172
  -1   3  -7   51.00    3.90   6
  -1   3  -7   49.30    3.80  82
  -1   3  -7   54.80    3.20 273
   1  -3   8    0.00    1.90  97
   1  -3   8    0.10    2.00 172
  -1   3  -8    1.30    1.70   7
  -1   3  -8    1.20    1.60  82
  -1   3  -8    0.80    1.00 273
   1  -3   9   41.10    3.80  99
   1  -3   9   37.80    4.60 172
  -1   3  -9   31.60    3.20   9
  -1   3  -9   21.10    3.70  82
  -1   3  -9   32.30    2.70 274
   1  -3  10    4.40    2.60 101
   1  -3  10    6.40    2.70 172
  -1   3 -10    1.70    2.10  11
  -1   3 -10    8.40    2.70  82
  -1   3 -10    5.20    1.50 274
   1  -3  11   10.30    2.60 102
   1  -3  11    6.80    3.30 172
  -1   3 -11   16.70    2.80  12
  -1   3 -11    8.10    3.00  82
  -1   3 -11   11.40    2.20 274
   1  -3  12   91.40    6.90 103
   1  -3  12   68.50    5.90 172
  -1   3 -12   97.40    7.40  13
  -1   3 -12  104.60    6.10 274
   1  -3  13   84.90    6.70 105
   1  -3  13   75.60    7.00 172
  -1   3 -13   77.20    6.30  15
  -1   3 -13   82.30    6.10 273
   1  -3  14   13.50    3.60 106
  -1   3 -14   20.80    5.10  16
  -1   3 -14   23.50    3.30 273
   1  -3  15    7.10    6.20 107
   1  -3  15   -2.20    3.00 281
  -1   3 -15    4.70    4.00  17
   1  -3  16   22.80    5.90 109
   1  -3  16   31.30    9.50 282
  -1   3 -16   35.10    6.00  19
   1  -2 -18    3.60    2.90  31
   1  -2 -18    4.90    3.70 216
  -1   2  18   -0.90    2.80 121
  -1   2  18   -3.10    3.00 293
   1  -2 -17   -0.50    3.00  30
   1  -2 -17    0.70    2.20 216
  -1   2  17   -3.80    4.30 120
  -1   2  17    1.20    3.90 292
   1  -2 -16    7.50    2.50  30
   1  -2 -16    9.90    3.30 215
  -1   2  16    6.50    3.00   3
  -1   2  16    6.00    2.30 120
  -1   2  16    7.90    2.70 292
   1  -2 -15   76.60    6.90  29
   1  -2 -15   61.50    6.20 215
  -1   2  15   53.80    5.60   4
  -1   2  15   49.70    5.50 119
  -1   2  15   56.60    5.80 292
   1  -2 -14    0.70    1.50  29
  -1   2  14    0.40    3.20   5
  -1   2  14    0.00    1.70 119
  -1   2  14    2.10    2.70 291
   1  -2 -13   11.00    2.40  29
   1  -2 -13    9.40    2.80  97
  -1   2  13    3.80    3.40   7
  -1   2  13    4.80    2.50 119
  -1   2  13    3.80    1.90 291
   1  -2 -12   17.30    2.70  28
   1  -2 -12   11.20    2.80  98
  -1   2  12    9.20    2.30   8
  -1   2  12    9.30    2.40 118
  -1   2  12    6.10    3.10 291
   1  -2 -11  115.80    6.50  28
   1  -2 -11  125.00    6.30 100
  -1   2  11  115.00    6.80  10
  -1   2  11  122.40    6.90 118
  -1   2  11  110.30    6.00 291
   1  -2 -10   73.70    4.50  28
   1  -2 -10   66.20    4.40 101
  -1   2  10   77.20    5.10  11
  -1   2  10   77.60    4.60 118
  -1   2  10   68.90    4.60 291
   1  -2  -9    1.90    1.30  29
   1  -2  -9    4.80    1.00 103
  -1   2   9   -0.20    1.00  13
  -1   2   9    1.60    1.00 119
  -1   2   9    0.50    1.20 291
   1  -2  -8   11.30    1.70  29
   1  -2  -8   10.70    1.50 105
  -1   2   8   13.90    2.50  15
  -1   2   8   10.20    1.80 119
  -1   2   8    8.90    2.20 292
   1  -2  -7   -1.40    1.00  30
   1  -2  -7    0.30    0.90 108
   1  -2  -7    0.20    1.60 215
   1  -2  -7   -0.80    1.30 281
  -1   2   7    0.20    1.00  18
  -1   2   7    0.60    1.20 120
  -1   2   7   -0.50    1.40 293
   1  -2  -6 1096.40   39.90  32
   1  -2  -6 1203.40   41.10 111
   1  -2  -6 1165.20   40.80 217
   1  -2  -6 1243.80   41.40 284
  -1   2   6 1100.10   40.00  21
  -1   2   6 1120.30   38.70 122
  -1   2   6 1088.40   38.40 294
   1  -2  -5  402.30   15.50  35
   1  -2  -5  403.10   15.90 115
   1  -2  -5  384.60   15.20 219
   1  -2  -5  441.70   15.20 288
  -1   2   5  412.70   15.00  25
  -1   2   5  420.70   15.50 125
  -1   2   5  410.70   15.60 197
  -1   2   5  395.10   15.50 296
   1  -2  -4  424.80   16.60  39
   1  -2  -4  420.60   16.20 120
   1  -2  -4  404.00   16.30 222
   1  -2  -4  437.70   15.70 292
  -1   2   4  424.30   15.30  30
  -1   2   4  410.30   15.00 129
  -1   2   4  422.80   15.10 195
  -1   2   4  384.00   15.80 215
  -1   2   4  414.80   14.90 300
   1  -2  -3    1.20    0.70  45
   1  -2  -3    0.60    0.60 127
   1  -2  -3    0.40    0.60 226
   1  -2  -3    1.70    0.80 298
  -1   2   3   -0.70    0.70  37
  -1   2   3    0.70    0.70 135
  -1   2   3    0.60    0.60 190
  -1   2   3    0.80    0.60 220
  -1   2   3   -0.40    1.00 305
   1  -2  -2 2839.80   98.70  53
   1  -2  -2 3178.80  100.50 137
   1  -2  -2 2919.80   97.90 189
   1  -2  -2 3016.50  101.00 232
   1  -2  -2 3173.30  101.30 306
  -1   2   2 3213.30   99.40  47
  -1   2   2 2953.60   99.90 143
  -1   2   2 3137.30  100.30 227
   1  -2  -1  289.80   11.10  63
   1  -2  -1  309.20   11.70 147
   1  -2  -1  270.80   10.80 239
  -1   2   1  307.60   11.90  57
  -1   2   1  291.40   11.60 153
  -1   2   1  307.00   11.50 234
   1  -2   0 1012.00   36.50  72
   1  -2   0 1054.80   37.10 157
   1  -2   0 1022.80   36.40 247
  -1   2   0 1049.80   37.80  67
  -1   2   0 1025.40   37.20 162
  -1   2   0 1073.60   37.80 242
   1  -2   1 4410.00  147.30 164
   1  -2   1 4404.10  145.70 255
  -1   2  -1 4199.90  142.80  74
  -1   2  -1 4566.10  141.60 249
   1  -2   2 1572.10   56.40  84
   1  -2   2 1550.40   57.10 168
  -1   2  -2 1555.80   53.30  78
  -1   2  -2 1553.70   53.30 174
  -1   2  -2 1419.60   51.70 255
   1  -2   3 3655.90  125.80  88
   1  -2   3 3596.40  125.20 171
  -1   2  -3 3767.10  125.00  81
  -1   2  -3 3619.30  123.20 178
   1  -2   4  785.50   33.10  91
   1  -2   4  796.20   31.30 173
  -1   2  -4  815.20   29.60   1
  -1   2  -4  789.30   30.30  83
  -1   2  -4  801.80   28.90 275
   1  -2   5  158.00    8.80  94
   1  -2   5  168.50    8.50 174
  -1   2  -5  178.40    8.50   4
  -1   2  -5  184.20    8.60  84
  -1   2  -5  175.10    7.20 278
   1  -2   6  361.50   17.40  96
   1  -2   6  357.50   15.70 175
  -1   2  -6  386.70   16.10   6
  -1   2  -6  363.00   15.40  85
  -1   2  -6  375.00   14.60 279
   1  -2   7  175.90    9.40  98
   1  -2   7  180.60   10.30 176
  -1   2  -7  192.00    9.20   8
  -1   2  -7  191.90    8.60  86
  -1   2  -7  164.80    7.10 280
   1  -2   8   18.30    2.50 100
   1  -2   8   13.70    2.90 176
  -1   2  -8   15.50    2.50  10
  -1   2  -8   21.40    2.20  86
  -1   2  -8   11.60    1.40 280
   1  -2   9    3.10    1.70 101
   1  -2   9    6.00    1.80 176
  -1   2  -9    1.70    1.40  11
  -1   2  -9    1.40    1.30  86
  -1   2  -9    4.30    1.20 280
   1  -2  10    9.60    3.20 103
   1  -2  10    7.70    3.10 176
  -1   2 -10   14.50    2.40  13
  -1   2 -10    8.60    2.60  86
  -1   2 -10   15.60    2.00 279
   1  -2  11   73.00    5.60 104
   1  -2  11   59.60    7.40 175
  -1   2 -11   65.60    5.60  14
  -1   2 -11   62.80    5.50  85
  -1   2 -11   65.60    4.10 279
   1  -2  12  345.00   19.50 105
   1  -2  12  323.20   18.60 175
  -1   2 -12  354.50   19.70  15
  -1   2 -12  304.40   18.60  85
  -1   2 -12  356.20   17.90 278
   1  -2  13    5.60    3.40 106
   1  -2  13    5.30    5.20 175
  -1   2 -13   -1.70    2.80  16
  -1   2 -13    5.10    2.30 278
   1  -2  14   18.50    4.20 108
   1  -2  14    0.40    3.30 174
  -1   2 -14   17.90    3.80  18
  -1   2 -14   14.70    3.10 277
   1  -2  15    0.20    3.60 109
   1  -2  15   -4.70    3.70 281
  -1   2 -15    1.30    3.40  19
  -1   2 -15   -2.50    2.80 276
   1  -2  16    1.20    3.40 110
   1  -2  16    0.60    3.00 282
  -1   2 -16    3.20    3.00  20
   1  -2  17   48.90    6.30 111
   1  -2  17   44.60    9.10 283
  -1   2 -17   44.40    6.00  21
  -1   1  18    0.10    3.00 119
  -1   1  18    2.10    3.20 292
   1  -1 -17    2.60    3.50  28
  -1   1  17    2.30    4.20 118
  -1   1  17    4.60    4.50 291
   1  -1 -16   15.70    4.10  28
  -1   1  16   22.70    4.40 118
  -1   1  16   10.90    3.50 180
  -1   1  16   10.60    3.20 291
   1  -1 -15   74.90    6.90  27
   1  -1 -15   59.80    3.80 203
  -1   1  15   59.90    5.80   1
  -1   1  15   62.50    6.00 117
  -1   1  15   63.50    5.80 181
  -1   1  15   73.00    7.20 290
   1  -1 -14   19.30    3.30  26
   1  -1 -14   14.90    2.00 200
  -1   1  14   17.10    4.70   2
  -1   1  14   14.20    3.20 116
  -1   1  14   17.90    4.00 290
   1  -1 -13   14.80    2.60  26
   1  -1 -13   12.90    2.50  93
  -1   1  13   15.60    4.20   3
  -1   1  13   17.70    3.00 116
  -1   1  13   14.30    3.20 289
   1  -1 -12   15.80    2.50  25
   1  -1 -12   12.50    3.40  94
  -1   1  12   19.80    3.20   4
  -1   1  12   15.70    2.70 115
  -1   1  12   10.60    3.00 289
   1  -1 -11  157.50    8.90  25
   1  -1 -11  179.60    8.80  95
  -1   1  11  158.50    9.70   5
  -1   1  11  166.60    9.70 115
  -1   1  11  155.50    7.80 289
   1  -1 -10   48.10    3.40  25
   1  -1 -10   51.40    3.30  97
  -1   1  10   43.00    4.20   7
  -1   1  10   53.90    4.10 115
  -1   1  10   61.10    4.20 289
   1  -1  -9  100.30    5.10  24
   1  -1  -9   95.50    5.00  98
  -1   1   9   85.50    5.50   8
  -1   1   9   76.50    4.90 114
  -1   1   9   95.50    5.20 289
   1  -1  -8  162.30    7.70  24
   1  -1  -8  173.70    8.00 100
  -1   1   8  177.40    8.60  10
  -1   1   8  158.70    8.00 114
  -1   1   8  168.40    7.90 289
   1  -1  -7  624.90   22.50  25
   1  -1  -7  641.80   22.90 101
  -1   1   7  658.20   25.60  11
  -1   1   7  666.70   25.50 115
  -1   1   7  650.20   25.60 289
   1  -1  -6   56.40    3.10  25
   1  -1  -6   54.70    3.50 103
  -1   1   6   62.90    3.10  13
  -1   1   6   59.30    3.30 115
  -1   1   6   53.40    3.40 290
   1  -1  -5  758.00   27.40  26
   1  -1  -5  786.60   27.80 106
   1  -1  -5  814.20   28.40 283
  -1   1   5  680.70   26.10  16
  -1   1   5  768.20   26.50 116
  -1   1   5  708.10   25.30 198
  -1   1   5  735.30   26.20 292
   1  -1  -4   27.30    2.00  29
   1  -1  -4   21.70    1.60 109
   1  -1  -4   25.90    1.80 287
  -1   1   4   26.00    1.70  19
  -1   1   4   25.40    1.70 119
  -1   1   4   27.20    1.90 196
  -1   1   4   27.20    1.90 294
   1  -1  -3 1980.30   65.70  33
   1  -1  -3 2020.60   68.00 115
   1  -1  -3 2029.20   67.10 216
   1  -1  -3 2043.30   67.90 292
  -1   1   3 2008.10   65.20  25
  -1   1   3 2009.50   65.80 123
  -1   1   3 1990.40   65.90 193
  -1   1   3 1985.60   66.70 297
   1  -1  -2   93.70    3.90  42
   1  -1  -2   99.40    4.10 125
   1  -1  -2   88.90    4.00 192
   1  -1  -2   85.90    4.10 221
   1  -1  -2   90.90    4.20 299
  -1   1   2  101.30    3.80  35
  -1   1   2   97.10    3.90 132
  -1   1   2  104.30    4.20 187
  -1   1   2  101.90    4.60 217
  -1   1   2   92.80    4.30 303
   1  -1  -1 1104.80   38.60 228
   1  -1  -1 1173.50   39.60 308
  -1   1   1 1221.30   40.20  52
  -1   1   1 1230.30   41.80 148
  -1   1   1 1245.70   42.60 224
   1  -1   0  569.20   21.00 238
  -1   1   0  645.40   23.90  70
  -1   1   0  655.50   23.90 165
  -1   1   0  693.10   23.60 235
   1  -1   1  194.30    8.00 170
   1  -1   1  205.00    7.80 250
  -1   1  -1  184.00    7.90  80
  -1   1  -1  209.90    8.20 174
  -1   1  -1  207.00    7.90 246
   1  -1   2 4531.80  147.10  90
  -1   1  -2 4073.80  145.60  85
  -1   1  -2 4508.80  147.60 180
  -1   1  -2 4985.20  145.90 255
   1  -1   3 2308.40   82.70  93
   1  -1   3 2313.50   79.50 178
  -1   1  -3 2277.70   77.10   3
  -1   1  -3 2308.90   79.10  88
   1  -1   4  459.80   18.70  96
   1  -1   4  440.10   18.40 179
  -1   1  -4  470.10   18.90   6
  -1   1  -4  470.70   18.90  89
   1  -1   5 1376.40   53.20  98
   1  -1   5 1400.80   52.50 180
  -1   1  -5 1436.50   51.00   8
  -1   1  -5 1458.60   51.50  90
   1  -1   6   42.70    3.60 100
   1  -1   6   40.50    2.90 180
  -1   1  -6   45.80    3.30  10
  -1   1  -6   49.80    3.10  90
   1  -1   7  148.60    8.20 101
   1  -1   7  164.90    8.30 180
  -1   1  -7  160.40    7.30  11
  -1   1  -7  157.80    6.90  90
   1  -1   8  348.40   17.90 103
   1  -1   8  369.70   17.10 180
  -1   1  -8  355.60   15.90  13
  -1   1  -8  368.10   14.90  90
   1  -1   9  104.30    6.20 104
   1  -1   9   93.70    6.30 180
  -1   1  -9  102.90    5.50  14
  -1   1  -9   98.70    6.30  90
   1  -1  10  418.80   21.50 105
   1  -1  10  401.30   20.30 179
  -1   1 -10  455.00   21.20  15
  -1   1 -10  419.40   20.10  89
   1  -1  11  358.90   19.80 106
   1  -1  11  367.80   20.10 179
  -1   1 -11  372.90   19.40  16
  -1   1 -11  367.40   18.00  89
   1  -1  12  129.20    8.90 107
   1  -1  12  135.20    9.50 178
  -1   1 -12  146.80    9.40  17
  -1   1 -12  142.00    9.20  88
   1  -1  13   17.60    3.20 108
   1  -1  13   26.60    4.50 178
  -1   1 -13   29.00    3.30  18
   1  -1  14   10.70    3.10 109
   1  -1  14    9.00    3.50 177
  -1   1 -14    8.40    2.70  19
   1  -1  15   30.00    3.90 110
   1  -1  15   29.20    4.60 281
  -1   1 -15   25.40    4.00  20
  -1   1 -15   25.20    3.40 280
   1  -1  16    6.70    4.80 111
   1  -1  16    2.50    4.00 282
  -1   1 -16   -2.80    4.40  21
  -1   1 -16   -0.30    4.30 279
   1  -1  17    3.60    3.40 112
   1  -1  17   11.80    5.50 284
  -1   1 -17    8.10    6.50  22
   1   0 -17   19.70    4.50  27
  -1   0  17   17.60    4.80 117
  -1   0  17   11.00    6.60 291
   1   0 -16   40.80    5.30  26
  -1   0  16   43.50    5.80 116
  -1   0  16   39.30    5.70 290
   1   0 -15    0.80    1.80  25
  -1   0  15    4.60    2.50 115
  -1   0  15   -2.80    2.60 178
  -1   0  15   -0.50    3.70 289
   1   0 -14    5.70    2.80  24
   1   0 -14    6.30    1.20 208
  -1   0  14    9.30    2.80 114
  -1   0  14    4.10    2.60 179
  -1   0  14    1.30    3.20 289
   1   0 -13  112.70    9.10  23
   1   0 -13  108.90    5.70 205
  -1   0  13   94.10    7.00 113
  -1   0  13  109.60    8.50 180
  -1   0  13  109.50    8.20 288
   1   0 -12   -1.20    1.60  23
   1   0 -12    1.70    2.20  91
   1   0 -12    6.80    1.30 203
  -1   0  12    5.30    2.40 113
  -1   0  12    5.50    2.50 181
  -1   0  12    4.50    2.60 288
   1   0 -11   26.40    2.90  22
   1   0 -11   22.50    2.90  91
   1   0 -11   30.80    2.20 201
  -1   0  11   27.50    3.40   1
  -1   0  11   29.70    3.00 112
  -1   0  11   27.20    3.60 287
   1   0 -10  296.50   12.10  21
   1   0 -10  270.70   13.00  92
  -1   0  10  285.80   15.70   2
  -1   0  10  270.00   14.60 111
  -1   0  10  292.50   13.80 287
   1   0  -9  485.30   19.20  20
   1   0  -9  488.30   18.80  93
  -1   0   9  486.00   23.30   3
  -1   0   9  472.00   21.80 110
  -1   0   9  465.20   18.10 287
   1   0  -8   15.70    2.00  20
   1   0  -8   24.30    1.90  94
  -1   0   8   25.00    2.20   4
  -1   0   8   16.60    2.00 110
  -1   0   8   15.50    2.50 287
   1   0  -7    0.50    0.70  19
   1   0  -7    0.40    0.70  95
  -1   0   7    1.40    0.90   5
  -1   0   7    0.00    0.80 109
  -1   0   7   -1.00    1.40 287
   1   0  -6   27.20    2.00  19
   1   0  -6   25.30    2.00  96
  -1   0   6   21.70    2.00   6
  -1   0   6   27.10    2.10 109
  -1   0   6   23.60    2.10 287
   1   0  -5   64.50    3.80  18
   1   0  -5   69.20    3.40  97
  -1   0   5   55.20    3.50   7
  -1   0   5   60.20    3.20 108
  -1   0   5   70.10    3.80 288
   1   0  -4    0.30    0.50  18
   1   0  -4    0.20    0.60  98
   1   0  -4    1.40    0.70 282
  -1   0   4    1.20    0.80   8
  -1   0   4    1.80    0.60 108
  -1   0   4    1.20    0.80 197
  -1   0   4    1.30    0.80 289
   1   0  -3    6.20    0.70  19
   1   0  -3    5.50    0.70  99
   1   0  -3    6.10    1.20 285
  -1   0   3    5.30    0.70   9
  -1   0   3    6.10    0.80 109
  -1   0   3    6.00    1.00 194
  -1   0   3    3.80    0.90 291
   1   0  -2 1037.20   35.40  21
   1   0  -2  983.20   35.20 101
   1   0  -2 1164.00   37.90 195
   1   0  -2 1101.20   37.20 290
  -1   0   2 1093.90   36.10  11
  -1   0   2  978.80   35.20 111
  -1   0   2 1093.80   36.50 190
  -1   0   2 1183.10   38.00 295
   1   0  -1 1707.20   57.10 186
   1   0  -1 1722.20   57.10 279
   1   0  -1 1693.00   57.40 298
  -1   0   1 1806.10   60.40 182
  -1   0   1 1849.80   60.40 301
   1   0   0   -0.10    0.10  94
   1   0   0    0.10    0.10 172
   1   0   0   -0.30    0.20 222
   1   0   0    0.20    0.30 272
   1   0   1    0.10    0.30  99
   1   0   1    0.20    0.30 239
   1   0   1    0.10    0.20 258
   1   0   2  257.10    9.70   6
   1   0   2  258.70   10.70 100
   1   0   2  241.20    9.30 206
  -1   0  -2  270.00   11.00  96
  -1   0  -2  304.90   10.40 251
   1   0   3   18.00    1.40   6
   1   0   3   18.50    1.50 102
  -1   0  -3   20.10    1.50  12
  -1   0  -3   24.70    1.70  96
  -1   0  -3   18.30    1.10 203
   1   0   4  258.50   11.20   6
   1   0   4  251.30   11.00 103
  -1   0  -4  258.40    9.80  13
  -1   0  -4  270.90   10.50  96
  -1   0  -4  218.50    8.70 205
   1   0   5   77.00    4.70   6
   1   0   5   79.80    4.50 103
  -1   0  -5   81.30    4.30  13
  -1   0  -5   87.00    4.30  96
  -1   0  -5   78.30    3.10 208
   1   0   6   17.50    2.00   5
   1   0   6   19.60    2.00 104
  -1   0  -6   19.10    1.90  14
  -1   0  -6   27.70    2.20  95
  -1   0  -6   18.20    1.00 209
   1   0   7  197.70   10.30   5
   1   0   7  197.90    9.90 105
  -1   0  -7  204.90    8.60  15
  -1   0  -7  190.70    7.70  95
  -1   0  -7  171.60    6.50 209
   1   0   8   57.30    4.10   4
   1   0   8   69.00    4.30 106
  -1   0  -8   78.20    4.20  16
  -1   0  -8   69.90    3.80  94
  -1   0  -8   58.20    2.30 207
   1   0   9   67.50    5.00   4
   1   0   9   79.20    5.30 107
  -1   0  -9   80.30    5.40  17
  -1   0  -9   88.00    5.20  94
   1   0  10   17.00    2.40   3
   1   0  10   21.00    3.30 108
  -1   0 -10   18.70    3.10  18
  -1   0 -10   19.10    2.30  93
   1   0  11   71.00    5.60   2
   1   0  11   84.50    6.20 109
  -1   0 -11   76.40    5.40  19
  -1   0 -11   67.80    4.90  92
   1   0  12    8.00    3.00   1
   1   0  12    9.30    2.70 109
  -1   0 -12    9.70    2.50  19
  -1   0 -12   10.30    2.90  91
   1   0  13   46.00    4.70 110
   1   0  13   41.10    4.80 181
  -1   0 -13   44.70    4.20  20
  -1   0 -13   42.50    4.40  91
   1   0  14    8.60    2.90 111
   1   0  14   20.70    3.60 180
   1   0  14    7.80    2.80 281
  -1   0 -14   11.30    2.60  21
   1   0  15    4.20    2.50 112
   1   0  15   -2.00    2.80 179
   1   0  15    3.00    2.20 282
  -1   0 -15    0.00    1.90  22
   1   0  16    1.10    3.70 113
   1   0  16    2.00    2.70 283
  -1   0 -16    0.90    2.20  23
   1   0  17    2.10    3.40 114
   1   0  17    2.80    3.20 284
  -1   0 -17    5.50    5.20  24
   1   0  18   37.60    7.30 115
   1   0  18   45.40    6.00 285
  -1   0 -18   65.70    7.60  25
  -1  -1  17    2.90    3.40 290
   1   1 -16    2.30    2.70  24
  -1  -1  16    1.60    3.90 114
  -1  -1  16    4.50    4.80 289
   1   1 -15    1.40    2.10  23
  -1  -1  15    2.40    3.30 113
  -1  -1  15    4.40    2.90 175
  -1  -1  15    1.20    5.00 289
   1   1 -14  172.20   13.30  22
   1   1 -14  169.60   12.90 278
  -1  -1  14  157.40   10.80 112
  -1  -1  14  143.10   10.00 176
  -1  -1  14  192.50   12.20 288
   1   1 -13  308.60   17.60  21
   1   1 -13  279.30   15.60 279
  -1  -1  13  288.80   16.40 111
  -1  -1  13  272.30   15.90 176
  -1  -1  13  281.70   17.30 287
   1   1 -12   36.70    4.00  20
   1   1 -12   35.10    3.60  87
   1   1 -12   35.10    2.80 212
   1   1 -12   41.20    3.90 279
  -1  -1  12   37.70    4.00 110
  -1  -1  12   37.90    4.10 177
  -1  -1  12   37.80    4.30 287
   1   1 -11   97.30    6.60  19
   1   1 -11   93.70    7.80  88
   1   1 -11   97.50    5.20 209
   1   1 -11  105.60    6.30 280
  -1  -1  11  106.90    7.70 109
  -1  -1  11   96.80    7.40 178
  -1  -1  11   98.30    7.70 286
   1   1 -10  144.40    8.00  18
   1   1 -10  139.90    8.20  88
   1   1 -10  131.50    6.60 207
   1   1 -10  143.00    8.10 280
  -1  -1  10  121.60    8.40 108
  -1  -1  10  137.40    9.10 178
  -1  -1  10  134.50    8.40 286
   1   1  -9  681.20   27.90  17
   1   1  -9  679.10   26.50  89
   1   1  -9  639.90   24.80 206
  -1  -1   9  634.60   29.00 107
  -1  -1   9  614.90   26.30 179
  -1  -1   9  651.30   25.60 285
   1   1  -8   39.80    2.90  16
   1   1  -8   37.00    2.80  89
   1   1  -8   33.10    2.10 204
  -1  -1   8   31.30    3.30 106
  -1  -1   8   37.40    3.10 179
  -1  -1   8   33.50    2.80 285
   1   1  -7  200.80    8.40  14
   1   1  -7  199.70    8.20  89
   1   1  -7  180.00    7.80 203
  -1  -1   7  168.30    9.50 104
  -1  -1   7  195.10    9.90 179
  -1  -1   7  189.40    8.60 285
   1   1  -6  403.60   15.00  13
   1   1  -6  402.20   15.40  89
   1   1  -6  405.50   15.10 203
  -1  -1   6  388.00   17.60 103
  -1  -1   6  403.00   17.60 179
  -1  -1   6  405.10   15.20 285
   1   1  -5 1637.40   55.40  11
   1   1  -5 1643.60   57.30  89
   1   1  -5 1574.60   54.40 202
   1   1  -5 1637.90   55.10 280
  -1  -1   5 1616.10   58.50 101
  -1  -1   5 1593.30   58.30 179
  -1  -1   5 1370.20   51.10 198
  -1  -1   5 1656.50   53.60 285
   1   1  -4  788.10   26.90   9
   1   1  -4  751.00   28.00  88
   1   1  -4  760.70   26.80 203
   1   1  -4  738.20   27.50 279
  -1  -1   4  771.50   28.90  99
  -1  -1   4  765.30   29.40 178
  -1  -1   4  695.40   25.30 197
  -1  -1   4  752.10   26.20 285
   1   1  -3  174.60    7.10   6
   1   1  -3  164.50    7.20  86
   1   1  -3  168.50    7.10 203
   1   1  -3  167.80    6.80 278
  -1  -1   3  164.60    7.50  96
  -1  -1   3  161.20    7.50 176
  -1  -1   3  162.30    6.80 195
  -1  -1   3  158.10    6.60 286
   1   1  -2    0.40    0.40   2
   1   1  -2    1.40    0.50  82
   1   1  -2    0.70    0.60 197
   1   1  -2    0.60    0.60 204
   1   1  -2    1.70    0.60 275
   1   1  -2    1.30    0.80 282
  -1  -1   2    1.30    0.50  92
  -1  -1   2    1.80    0.60 172
  -1  -1   2   -0.20    0.80 192
  -1  -1   2    4.20    0.80 288
   1   1  -1   29.30    1.50  72
   1   1  -1   32.10    1.50 172
   1   1  -1   33.70    1.90 191
   1   1  -1   30.70    1.80 206
   1   1  -1   27.20    1.70 271
   1   1  -1   25.50    1.60 287
  -1  -1   1   30.10    1.60  82
  -1  -1   1   30.40    1.60 162
  -1  -1   1   25.00    1.60 186
  -1  -1   1   32.10    2.00 201
  -1  -1   1   33.80    2.00 275
  -1  -1   1   26.10    1.60 292
   1   1   0  575.60   20.90 209
   1   1   0  559.90   20.80 264
  -1  -1   0  527.20   18.50  59
  -1  -1   0  552.20   20.00 205
  -1  -1   0  555.60   20.90 268
   1   1   1  379.80   14.20 213
  -1  -1  -1  349.00   13.30  36
  -1  -1  -1  368.10   13.50 120
  -1  -1  -1  402.70   14.60 209
  -1  -1  -1  420.40   15.10 258
   1   1   2  197.80    7.30  22
   1   1   2  161.90    7.20 116
  -1  -1  -2  205.00    8.00 112
  -1  -1  -2  188.30    8.00 213
   1   1   3 2713.60   89.70  18
   1   1   3 2778.20   91.60 113
  -1  -1  -3 2731.20   91.40  23
  -1  -1  -3 2777.40   90.60 108
   1   1   4  531.30   19.40  15
   1   1   4  535.10   20.20 111
  -1  -1  -4  559.40   22.00  21
  -1  -1  -4  542.40   21.30 105
   1   1   5  148.10    7.00  13
   1   1   5  146.20    6.50 110
  -1  -1  -5  139.80    6.90  20
  -1  -1  -5  155.20    7.00 103
   1   1   6   56.80    3.60  12
   1   1   6   51.00    3.20 110
  -1  -1  -6   61.60    3.60  20
  -1  -1  -6   62.60    3.50 102
   1   1   7  252.60   11.30  10
   1   1   7  281.20   11.80 110
  -1  -1  -7  257.70   11.30  20
  -1  -1  -7  249.60   10.40 100
   1   1   8  730.10   29.60   9
   1   1   8  722.40   29.30 110
  -1  -1  -8  721.10   28.50  20
  -1  -1  -8  763.40   26.60  99
   1   1   9  171.30    8.60   8
   1   1   9  159.90    9.00 110
  -1  -1  -9  175.20    7.80  20
  -1  -1  -9  170.70    8.20  98
   1   1  10   21.70    2.50   7
   1   1  10   17.10    2.30 111
  -1  -1 -10   19.70    2.40  21
  -1  -1 -10   18.90    2.40  97
   1   1  11   69.10    5.50   6
   1   1  11   77.10    5.60 111
  -1  -1 -11   92.90    5.90  21
  -1  -1 -11   93.50    5.70  96
   1   1  12   25.10    3.60   5
   1   1  12   20.90    3.00 112
  -1  -1 -12   18.90    2.60  22
  -1  -1 -12   14.70    4.00  95
   1   1  13   14.30    4.20   4
   1   1  13   25.90    3.80 113
   1   1  13   14.00    2.70 281
  -1  -1 -13   14.20    3.60  23
  -1  -1 -13   17.40    3.80  94
  -1  -1 -13   17.20    1.10 211
   1   1  14   12.40    3.20   3
   1   1  14   11.80    3.40 113
   1   1  14    9.20    2.50 282
  -1  -1 -14    6.10    2.50  23
   1   1  15   31.90    4.90   2
   1   1  15   29.10    4.10 114
   1   1  15   29.00    4.30 283
  -1  -1 -15   27.00    4.00  24
   1   1  16   87.00    8.00 115
   1   1  16   72.40    9.00 284
  -1  -1 -16   78.40    7.80  25
   1   1  17   31.60    5.70 115
   1   1  17   45.40    5.80 285
  -1  -1 -17   45.50    5.50  25
   1   1  18    0.60    3.10 116
   1   1  18   -1.00    4.70 286
  -1  -1 -18   -5.20    5.70  26
   1   2 -16   93.00    8.50  23
  -1  -2  16  111.40    9.30 113
  -1  -2  16  112.40   11.00 289
   1   2 -15    1.00    3.50  21
  -1  -2  15    1.70    4.10 111
  -1  -2  15   -1.00    2.70 288
   1   2 -14    4.50    3.10  20
  -1  -2  14    3.30    4.00 110
  -1  -2  14    4.50    5.60 173
  -1  -2  14    7.50    4.10 287
   1   2 -13  167.20   12.10  19
   1   2 -13  174.60   12.50 275
  -1  -2  13  170.70   10.70 109
  -1  -2  13  141.90   10.00 173
  -1  -2  13  147.30   11.40 287
   1   2 -12   13.40    2.40  18
   1   2 -12   13.50    2.60 276
  -1  -2  12   11.70    2.60 108
  -1  -2  12   12.90    3.30 174
  -1  -2  12   15.10    3.90 286
   1   2 -11    2.50    2.20  17
   1   2 -11    0.80    1.40  84
   1   2 -11    3.70    2.20 276
  -1  -2  11    0.60    2.40 107
  -1  -2  11    1.20    1.70 174
  -1  -2  11   -0.90    1.80 198
  -1  -2  11    0.20    3.20 285
   1   2 -10   62.30    5.60  15
   1   2 -10   65.60    5.80  84
   1   2 -10   65.70    4.90 277
  -1  -2  10   64.90    5.60 105
  -1  -2  10   62.80    5.20 174
  -1  -2  10   65.50    5.40 285
   1   2  -9   65.50    4.40  14
   1   2  -9   61.30    5.00  84
   1   2  -9   72.20    5.10 277
  -1  -2   9   68.60    5.20 104
  -1  -2   9   69.30    5.10 174
  -1  -2   9   60.40    5.30 284
   1   2  -8    0.80    1.70  12
   1   2  -8    1.10    1.50  84
   1   2  -8    0.20    0.60 213
   1   2  -8    2.00    2.00 277
  -1  -2   8    0.60    1.70 102
  -1  -2   8    1.60    2.10 174
  -1  -2   8    1.60    2.30 284
   1   2  -7 1575.30   56.60  11
   1   2  -7 1546.90   56.40  84
   1   2  -7 1454.60   52.80 212
   1   2  -7 1624.40   56.20 276
  -1  -2   7 1557.10   61.70 101
  -1  -2   7 1587.40   59.50 174
  -1  -2   7 1586.40   54.80 283
   1   2  -6    2.10    1.10   9
   1   2  -6    2.30    1.20  84
   1   2  -6    0.80    0.80 212
   1   2  -6    1.30    0.90 276
  -1  -2   6    3.20    1.30  99
  -1  -2   6    1.90    1.50 174
  -1  -2   6    2.60    1.20 198
  -1  -2   6    1.40    1.10 283
   1   2  -5   54.00    3.10   6
   1   2  -5   43.50    2.70  83
   1   2  -5   40.30    2.50 212
   1   2  -5   45.90    2.80 275
  -1  -2   5   37.40    2.90  96
  -1  -2   5   47.80    3.20 173
  -1  -2   5   48.50    3.10 198
  -1  -2   5   42.50    3.00 283
   1   2  -4  425.70   15.00   3
   1   2  -4  377.20   14.20  81
   1   2  -4  374.90   15.00 212
   1   2  -4  375.00   15.20 274
  -1  -2   4  398.10   17.50  93
  -1  -2   4  377.70   17.00 171
  -1  -2   4  385.90   14.30 197
  -1  -2   4  376.40   14.20 283
   1   2  -3 1703.70   56.10  78
   1   2  -3 1760.00   58.20 179
   1   2  -3 1520.00   56.60 213
   1   2  -3 1725.50   60.50 272
  -1  -2   3 1677.10   61.50  89
  -1  -2   3 1704.40   59.30 168
  -1  -2   3 1477.00   54.90 195
  -1  -2   3 1678.40   59.40 201
  -1  -2   3 1752.10   56.30 283
   1   2  -2 3572.40  118.60 174
   1   2  -2 3719.40  119.90 269
  -1  -2   2 3554.80  121.80  84
  -1  -2   2 3559.90  123.20 164
  -1  -2   2 3744.30  121.30 192
  -1  -2   2 3584.40  119.30 205
  -1  -2   2 3637.20  124.30 276
  -1  -2   2 3781.40  118.00 284
   1   2  -1  195.10    8.20  67
   1   2  -1  204.20    8.60 166
   1   2  -1  221.50    8.40 194
   1   2  -1  222.50    9.20 265
  -1  -2   1  205.40    9.20  76
  -1  -2   1  201.50    8.90 157
  -1  -2   1  176.50    7.70 188
  -1  -2   1  196.20    7.70 209
  -1  -2   1  203.20    9.30 271
  -1  -2   1  192.60    7.60 285
   1   2   0   89.00    3.80  57
   1   2   0   91.90    4.10 154
   1   2   0   78.50    3.70 187
   1   2   0   99.90    4.50 260
   1   2   0   79.10    3.60 281
  -1  -2   0   84.60    4.00  64
  -1  -2   0   88.80    4.00 147
  -1  -2   0   92.40    4.10 213
  -1  -2   0   92.40    4.50 265
  -1  -2   0   82.40    3.60 289
   1   2   2    8.70    0.90  35
   1   2   2    6.60    0.70 131
  -1  -2  -2    6.90    0.90  41
  -1  -2  -2    7.40    0.90 125
   1   2   3  285.40   10.80  29
   1   2   3  289.90   11.00 124
  -1  -2  -3  287.20   11.90  34
  -1  -2  -3  296.90   11.20 119
   1   2   4   15.20    1.40  24
   1   2   4   13.70    1.30 120
  -1  -2  -4   12.60    1.50  30
  -1  -2  -4   14.40    1.30 114
  -1  -2  -4   12.50    0.70 225
   1   2   5  970.50   34.50  20
   1   2   5  964.50   35.60 118
  -1  -2  -5  963.10   36.20  28
  -1  -2  -5 1029.80   35.70 110
   1   2   6   17.40    1.70  18
   1   2   6   11.10    1.40 116
  -1  -2  -6   12.50    1.40  26
  -1  -2  -6   17.10    1.70 108
   1   2   7  142.90    6.90  16
   1   2   7  120.20    6.40 115
  -1  -2  -7  150.40    6.80  25
  -1  -2  -7  152.50    6.90 106
   1   2   8   72.00    4.40  14
   1   2   8   64.90    4.50 115
  -1  -2  -8   58.60    3.90  25
  -1  -2  -8   68.20    4.80 104
   1   2   9   61.60    3.70  12
   1   2   9   62.50    4.30 115
  -1  -2  -9   50.50    3.40  25
  -1  -2  -9   65.00    3.90 102
   1   2  10   -0.70    1.70  11
   1   2  10    6.30    1.90 114
  -1  -2 -10    1.30    1.40  24
  -1  -2 -10    3.50    2.10 101
   1   2  11   53.40    4.30   9
   1   2  11   63.60    5.20 115
  -1  -2 -11   61.40    4.30  25
  -1  -2 -11   61.40    4.60  99
   1   2  12   44.60    4.70   8
   1   2  12   54.10    4.80 115
   1   2  12   47.40    4.40 281
  -1  -2 -12   58.60    4.30  25
  -1  -2 -12   50.10    5.10  98
   1   2  13    1.00    1.90   7
   1   2  13   -0.90    1.50 115
   1   2  13    2.50    2.10 282
  -1  -2 -13    1.90    2.00  25
  -1  -2 -13    1.40    1.70  97
   1   2  14   33.00    4.70   6
   1   2  14   31.00    4.00 116
   1   2  14   29.30    3.50 283
  -1  -2 -14   33.80    4.40  26
  -1  -2 -14   23.70    4.80  96
   1   2  15   51.90    6.80   5
   1   2  15   65.90    5.20 116
   1   2  15   53.20    5.30 284
  -1  -2 -15   54.50    5.20  26
   1   2  16    7.70    3.80 117
   1   2  16    7.80    2.50 285
  -1  -2 -16   12.30    3.20  27
   1   2  17   13.70    5.70 117
   1   2  17   28.40    4.90 286
  -1  -2 -17   24.70    4.50  27
   1   2  18   -0.10    3.00 118
   1   2  18    3.60    4.90 287
  -1  -2 -18    5.20    3.20  28
   1   2  19   83.30    9.20 119
   1   2  19   40.70    8.80 288
  -1  -2 -19   37.40    7.90  29
   1   3 -15  176.30   13.40  20
  -1  -3  15  161.30   13.50 110
  -1  -3  15  208.50   16.90 288
   1   3 -14   46.30    5.60  19
  -1  -3  14   45.50    5.60 109
  -1  -3  14   33.40    4.70 287
   1   3 -13  140.40   10.10  17
   1   3 -13  123.60   10.50 272
  -1  -3  13  126.50    8.90 107
  -1  -3  13  100.60    9.90 170
  -1  -3  13  134.80   10.30 286
   1   3 -12    0.10    1.60  16
   1   3 -12   -2.30    3.50 273
  -1  -3  12   -1.30    1.80 106
  -1  -3  12   -0.50    2.80 170
  -1  -3  12   -3.00    3.50 285
   1   3 -11   -2.90    2.40  14
   1   3 -11    0.10    1.70 273
  -1  -3  11   -1.00    3.00 104
  -1  -3  11    3.50    2.60 171
  -1  -3  11    1.10    2.60 285
   1   3 -10   16.60    3.10  13
   1   3 -10   19.70    3.10  81
   1   3 -10   18.70    3.00 273
  -1  -3  10   20.90    2.70 103
  -1  -3  10   28.70    3.50 171
  -1  -3  10   31.80    3.60 198
  -1  -3  10   17.80    2.80 284
   1   3  -9  298.70   16.40  11
   1   3  -9  263.10   16.00  81
   1   3  -9  301.90   16.10 273
  -1  -3   9  276.10   14.80 101
  -1  -3   9  278.90   14.70 171
  -1  -3   9  270.90   13.60 198
  -1  -3   9  296.30   15.70 283
   1   3  -8  646.90   28.70  10
   1   3  -8  647.40   28.40  80
   1   3  -8  672.20   28.60 273
  -1  -3   8  636.20   29.40 100
  -1  -3   8  673.50   30.70 170
  -1  -3   8  656.50   26.90 198
  -1  -3   8  654.20   26.20 283
   1   3  -7  117.30    6.50   8
   1   3  -7  104.80    6.40  80
   1   3  -7  132.30    6.90 272
  -1  -3   7  108.60    6.40  98
  -1  -3   7   99.40    6.60 170
  -1  -3   7  110.60    6.20 198
  -1  -3   7   90.20    6.60 282
   1   3  -6  129.50    7.10   5
   1   3  -6  144.70    7.40  79
   1   3  -6  152.50    7.20 272
  -1  -3   6  128.70    7.80  95
  -1  -3   6  146.40    8.10 169
  -1  -3   6  140.80    7.80 197
  -1  -3   6  163.70    7.80 282
   1   3  -5 1104.90   40.20   3
   1   3  -5 1071.50   41.10  78
   1   3  -5 1133.50   40.10 271
  -1  -3   5 1069.40   40.40  93
  -1  -3   5 1127.10   46.20 168
  -1  -3   5 1041.60   36.50 197
  -1  -3   5 1071.60   36.30 281
   1   3  -4    5.30    1.00  76
   1   3  -4    4.70    1.10 269
  -1  -3   4    2.40    1.00 166
  -1  -3   4    5.40    1.50 196
  -1  -3   4    2.80    1.00 202
  -1  -3   4    2.70    1.10 281
   1   3  -3   13.50    1.60  73
   1   3  -3   14.20    1.40 176
   1   3  -3   10.70    1.30 267
  -1  -3   3   13.80    1.60  86
  -1  -3   3    9.50    1.70 163
  -1  -3   3    7.90    1.60 194
  -1  -3   3   14.60    1.40 206
  -1  -3   3   10.90    1.60 278
   1   3  -2 1355.30   45.80  70
   1   3  -2 1352.40   46.90 171
   1   3  -2 1346.70   46.00 264
  -1  -3   2 1280.60   49.70  81
  -1  -3   2 1368.60   51.90 160
  -1  -3   2 1343.90   48.20 192
  -1  -3   2 1339.70   48.40 210
  -1  -3   2 1288.40   50.30 273
   1   3  -1   97.50    4.40  65
   1   3  -1  101.10    5.00 164
   1   3  -1   99.70    4.60 197
   1   3  -1  106.10    4.70 261
  -1  -3   1   87.00    4.50  74
  -1  -3   1  103.20    5.40 155
  -1  -3   1   93.80    4.40 189
  -1  -3   1   92.50    4.90 213
  -1  -3   1   89.60    5.00 269
  -1  -3   1   80.90    3.80 281
   1   3   0  869.90   33.10  58
   1   3   0 1094.10   35.80 157
   1   3   0  888.30   33.50 192
   1   3   0 1065.40   35.90 256
  -1  -3   0 1035.20   38.20  67
  -1  -3   0 1060.90   38.10 148
  -1  -3   0 1045.20   37.50 183
  -1  -3   0 1034.30   39.80 263
  -1  -3   0  868.50   33.50 282
   1   3   1   58.10    2.70  51
   1   3   1   58.00    2.90 148
   1   3   1   57.80    2.70 184
  -1  -3  -1   54.40    3.00  58
  -1  -3  -1   56.30    3.40 141
  -1  -3  -1   51.00    2.30 286
   1   3   2   55.00    2.90  43
   1   3   2   49.20    2.70 140
  -1  -3  -2   48.60    3.00  50
  -1  -3  -2   51.30    2.80 133
   1   3   3   60.20    3.00  37
   1   3   3   58.30    3.20 134
   1   3   3   52.20    2.30 245
  -1  -3  -3   58.90    3.40  44
  -1  -3  -3   65.30    3.20 127
   1   3   4 2098.50   67.30  31
   1   3   4 2122.00   69.70 129
   1   3   4 1934.90   64.90 228
  -1  -3  -4 2097.40   71.60  39
  -1  -3  -4 2218.10   73.00 121
  -1  -3  -4 1919.00   67.90 248
   1   3   5   49.60    3.00  27
   1   3   5   46.80    3.00 125
  -1  -3  -5   45.20    2.60  35
  -1  -3  -5   39.70    2.70 117
  -1  -3  -5   44.50    2.00 235
   1   3   6  791.80   29.20  24
   1   3   6  786.20   28.70 122
  -1  -3  -6  785.80   30.20  32
  -1  -3  -6  802.80   28.50 114
  -1  -3  -6  758.90   27.90 226
   1   3   7  314.90   13.00  21
   1   3   7  304.10   12.70 121
  -1  -3  -7  300.70   12.20  31
  -1  -3  -7  345.80   12.00 111
  -1  -3  -7  287.00   10.90 221
   1   3   8  167.80    7.80  19
   1   3   8  174.00    8.30 120
  -1  -3  -8  167.90    7.60  30
  -1  -3  -8  183.50    8.60 109
  -1  -3  -8  169.10    6.90 218
   1   3   9   20.80    2.60  17
   1   3   9   22.10    2.30 119
   1   3   9   20.10    2.00 281
  -1  -3  -9   24.90    2.60  29
  -1  -3  -9   22.90    3.00 107
  -1  -3  -9   22.30    1.60 216
   1   3  10    7.00    2.10  15
   1   3  10    6.20    1.90 118
   1   3  10    3.00    1.50 282
  -1  -3 -10    2.00    1.90  28
  -1  -3 -10    3.70    2.10 105
  -1  -3 -10    5.60    1.00 215
   1   3  11   40.40    3.70  13
   1   3  11   34.40    2.90 118
   1   3  11   31.00    2.90 282
  -1  -3 -11   35.90    3.90  28
  -1  -3 -11   38.30    3.30 103
   1   3  12   61.60    4.90  12
   1   3  12   70.70    4.50 118
   1   3  12   59.70    4.60 283
  -1  -3 -12   59.20    4.30  28
  -1  -3 -12   76.60    4.90 102
   1   3  13    7.60    2.30  10
   1   3  13   11.60    2.20 118
   1   3  13    3.80    1.60 284
  -1  -3 -13    9.70    2.10  28
  -1  -3 -13   11.10    2.10 100
   1   3  14   16.70    3.50   9
   1   3  14   13.50    2.80 118
   1   3  14   21.30    4.10 285
  -1  -3 -14   12.60    2.80  28
  -1  -3 -14   13.70    3.10  99
   1   3  15   15.30    5.20   7
   1   3  15   17.60    3.60 119
   1   3  15   10.20    2.80 285
  -1  -3 -15   14.60    3.00  29
  -1  -3 -15   10.50    2.00 215
   1   3  16    3.00    2.60 119
   1   3  16    0.70    2.90 286
  -1  -3 -16    1.30    2.80  29
  -1  -3 -16    2.60    1.90 215
   1   3  17   79.40    7.60 119
   1   3  17   80.90    6.60 287
  -1  -3 -17   68.10    9.40  29
  -1  -3 -17   77.10    7.10 216
   1   3  18   46.20    5.80 120
   1   3  18   62.20    7.10 288
  -1  -3 -18   36.60    5.50  30
  -1  -3 -18   46.20    6.30 216
   1   3  19    6.30    4.40 120
   1   3  19   -4.90    4.50 289
  -1  -3 -19   10.50    4.70  30
  -1  -3 -19    9.30    2.90 217
  -1  -4  15    6.10    5.10 109
  -1  -4  15    8.90    5.30 287
   1   4 -14    1.30    5.30  17
  -1  -4  14    6.70    4.30 107
  -1  -4  14    0.00    5.40 287
   1   4 -13    0.30    2.10  16
  -1  -4  13    6.00    3.00 106
  -1  -4  13    5.30    4.80 167
  -1  -4  13   -0.80    2.40 286
   1   4 -12   -2.20    2.50  14
   1   4 -12   -0.50    3.30 269
  -1  -4  12   -0.50    3.00 104
  -1  -4  12    5.20    3.20 168
  -1  -4  12   -0.80    2.30 285
   1   4 -11    6.80    2.80  13
   1   4 -11   19.30    3.70 270
  -1  -4  11   16.30    2.90 103
  -1  -4  11   13.00    3.30 168
  -1  -4  11   20.40    3.70 284
   1   4 -10  135.70   10.20  11
   1   4 -10  144.90    8.90 270
  -1  -4  10  136.30    8.70 101
  -1  -4  10  150.70    9.20 168
  -1  -4  10  131.10    8.70 197
  -1  -4  10  152.00   11.50 284
   1   4  -9  177.70   11.30   9
   1   4  -9  185.70   12.00  77
   1   4  -9  182.80   11.60 269
  -1  -4   9  167.70   10.50  99
  -1  -4   9  155.60    9.60 167
  -1  -4   9  173.10   10.80 197
  -1  -4   9  175.30   10.00 283
   1   4  -8  134.90    7.70   7
   1   4  -8  100.00    7.90  77
   1   4  -8   97.80    8.00 269
  -1  -4   8  135.10    9.00  97
  -1  -4   8  116.50    8.00 167
  -1  -4   8  126.10    7.80 197
  -1  -4   8  115.10    7.50 282
   1   4  -7  267.70   14.10   5
   1   4  -7  231.50   13.40  76
   1   4  -7  269.60   13.70 268
  -1  -4   7  267.50   13.00  95
  -1  -4   7  227.50   12.80 166
  -1  -4   7  266.30   12.40 197
  -1  -4   7  282.20   13.60 282
   1   4  -6 1007.60   41.90   3
   1   4  -6  958.30   41.20  75
   1   4  -6  971.60   40.90 268
  -1  -4   6  993.50   41.10  93
  -1  -4   6  896.60   39.80 165
  -1  -4   6 1011.80   37.20 196
  -1  -4   6  852.00   32.80 281
   1   4  -5  154.00    8.90  74
   1   4  -5  152.60    9.10 180
   1   4  -5  154.60    7.90 266
  -1  -4   5  153.00    9.10  90
  -1  -4   5  160.50    8.80 164
  -1  -4   5  141.00    6.80 196
  -1  -4   5  136.90    7.50 201
   1   4  -4  211.70    9.80  72
   1   4  -4  243.20   12.70 177
   1   4  -4  244.00   12.00 265
  -1  -4   4  227.10   13.40  87
  -1  -4   4  228.40   11.20 162
  -1  -4   4  211.20    9.40 195
  -1  -4   4  227.30   10.40 205
  -1  -4   4  235.60   13.40 279
   1   4  -3    1.40    0.70  70
   1   4  -3    1.10    1.10 173
   1   4  -3    1.60    0.80 263
  -1  -4   3    2.50    1.20  83
  -1  -4   3    0.00    0.80 160
  -1  -4   3    0.20    1.10 194
  -1  -4   3    1.00    1.00 209
  -1  -4   3    0.00    1.30 276
   1   4  -2  148.20    6.90  67
   1   4  -2  163.90    7.60 169
   1   4  -2  160.80    8.10 260
  -1  -4   2  151.70    8.00  79
  -1  -4   2  149.80    8.00 157
  -1  -4   2  145.80    6.30 192
  -1  -4   2  154.10    7.80 213
  -1  -4   2  158.40    8.00 272
   1   4  -1 1921.90   66.60  63
   1   4  -1 1921.80   68.90 164
   1   4  -1 2043.90   70.00 257
  -1  -4   1 1849.30   70.20  74
  -1  -4   1 1940.90   68.20 153
  -1  -4   1 1813.70   63.30 189
  -1  -4   1 1956.10   74.10 267
   1   4   0 1697.50   56.00  58
   1   4   0 1718.10   57.50 158
   1   4   0 1415.80   53.40 196
  -1  -4   0 1648.20   61.40  68
  -1  -4   0 1740.90   62.30 148
  -1  -4   0 1660.70   60.90 184
  -1  -4   0 1694.20   60.10 263
   1   4   1  750.80   25.60  53
   1   4   1  676.90   26.40 152
   1   4   1  727.50   25.10 190
  -1  -4  -1  674.50   26.80  62
  -1  -4  -1  665.10   25.90 143
  -1  -4  -1  702.40   27.50 258
   1   4   2  763.10   26.10  47
   1   4   2  748.50   26.40 146
   1   4   2  673.10   24.80 182
  -1  -4  -2  702.30   27.30  56
  -1  -4  -2  763.30   29.40 137
  -1  -4  -2  617.90   22.30 283
   1   4   3   19.30    1.70  42
   1   4   3   14.20    1.40 140
   1   4   3   17.30    1.30 249
  -1  -4  -3   17.70    1.60  50
  -1  -4  -3   14.40    1.50 132
   1   4   4  469.50   18.00  37
   1   4   4  516.80   19.00 135
   1   4   4  481.20   17.60 239
  -1  -4  -4  497.10   20.80  45
  -1  -4  -4  488.10   19.20 127
   1   4   5  102.70    4.10  33
   1   4   5   91.30    4.30 131
   1   4   5   78.20    3.60 228
   1   4   5   77.30    3.20 296
  -1  -4  -5   86.90    5.10  41
  -1  -4  -5   93.10    5.40 123
  -1  -4  -5   90.30    4.20 247
   1   4   6 1440.20   47.20  29
   1   4   6 1479.00   47.00 128
   1   4   6 1196.00   44.90 218
   1   4   6 1296.20   44.50 289
  -1  -4  -6 1442.60   52.90  38
  -1  -4  -6 1532.90   52.70 119
  -1  -4  -6 1370.90   49.60 239
   1   4   7  357.60   13.20  26
   1   4   7  333.90   13.80 126
   1   4   7  298.40   11.80 287
  -1  -4  -7  350.50   13.70  36
  -1  -4  -7  373.10   14.50 116
  -1  -4  -7  342.10   13.60 233
   1   4   8  134.50    7.10  23
   1   4   8  137.80    6.70 124
   1   4   8  137.90    6.00 286
  -1  -4  -8  143.70    7.80  34
  -1  -4  -8  136.10    7.00 113
  -1  -4  -8  136.00    5.80 228
   1   4   9   46.20    4.40  21
   1   4   9   51.10    3.40 123
   1   4   9   43.40    2.80 285
  -1  -4  -9   42.00    3.00  33
  -1  -4  -9   50.00    3.50 111
  -1  -4  -9   39.30    2.50 224
   1   4  10    4.70    1.90  18
   1   4  10    2.10    1.20 122
   1   4  10    3.80    1.30 285
  -1  -4 -10    3.60    1.20  32
  -1  -4 -10    3.00    1.80 108
  -1  -4 -10    5.70    1.10 222
   1   4  11   45.80    4.20  17
   1   4  11   54.70    4.10 122
   1   4  11   45.50    3.40 285
  -1  -4 -11   58.00    4.00  32
  -1  -4 -11   63.90    5.20 107
  -1  -4 -11   50.70    3.10 221
   1   4  12  165.30   10.00  15
   1   4  12  147.30    8.80 121
   1   4  12  153.40    8.60 286
  -1  -4 -12  176.00    9.00  31
  -1  -4 -12  172.30    9.70 105
  -1  -4 -12  173.00    7.70 220
   1   4  13   88.50    6.30  13
   1   4  13   92.90    6.30 121
   1   4  13   89.60    6.30 286
  -1  -4 -13   88.30    6.50  31
  -1  -4 -13   98.20    6.40 103
  -1  -4 -13   85.60    5.10 219
   1   4  14  105.30    7.60  12
   1   4  14  100.00    8.10 121
   1   4  14  103.00    6.80 287
  -1  -4 -14  128.70    9.60  31
  -1  -4 -14  100.90    8.30 102
  -1  -4 -14  118.90    6.90 219
   1   4  15   62.90    6.10  10
   1   4  15   67.60    6.20 121
   1   4  15   68.10    5.50 287
  -1  -4 -15   62.10    5.70  31
  -1  -4 -15   77.20    5.60 219
   1   4  16    2.40    2.20 121
   1   4  16   -2.10    1.90 288
  -1  -4 -16   -2.60    2.00  31
  -1  -4 -16    0.30    1.80 219
   1   4  17    7.70    3.70 121
   1   4  17    9.20    4.00 289
  -1  -4 -17   15.70    4.10  31
  -1  -4 -17   16.70    2.70 219
   1   4  18   -1.20    3.90 122
   1   4  18   -5.50    4.10 289
  -1  -4 -18    1.90    2.50  32
  -1  -4 -18   -0.50    2.60 219
   1   4  19    8.30    3.50 122
   1   4  19   12.70    3.50 290
  -1  -4 -19   10.40    3.80  32
  -1  -4 -19    7.10    2.50 220
  -1  -5  14   68.30    6.90 106
  -1  -5  14   56.20    7.90 287
   1   5 -13    0.30    3.50  15
  -1  -5  13   -0.70    3.70 105
  -1  -5  13    3.60    4.30 286
   1   5 -12    3.70    3.80  13
   1   5 -12   -4.50    3.80 266
  -1  -5  12    0.20    3.70 103
  -1  -5  12    4.20    2.50 165
  -1  -5  12    1.80    2.50 285
   1   5 -11   12.70    3.60  11
   1   5 -11    6.40    3.20 266
  -1  -5  11   18.60    3.70 101
  -1  -5  11    6.00    2.90 165
  -1  -5  11   13.80    3.60 284
   1   5 -10   13.90    2.80  10
   1   5 -10   10.80    3.20 266
  -1  -5  10   10.10    3.10 100
  -1  -5  10   10.70    3.30 165
  -1  -5  10   11.40    4.00 283
   1   5  -9   20.70    2.70   8
   1   5  -9   21.00    3.20 266
  -1  -5   9   17.80    2.90  98
  -1  -5   9   18.90    4.60 164
  -1  -5   9   13.50    3.20 196
  -1  -5   9   14.60    3.40 283
   1   5  -8   24.30    4.20   6
   1   5  -8   24.80    3.30  74
   1   5  -8   33.10    3.70 266
  -1  -5   8   41.30    3.60  96
  -1  -5   8   40.80    3.80 164
  -1  -5   8   29.50    4.40 196
  -1  -5   8   42.80    4.20 282
   1   5  -7    5.50    2.20   4
   1   5  -7    3.10    1.90  73
   1   5  -7    3.40    2.00 265
  -1  -5   7    7.40    2.40  94
  -1  -5   7    5.10    2.30 163
  -1  -5   7    3.80    1.90 196
  -1  -5   7    5.70    2.10 281
   1   5  -6    0.00    1.50   1
   1   5  -6    2.10    1.70  72
   1   5  -6    0.40    1.10 264
  -1  -5   6    0.20    1.80  91
  -1  -5   6    2.80    1.70 162
  -1  -5   6    2.80    1.90 195
  -1  -5   6    0.90    1.00 200
   1   5  -5  202.50   11.80  71
   1   5  -5  218.10   12.70 179
   1   5  -5  212.40   11.70 263
  -1  -5   5  201.30   10.90  89
  -1  -5   5  190.30    9.70 161
  -1  -5   5  200.60    9.20 195
  -1  -5   5  206.60    8.70 204
   1   5  -4  162.70    8.30  69
   1   5  -4  165.30   10.60 176
   1   5  -4  160.40    9.00 261
  -1  -5   4  153.40    8.70  86
  -1  -5   4  152.50    8.80 159
  -1  -5   4  147.30    6.60 194
  -1  -5   4  161.10    8.80 208
  -1  -5   4  155.40    9.50 278
   1   5  -3  260.40   11.80  67
   1   5  -3  273.80   12.70 172
   1   5  -3  272.50   13.20 260
  -1  -5   3  256.20   13.10  82
  -1  -5   3  255.70   12.70 157
  -1  -5   3  240.80    9.70 193
  -1  -5   3  262.70   11.70 211
  -1  -5   3  249.40   13.60 275
   1   5  -2  601.80   24.60  65
   1   5  -2  600.00   26.40 169
   1   5  -2  608.20   26.20 257
  -1  -5   2  552.20   24.60  79
  -1  -5   2  597.90   25.00 155
  -1  -5   2  490.40   19.40 191
  -1  -5   2  545.60   26.30 271
   1   5  -1  515.00   20.70  62
   1   5  -1  512.60   20.40 164
  -1  -5   1  479.30   20.70  74
  -1  -5   1  540.50   24.00 152
  -1  -5   1  525.10   21.90 188
  -1  -5   1  482.60   23.30 267
   1   5   0  175.80    8.60  58
   1   5   0  178.90    8.30 160
  -1  -5   0  180.90    9.00  70
  -1  -5   0  165.70    8.00 148
  -1  -5   0  159.70    6.90 185
  -1  -5   0  167.90    8.20 263
   1   5   1    2.60    1.10  54
   1   5   1    0.10    1.10 155
   1   5   1    0.40    0.90 195
  -1  -5  -1    1.10    1.10  65
  -1  -5  -1    1.20    1.10 144
  -1  -5  -1    2.10    1.40 258
   1   5   2   39.60    2.60  49
   1   5   2   36.60    2.60 150
   1   5   2   31.20    1.90 189
  -1  -5  -2   37.10    2.90  60
  -1  -5  -2   41.90    3.00 139
   1   5   3   62.60    3.30  45
   1   5   3   65.40    3.50 145
   1   5   3   65.90    3.30 250
  -1  -5  -3   67.60    4.20  55
  -1  -5  -3   64.50    4.00 135
   1   5   4    9.70    1.50  41
   1   5   4    8.40    1.60 140
   1   5   4    8.20    1.10 243
  -1  -5  -4    6.90    1.60  50
  -1  -5  -4    8.10    1.50 131
   1   5   5    5.30    1.60  37
   1   5   5    0.30    1.30 137
   1   5   5    1.30    0.70 236
  -1  -5  -5    1.30    1.10  47
  -1  -5  -5    4.70    1.40 127
  -1  -5  -5    2.00    0.80 254
   1   5   6   79.90    4.10  33
   1   5   6   78.10    4.50 133
   1   5   6   74.70    3.60 227
   1   5   6   81.00    3.30 306
  -1  -5  -6   90.70    5.10  43
  -1  -5  -6   76.70    4.30 123
  -1  -5  -6   73.50    4.20 248
   1   5   7   76.50    4.60  30
   1   5   7   79.50    4.20 131
   1   5   7   71.40    3.50 219
   1   5   7   65.50    2.90 297
  -1  -5  -7   67.70    4.40  41
  -1  -5  -7   81.30    4.90 120
  -1  -5  -7   71.30    3.80 242
   1   5   8    1.60    1.10  27
   1   5   8    2.20    1.10 129
   1   5   8    2.30    0.90 293
  -1  -5  -8    2.80    1.10  39
  -1  -5  -8    5.80    1.40 117
  -1  -5  -8    4.20    1.00 237
   1   5   9  444.40   17.40  24
   1   5   9  402.10   17.00 127
   1   5   9  422.40   15.80 291
  -1  -5  -9  396.30   17.80  37
  -1  -5  -9  446.80   18.50 114
  -1  -5  -9  388.00   15.20 233
   1   5  10   97.70    5.70  22
   1   5  10   93.50    5.90 126
   1   5  10   92.20    4.40 290
  -1  -5 -10   91.40    5.20  36
  -1  -5 -10   92.70    6.70 112
  -1  -5 -10   91.40    4.30 230
   1   5  11   65.20    4.60  20
   1   5  11   61.40    4.50 125
   1   5  11   60.50    3.70 289
  -1  -5 -11   69.40    4.40  35
  -1  -5 -11   61.90    4.70 110
  -1  -5 -11   62.60    4.10 227
   1   5  12    6.70    1.90  18
   1   5  12   14.20    2.70 124
   1   5  12    9.50    2.30 289
  -1  -5 -12   11.80    2.40  34
  -1  -5 -12    7.40    2.90 108
  -1  -5 -12    9.90    1.50 226
   1   5  13   14.70    3.60  16
   1   5  13   22.70    2.90 124
   1   5  13   26.30    2.60 289
  -1  -5 -13   18.50    3.00  34
  -1  -5 -13   25.70    3.20 106
  -1  -5 -13   19.10    2.50 224
   1   5  14  405.90   21.30  14
   1   5  14  367.30   18.50 124
   1   5  14  391.70   19.40 289
  -1  -5 -14  400.00   18.50  34
  -1  -5 -14  378.10   20.40 104
  -1  -5 -14  418.10   17.60 224
   1   5  15  147.80   11.20  13
   1   5  15  145.60    9.50 124
   1   5  15  160.50    9.80 290
  -1  -5 -15  153.00   10.40  34
  -1  -5 -15  161.10   10.20 223
   1   5  16    6.50    3.10 124
   1   5  16    4.70    2.60 290
  -1  -5 -16    3.30    3.10  34
  -1  -5 -16   12.20    2.30 223
   1   5  17   11.10    4.20 124
   1   5  17   12.60    3.40 291
  -1  -5 -17    2.80    4.30  34
  -1  -5 -17   13.80    3.30 223
   1   5  18  136.40   12.90 124
   1   5  18  132.10   10.90 291
  -1  -5 -18  148.50   13.10  34
  -1  -5 -18  122.50   11.00 223
   1   5  19   25.80    4.80 124
   1   5  19   28.10    5.90 292
  -1  -5 -19   20.20    6.60  34
  -1  -5 -19   16.80    4.40 223
  -1  -6  13   -0.60    4.00 104
  -1  -6  13    5.10    5.20 286
   1   6 -12   23.80    6.00  12
  -1  -6  12   45.40    7.70 102
  -1  -6  12   34.30    5.00 285
   1   6 -11   30.90    4.50  10
   1   6 -11   22.00    3.60 263
  -1  -6  11   32.10    5.70 100
  -1  -6  11   26.90    4.80 162
  -1  -6  11   32.50    5.70 284
   1   6 -10  129.90    9.60   9
   1   6 -10   95.70    7.70 263
  -1  -6  10  114.00    8.90  99
  -1  -6  10  111.30    9.00 162
  -1  -6  10  147.80    9.80 283
   1   6  -9    2.20    1.90   7
   1   6  -9    1.10    2.70 263
  -1  -6   9    0.70    2.60  97
  -1  -6   9    0.90    2.90 162
  -1  -6   9    2.40    2.60 283
   1   6  -8    6.50    2.00   5
   1   6  -8   10.70    2.60 262
  -1  -6   8    8.00    2.80  95
  -1  -6   8   12.20    4.00 161
  -1  -6   8    6.80    3.00 194
  -1  -6   8   10.50    2.90 282
   1   6  -7   67.40    5.90   3
   1   6  -7   65.00    5.20  71
   1   6  -7   70.70    5.40 262
  -1  -6   7   64.60    6.10  93
  -1  -6   7   76.70    5.50 161
  -1  -6   7   77.50    6.30 194
  -1  -6   7   62.40    5.70 281
   1   6  -6   -0.20    2.00  70
   1   6  -6    3.00    1.90 180
   1   6  -6   -0.30    1.60 261
  -1  -6   6    0.90    1.80  90
  -1  -6   6   -2.00    2.00 160
  -1  -6   6    1.90    1.50 194
  -1  -6   6    0.40    1.70 202
   1   6  -5   37.70    3.90  68
   1   6  -5   47.80    3.70 178
   1   6  -5   38.10    3.70 260
  -1  -6   5   49.10    4.00  88
  -1  -6   5   35.00    4.00 158
  -1  -6   5   40.40    3.60 194
  -1  -6   5   38.60    3.10 206
   1   6  -4  116.80    7.10  67
   1   6  -4  100.00    6.90 175
   1   6  -4  128.50    7.90 258
  -1  -6   4  103.80    6.40  85
  -1  -6   4  103.00    6.10 157
  -1  -6   4   87.80    6.60 193
  -1  -6   4   97.70    5.80 209
  -1  -6   4   97.80    6.40 277
   1   6  -3  346.50   15.80  65
   1   6  -3  356.80   17.90 172
   1   6  -3  365.70   17.40 257
  -1  -6   3  350.20   17.60  82
  -1  -6   3  346.90   15.80 155
  -1  -6   3  340.00   14.20 192
  -1  -6   3  365.20   16.70 212
  -1  -6   3  327.60   18.50 274
   1   6  -2   68.00    4.30  63
   1   6  -2   67.70    4.20 168
  -1  -6   2   70.90    4.30  78
  -1  -6   2   59.10    4.30 153
  -1  -6   2   61.50    3.30 190
  -1  -6   2   57.20    4.00 271
   1   6  -1  144.90    7.20  60
   1   6  -1  135.40    7.90 165
  -1  -6   1  151.30    8.40  75
  -1  -6   1  122.30    7.60 150
  -1  -6   1  138.60    5.90 188
  -1  -6   1  133.40    8.60 267
   1   6   0   95.90    5.40  57
   1   6   0  114.10    6.30 161
  -1  -6   0   94.50    5.80  71
  -1  -6   0   96.60    5.60 147
  -1  -6   0   88.60    5.10 184
  -1  -6   0   87.50    6.00 263
   1   6   1   48.60    3.10  54
   1   6   1   56.60    3.50 157
  -1  -6  -1   55.90    3.60  67
  -1  -6  -1   45.60    3.30 144
  -1  -6  -1   52.50    3.80 259
   1   6   2  271.50   12.20  50
   1   6   2  295.20   12.50 152
   1   6   2  239.70   10.00 195
   1   6   2  276.20   12.40 254
  -1  -6  -2  284.10   14.30  62
  -1  -6  -2  293.90   15.30 140
   1   6   3    3.40    1.40  47
   1   6   3    1.40    1.40 148
   1   6   3    0.40    0.70 189
   1   6   3   -0.90    1.20 250
  -1  -6  -3    0.40    1.30  58
  -1  -6  -3    3.30    1.40 137
   1   6   4  791.10   32.00  43
   1   6   4  951.10   34.30 145
   1   6   4  922.60   33.30 245
  -1  -6  -4  898.40   36.80  55
  -1  -6  -4  924.70   35.70 133
  -1  -6  -4  846.80   28.80 306
   1   6   5  596.50   21.90  40
   1   6   5  517.00   21.20 141
   1   6   5  578.00   22.00 239
  -1  -6  -5  545.20   24.40  51
  -1  -6  -5  620.20   26.40 130
   1   6   6  495.80   19.00  36
   1   6   6  473.60   18.00 138
   1   6   6  446.50   17.20 233
  -1  -6  -6  457.10   21.60  48
  -1  -6  -6  483.20   20.50 126
  -1  -6  -6  455.70   20.10 253
   1   6   7    3.00    1.40  33
   1   6   7    1.60    1.60 135
   1   6   7   -0.40    0.90 226
  -1  -6  -7    0.10    1.80  45
  -1  -6  -7    0.90    1.20 123
  -1  -6  -7    0.50    0.80 249
   1   6   8  146.10    7.50  30
   1   6   8  145.40    7.20 133
   1   6   8  158.50    6.80 220
   1   6   8  160.30    6.30 304
  -1  -6  -8  154.90    8.30  43
  -1  -6  -8  152.50    7.50 120
  -1  -6  -8  171.30    7.50 244
   1   6   9   83.10    5.10  28
   1   6   9   74.00    4.60 131
   1   6   9   83.40    3.90 299
  -1  -6  -9   76.40    4.90  41
  -1  -6  -9   83.50    5.60 118
  -1  -6  -9   72.10    4.10 240
   1   6  10    2.20    1.40  25
   1   6  10    0.10    1.20 130
   1   6  10    0.20    0.80 296
  -1  -6 -10    0.20    1.10  40
  -1  -6 -10    2.00    1.40 115
  -1  -6 -10    2.20    1.00 237
   1   6  11    2.40    1.60  23
   1   6  11   10.50    2.70 129
   1   6  11    8.30    1.40 295
  -1  -6 -11   12.80    2.50  39
  -1  -6 -11   10.20    2.00 113
  -1  -6 -11    7.70    1.40 234
   1   6  12   22.40    3.00  21
   1   6  12   24.50    3.40 128
   1   6  12   26.50    2.50 294
  -1  -6 -12   23.10    3.00  38
  -1  -6 -12   19.20    2.60 111
  -1  -6 -12   17.90    2.30 232
   1   6  13   21.00    3.20  19
   1   6  13   23.90    2.50 127
   1   6  13   16.00    2.70 293
  -1  -6 -13   24.80    3.20  37
  -1  -6 -13   25.50    3.30 109
  -1  -6 -13   25.40    2.50 230
   1   6  14   19.30    3.00  17
   1   6  14   27.30    3.80 127
   1   6  14   17.40    2.60 293
  -1  -6 -14   25.00    3.90  37
  -1  -6 -14   13.90    2.80 107
  -1  -6 -14   26.40    2.80 229
   1   6  15    0.70    3.00  15
   1   6  15   -2.30    2.30 126
   1   6  15   -0.30    2.10 293
  -1  -6 -15   -0.60    2.60  36
  -1  -6 -15   -1.00    1.30 228
   1   6  16   12.10    3.50 126
   1   6  16    1.80    2.30 293
  -1  -6 -16    7.90    2.50  36
  -1  -6 -16   11.70    2.40 227
   1   6  17    3.70    2.60 126
   1   6  17    2.90    1.90 293
  -1  -6 -17    5.20    2.60  36
  -1  -6 -17    0.10    1.90 227
   1   6  18   -1.20    2.60 126
   1   6  18    1.40    3.00 293
  -1  -6 -18    2.50    2.80  36
  -1  -6 -18    2.80    2.90 227
   1   6  19    2.50    3.20 126
   1   6  19    2.40    3.50 294
  -1  -6 -19    0.60    3.00  36
  -1  -6 -19    0.80    2.40 227
  -1  -7  12    1.40    3.90 101
  -1  -7  12   -4.90    5.60 285
   1   7 -11    2.70    3.30  10
  -1  -7  11    3.10    3.80 100
  -1  -7  11    1.70    4.90 284
   1   7 -10   15.80    3.40   8
   1   7 -10   11.80    2.70 260
  -1  -7  10   15.10    3.30  98
  -1  -7  10    5.70    3.70 160
  -1  -7  10   14.70    5.00 284
   1   7  -9   15.80    2.90   6
   1   7  -9   20.00    3.60 260
  -1  -7   9   18.30    3.20  96
  -1  -7   9   15.90    4.00 159
  -1  -7   9   19.70    4.20 283
   1   7  -8   79.50    6.20   4
   1   7  -8   67.20    5.90 259
  -1  -7   8   75.30    5.80  94
  -1  -7   8   62.40    6.20 159
  -1  -7   8   83.40    6.80 282
   1   7  -7    7.80    2.20   2
  -1  -7   7    7.60    2.30  92
  -1  -7   7    2.40    2.80 158
  -1  -7   7    3.90    1.70 193
  -1  -7   7    4.60    1.60 200
  -1  -7   7    4.90    4.00 281
   1   7  -6    4.50    3.00  67
   1   7  -6   -1.20    2.40 180
   1   7  -6    4.70    2.20 258
  -1  -7   6    4.50    2.40  90
  -1  -7   6    1.20    2.80 157
  -1  -7   6    5.90    2.30 193
  -1  -7   6    3.60    1.50 203
   1   7  -5   13.30    2.20  66
   1   7  -5   13.40    2.10 177
   1   7  -5   13.60    2.40 257
  -1  -7   5   13.20    2.20  87
  -1  -7   5   17.50    2.80 156
  -1  -7   5   13.10    2.40 192
  -1  -7   5   16.10    2.00 207
  -1  -7   5   17.40    2.80 280
   1   7  -4   28.80    3.40  65
   1   7  -4   30.40    3.60 174
  -1  -7   4   41.90    3.60  84
  -1  -7   4   36.10    4.00 155
  -1  -7   4   26.30    4.10 191
  -1  -7   4   29.10    2.80 210
  -1  -7   4   24.50    2.60 277
   1   7  -3  183.60   11.00  63
   1   7  -3  209.00   12.00 172
  -1  -7   3  180.90    9.70  82
  -1  -7   3  183.40   10.20 153
  -1  -7   3  186.50   10.60 190
  -1  -7   3  188.50    9.40 213
  -1  -7   3  169.60    9.90 274
   1   7  -2   45.70    4.00  61
   1   7  -2   54.40    4.00 169
  -1  -7   2   48.30    3.80  79
  -1  -7   2   54.30    4.20 151
  -1  -7   2   54.80    3.90 189
  -1  -7   2   64.80    4.20 271
   1   7  -1   11.80    1.80  59
   1   7  -1   15.50    2.20 165
  -1  -7   1   15.20    2.60  75
  -1  -7   1   12.30    2.30 149
  -1  -7   1   16.60    1.80 187
  -1  -7   1   11.30    1.70 267
   1   7   0   10.40    2.40  57
   1   7   0   10.40    1.70 162
  -1  -7   0   14.20    1.90  72
  -1  -7   0   10.60    2.00 147
  -1  -7   0   15.30    1.80 184
  -1  -7   0   16.20    2.20 264
   1   7   1   27.40    2.40  54
   1   7   1   21.70    2.80 158
  -1  -7  -1   30.20    2.90  68
  -1  -7  -1   28.10    2.90 144
  -1  -7  -1   22.20    2.60 260
   1   7   2   96.70    5.60  51
   1   7   2   98.10    6.20 155
   1   7   2   92.70    6.10 253
  -1  -7  -2   94.80    6.10  65
  -1  -7  -2   92.30    5.10 141
  -1  -7  -2   97.40    6.30 257
   1   7   3    5.80    1.40  48
   1   7   3    8.00    2.10 151
   1   7   3    4.80    1.00 195
   1   7   3    6.70    1.20 250
  -1  -7  -3    6.70    1.80  61
  -1  -7  -3   11.50    1.70 138
   1   7   4  950.70   37.80  45
   1   7   4  924.10   37.90 148
   1   7   4  895.30   36.40 246
  -1  -7  -4  853.30   38.20  58
  -1  -7  -4  957.90   41.30 135
   1   7   5  150.80    7.80  42
   1   7   5  134.00    6.90 145
   1   7   5  135.10    7.20 241
  -1  -7  -5  138.50    7.50  55
  -1  -7  -5  155.50    9.10 132
   1   7   6  372.00   16.10  38
   1   7   6  371.90   16.20 142
   1   7   6  367.30   16.50 236
  -1  -7  -6  355.80   17.30  52
  -1  -7  -6  402.40   18.90 128
   1   7   7    2.40    1.80  36
   1   7   7   -2.40    1.60 139
   1   7   7   -0.40    0.90 231
  -1  -7  -7   -1.30    1.10  49
  -1  -7  -7    1.30    2.00 126
  -1  -7  -7    2.00    1.00 254
   1   7   8   61.10    4.10  33
   1   7   8   57.60    3.60 137
   1   7   8   49.60    3.10 225
  -1  -7  -8   49.70    4.00  47
  -1  -7  -8   51.50    3.90 123
  -1  -7  -8   51.30    3.50 250
   1   7   9   30.90    3.10  30
   1   7   9   42.20    3.30 135
   1   7   9   38.40    2.60 219
  -1  -7  -9   36.10    3.10  45
  -1  -7  -9   32.00    3.00 120
  -1  -7  -9   32.10    2.40 246
   1   7  10 1249.00   47.20  28
   1   7  10 1256.10   47.40 133
   1   7  10 1241.00   43.50 305
  -1  -7 -10 1241.00   53.20  43
  -1  -7 -10 1337.90   55.60 118
  -1  -7 -10 1189.80   46.20 243
   1   7  11  603.50   25.70  25
   1   7  11  537.20   23.50 132
   1   7  11  569.20   21.50 301
  -1  -7 -11  576.00   25.80  42
  -1  -7 -11  625.40   29.20 115
  -1  -7 -11  553.80   23.30 240
   1   7  12  770.30   33.70  23
   1   7  12  779.40   32.90 131
   1   7  12  746.90   29.30 299
  -1  -7 -12  722.30   33.40  41
  -1  -7 -12  780.30   35.30 113
  -1  -7 -12  765.60   30.00 238
   1   7  13    8.40    3.10  21
   1   7  13   16.40    3.00 130
   1   7  13   11.40    1.70 298
  -1  -7 -13   13.60    2.40  40
  -1  -7 -13   11.30    3.30 111
  -1  -7 -13   12.00    2.00 236
   1   7  14   18.10    3.90  19
   1   7  14   20.30    4.40 129
   1   7  14   16.10    3.20 297
  -1  -7 -14   19.80    3.20  39
  -1  -7 -14   12.90    3.80 109
  -1  -7 -14   22.00    2.50 234
   1   7  15   -5.70    4.60  18
   1   7  15   -2.00    2.70 129
   1   7  15    1.70    1.60 296
  -1  -7 -15    4.20    2.10  39
  -1  -7 -15    4.20    1.70 233
   1   7  16   25.50    5.40 129
   1   7  16   22.70    3.00 296
  -1  -7 -16   39.30    4.60  39
  -1  -7 -16   29.60    3.20 232
   1   7  17   12.60    3.80 128
   1   7  17   12.90    2.40 296
  -1  -7 -17    7.40    3.30  38
  -1  -7 -17    7.40    2.20 231
   1   7  18    8.20    4.00 128
   1   7  18    5.90    3.10 296
  -1  -7 -18   14.90    4.20  38
  -1  -7 -18   10.90    2.80 231
   1   7  19    1.70    4.20 128
   1   7  19    3.50    3.20 296
  -1  -7 -19   12.20    4.60  38
  -1  -7 -19    1.00    2.70 230
   1   8 -10   19.50    4.50   7
  -1  -8  10   15.60    5.30  97
  -1  -8  10   26.00    7.00 284
   1   8  -9    7.10    3.60   5
  -1  -8   9    6.20    3.30  95
  -1  -8   9    4.20    3.00 283
   1   8  -8    3.20    3.10   4
   1   8  -8   -0.60    2.90 256
  -1  -8   8   10.20    3.30  94
  -1  -8   8    0.60    4.00 157
  -1  -8   8    4.40    3.30 282
   1   8  -7    1.50    3.30   1
  -1  -8   7   -2.10    2.70  91
  -1  -8   7    0.40    1.80 156
  -1  -8   7    2.30    1.60 200
  -1  -8   7   -1.20    3.60 281
   1   8  -6    2.70    2.50 179
  -1  -8   6    5.70    2.60  89
  -1  -8   6   -1.50    2.50 155
  -1  -8   6    0.80    3.10 191
  -1  -8   6    1.20    2.30 204
   1   8  -5    8.10    2.10 177
  -1  -8   5    7.20    2.10  87
  -1  -8   5    9.00    2.90 154
  -1  -8   5    8.10    2.40 191
  -1  -8   5   10.60    2.30 207
  -1  -8   5    7.60    2.40 280
   1   8  -4  117.10    8.10  63
   1   8  -4  109.50    8.80 174
  -1  -8   4  133.50    7.80  84
  -1  -8   4  100.40    7.40 153
  -1  -8   4  111.80    7.40 190
  -1  -8   4  118.10    7.90 210
  -1  -8   4  120.20    7.30 277
   1   8  -3   39.70    4.00  62
   1   8  -3   51.40    4.40 172
  -1  -8   3   26.90    3.90  82
  -1  -8   3   53.20    4.30 152
  -1  -8   3   39.90    3.40 189
  -1  -8   3   38.50    3.90 213
  -1  -8   3   42.50    3.50 274
   1   8  -2  143.60    9.20  60
   1   8  -2  144.90    9.00 169
  -1  -8   2  147.70    8.10  79
  -1  -8   2  149.00    9.40 150
  -1  -8   2  146.00    8.60 187
  -1  -8   2  148.30    8.20 271
   1   8  -1   44.90    3.70  58
   1   8  -1   56.70    4.40 166
  -1  -8   1   54.80    4.10  76
  -1  -8   1   52.50    4.20 148
  -1  -8   1   43.20    3.60 185
  -1  -8   1   58.50    5.50 268
   1   8   0    5.00    1.50  56
   1   8   0    5.10    1.50 163
  -1  -8   0    5.10    1.50  73
  -1  -8   0    7.60    1.80 146
  -1  -8   0    4.70    1.30 183
  -1  -8   0    3.30    1.70 265
   1   8   1   -1.60    2.00  54
   1   8   1    5.20    1.50 160
   1   8   1    1.10    1.90 254
  -1  -8  -1    5.20    1.40  70
  -1  -8  -1    3.40    3.30 144
  -1  -8  -1    4.30    2.00 261
   1   8   2  173.20    8.80  51
   1   8   2  169.80   10.00 157
   1   8   2  173.70   10.20 252
  -1  -8  -2  156.50    8.70  67
  -1  -8  -2  175.90    9.00 141
  -1  -8  -2  160.00    8.60 258
   1   8   3  172.00    9.10  48
   1   8   3  177.20    9.60 154
   1   8   3  169.10   10.20 249
  -1  -8  -3  178.10   10.00  64
  -1  -8  -3  155.30    9.80 138
   1   8   4   48.50    4.10  46
   1   8   4   51.90    4.20 151
   1   8   4   40.00    2.20 196
   1   8   4   51.20    3.70 246
  -1  -8  -4   51.40    4.10  61
  -1  -8  -4   54.70    4.30 136
   1   8   5    6.00    1.50  43
   1   8   5    7.10    2.00 148
   1   8   5    4.80    0.90 190
   1   8   5    2.50    1.40 242
  -1  -8  -5   -0.20    1.70  58
  -1  -8  -5    6.40    2.00 133
  -1  -8  -5    5.50    0.60 304
   1   8   6   35.20    3.00  40
   1   8   6   29.80    3.00 145
   1   8   6   28.80    1.90 183
   1   8   6   34.40    3.20 238
  -1  -8  -6   33.40    3.10  55
  -1  -8  -6   35.60    3.00 130
   1   8   7  176.60    9.10  37
   1   8   7  157.50    8.90 142
   1   8   7  161.10    8.90 234
  -1  -8  -7  158.30   10.20  52
  -1  -8  -7  157.60    9.40 127
   1   8   8   72.50    5.10  35
   1   8   8   73.80    5.40 140
   1   8   8   73.20    4.80 229
  -1  -8  -8   60.00    5.50  50
  -1  -8  -8   72.30    5.90 125
  -1  -8  -8   80.20    4.70 254
   1   8   9  654.20   29.40  32
   1   8   9  703.60   28.40 138
   1   8   9  651.80   28.20 224
  -1  -8  -9  644.20   29.70  48
  -1  -8  -9  676.80   29.90 122
  -1  -8  -9  636.70   28.20 251
   1   8  10   64.50    5.00  30
   1   8  10   58.20    4.40 137
   1   8  10   69.40    4.60 219
  -1  -8 -10   68.80    5.40  47
  -1  -8 -10   52.40    4.80 120
  -1  -8 -10   55.60    3.80 248
   1   8  11    0.30    2.40  28
   1   8  11   -1.60    2.50 135
  -1  -8 -11    3.00    2.00  45
  -1  -8 -11   -1.30    2.30 118
  -1  -8 -11   -0.10    1.50 246
   1   8  12  608.50   27.00  26
   1   8  12  583.70   24.60 134
   1   8  12  570.80   23.40 306
  -1  -8 -12  578.90   29.00  44
  -1  -8 -12  629.90   30.10 116
  -1  -8 -12  556.50   26.80 243
   1   8  13    6.60    4.10  24
   1   8  13   -0.70    1.60 133
   1   8  13    4.90    1.20 304
  -1  -8 -13    4.40    2.10  43
  -1  -8 -13    6.30    3.40 114
  -1  -8 -13    4.60    1.80 241
   1   8  14   34.20    5.90  22
   1   8  14   39.80    4.40 132
   1   8  14   56.60    3.70 302
  -1  -8 -14   53.90    5.00  42
  -1  -8 -14   53.40    4.00 239
   1   8  15   13.40    3.50 132
   1   8  15   13.00    2.80 301
  -1  -8 -15   13.20    3.80  42
  -1  -8 -15   16.60    2.20 238
   1   8  16   32.10    4.00 131
   1   8  16   30.60    3.50 300
  -1  -8 -16   39.40    4.70  41
  -1  -8 -16   45.50    4.40 236
   1   8  17   57.90    7.20 131
   1   8  17   48.90    5.00 299
  -1  -8 -17   52.10    6.20  41
  -1  -8 -17   55.90    4.70 235
   1   8  18   36.20    5.50 130
   1   8  18   37.90    5.20 299
  -1  -8 -18   39.20    6.90  40
  -1  -8 -18   42.30    5.10 235
   1   8  19   -3.10    4.30 130
   1   8  19    2.30    3.00 299
  -1  -8 -19   -0.70    4.20  40
  -1  -8 -19    5.40    3.50 234
   1   9  -9   15.20    3.70   5
  -1  -9   9   25.50    4.40  95
  -1  -9   9   30.90    7.10 284
   1   9  -8    5.70    4.20   3
  -1  -9   8    3.30    3.50  93
  -1  -9   8    0.10    4.20 283
   1   9  -7    4.10    3.40   1
   1   9  -7    6.80    2.70 181
  -1  -9   7   13.00    2.90  91
  -1  -9   7    5.00    3.60 154
  -1  -9   7    8.50    3.10 282
   1   9  -6    1.30    1.90 179
  -1  -9   6    0.50    1.90  89
  -1  -9   6    1.00    2.10 153
  -1  -9   6   -2.10    3.20 204
  -1  -9   6    2.00    2.80 281
   1   9  -5    8.30    2.50 177
  -1  -9   5   10.00    2.40  87
  -1  -9   5    8.60    3.60 152
  -1  -9   5    7.70    3.20 189
  -1  -9   5    8.40    2.60 207
  -1  -9   5   10.20    2.80 280
   1   9  -4   -2.30    2.30 175
  -1  -9   4    2.20    2.50  85
  -1  -9   4    1.70    2.60 151
  -1  -9   4    1.80    2.10 188
  -1  -9   4   -0.60    2.60 210
  -1  -9   4   -0.70    1.30 277
   1   9  -3   19.90    2.80 172
  -1  -9   3   16.70    2.80  82
  -1  -9   3   22.60    3.00 150
  -1  -9   3   14.50    4.00 187
  -1  -9   3   26.10    3.30 213
  -1  -9   3   30.60    3.40 274
   1   9  -2    7.30    2.50  58
   1   9  -2   10.80    2.40 170
  -1  -9   2    3.90    2.70  80
  -1  -9   2   10.50    2.80 148
  -1  -9   2    8.00    1.60 186
  -1  -9   2   10.10    3.10 271
   1   9  -1    2.10    1.80  57
   1   9  -1    2.10    1.50 167
  -1  -9   1    5.30    1.80  77
  -1  -9   1    4.10    2.00 147
  -1  -9   1    1.90    1.40 184
  -1  -9   1   -0.50    2.10 268
   1   9   0    6.10    2.00  55
   1   9   0    6.60    1.80 164
   1   9   0    0.80    3.00 255
  -1  -9   0    5.30    1.80  74
  -1  -9   0    8.70    2.20 145
  -1  -9   0    7.30    2.10 265
   1   9   1  267.60   12.20  53
   1   9   1  242.90   14.00 161
   1   9   1  262.50   16.00 253
  -1  -9  -1  250.20   13.10  71
  -1  -9  -1  273.80   12.60 143
  -1  -9  -1  267.70   12.30 262
   1   9   2   29.30    2.90  51
   1   9   2   26.50    3.50 159
   1   9   2   25.60    2.70 251
  -1  -9  -2   35.20    3.50  69
  -1  -9  -2   22.00    3.60 141
  -1  -9  -2   23.90    3.20 260
   1   9   3  160.00    9.90  49
   1   9   3  166.60    9.80 156
   1   9   3  140.80    9.30 249
  -1  -9  -3  155.00    8.90  66
  -1  -9  -3  161.20    9.70 139
  -1  -9  -3  140.40    7.50 257
   1   9   4    1.00    2.60  46
   1   9   4    1.20    1.50 153
   1   9   4    3.20    1.30 246
  -1  -9  -4    2.10    1.50  63
  -1  -9  -4    6.70    2.30 136
   1   9   5   30.30    3.60  44
   1   9   5   37.80    4.40 150
   1   9   5   30.90    2.80 243
  -1  -9  -5   32.80    4.60  60
  -1  -9  -5   31.80    3.70 134
   1   9   6    1.30    2.20  41
   1   9   6    5.20    2.40 148
   1   9   6    1.90    0.80 192
   1   9   6    3.70    1.60 239
  -1  -9  -6    5.70    2.30  58
  -1  -9  -6    3.20    2.00 131
   1   9   7   24.90    3.50  39
   1   9   7   24.70    3.30 145
   1   9   7   17.80    1.40 185
   1   9   7   18.30    2.30 235
  -1  -9  -7   20.50    3.00  55
  -1  -9  -7   22.40    3.00 129
   1   9   8   -0.50    3.30  36
   1   9   8    5.70    2.70 143
   1   9   8    4.30    1.40 231
  -1  -9  -8    5.00    2.30  53
  -1  -9  -8    3.90    2.30 126
   1   9   9   -0.60    1.60  34
   1   9   9    1.80    2.10 141
   1   9   9    0.80    1.40 227
  -1  -9  -9   -1.10    2.40  51
  -1  -9  -9    1.10    1.60 124
  -1  -9  -9   -0.50    1.40 255
   1   9  10 1006.50   45.20  32
   1   9  10 1019.00   43.30 140
   1   9  10  942.50   39.00 222
  -1  -9 -10 1000.50   46.30  50
  -1  -9 -10 1012.00   45.40 122
  -1  -9 -10  947.70   37.00 252
   1   9  11    6.80    3.60  30
   1   9  11    9.70    2.30 138
   1   9  11    4.60    1.50 218
  -1  -9 -11    6.30    1.90  48
  -1  -9 -11   16.10    3.20 120
  -1  -9 -11   10.10    2.00 250
   1   9  12   11.70    3.50  28
   1   9  12    6.80    2.30 137
  -1  -9 -12    6.40    2.10  47
  -1  -9 -12    8.90    3.30 118
  -1  -9 -12   10.80    1.90 248
   1   9  13   -8.30    3.50  26
   1   9  13   -0.30    3.30 136
  -1  -9 -13   -0.80    2.50  46
  -1  -9 -13    1.30    1.50 246
   1   9  14   34.40    4.20 135
  -1  -9 -14   25.70    4.20  45
  -1  -9 -14   33.60    3.10 244
   1   9  15   15.50    3.10 134
   1   9  15    8.70    1.90 306
  -1  -9 -15    9.00    4.60  44
  -1  -9 -15   10.70    2.20 242
   1   9  16   26.80    4.90 133
   1   9  16   15.30    2.50 305
  -1  -9 -16   13.80    4.40  43
  -1  -9 -16   20.20    3.20 241
   1   9  17   64.50    8.50 133
   1   9  17   60.30    5.20 304
  -1  -9 -17   54.00    8.00  43
  -1  -9 -17   70.00    5.80 240
   1   9  18   11.80    5.10 133
  -1  -9 -18   14.90    4.90  43
  -1  -9 -18   14.90    3.20 239
   1   9  19    8.20    4.40 132
  -1  -9 -19    4.90    4.90  42
   1  10  -8    5.50    6.50   3
  -1 -10   8    3.30    3.10  93
  -1 -10   8    1.20    4.30 283
   1  10  -7   17.90    4.90   1
   1  10  -7   16.70    4.20 181
  -1 -10   7   13.20    3.20  91
  -1 -10   7   17.80    4.80 283
   1  10  -6   -2.00    3.40 179
  -1 -10   6    2.40    2.70  89
  -1 -10   6   -0.20    4.40 282
   1  10  -5   28.10    4.10 177
  -1 -10   5   39.50    4.80  87
  -1 -10   5   17.20    4.10 151
  -1 -10   5   17.80    3.80 188
  -1 -10   5   23.70    3.80 207
  -1 -10   5   26.50    3.30 280
  -1 -10   5   28.60    3.40 281
   1  10  -4   17.00    2.90 175
  -1 -10   4   16.00    3.10  85
  -1 -10   4   12.10    3.70 150
  -1 -10   4    6.20    2.80 187
  -1 -10   4   10.20    3.20 210
   1  10  -3   21.10    3.80 173
  -1 -10   3   23.30    4.70  83
  -1 -10   3   16.40    3.60 148
  -1 -10   3   15.80    2.90 186
  -1 -10   3   12.50    4.50 212
  -1 -10   3   14.80    4.30 275
   1  10  -2    4.40    3.70 170
  -1 -10   2    5.00    2.90  80
  -1 -10   2    9.60    3.30 147
  -1 -10   2    0.30    1.90 184
  -1 -10   2    0.50    1.50 272
   1  10  -1   47.70    4.60 168
   1  10  -1   19.00    4.50 255
  -1 -10   1   24.70    3.50  78
  -1 -10   1   43.00    4.30 146
  -1 -10   1   33.00    3.20 182
  -1 -10   1   35.90    3.40 269
   1  10   0   15.70    3.00  54
   1  10   0   28.00    3.70 165
   1  10   0   20.00    3.40 253
  -1 -10   0   22.90    3.50  75
  -1 -10   0   19.80    3.90 144
  -1 -10   0   20.00    3.00 266
   1  10   1   -1.00    2.50  52
   1  10   1    3.80    2.30 163
   1  10   1    0.40    2.20 252
  -1 -10  -1    4.20    2.90  73
  -1 -10  -1    1.80    2.60 142
  -1 -10  -1   -0.70    2.50 264
   1  10   2   37.00    4.40  50
   1  10   2   37.80    3.50 160
   1  10   2   52.70    4.50 250
  -1 -10  -2   48.60    4.30  70
  -1 -10  -2   30.50    4.00 140
  -1 -10  -2   27.10    3.00 261
   1  10   3   12.30    3.00  48
   1  10   3   27.70    3.80 158
   1  10   3   22.70    2.80 248
  -1 -10  -3   22.40    3.10  68
  -1 -10  -3   18.70    3.20 138
  -1 -10  -3   14.30    2.70 258
   1  10   4   14.10    3.00  46
   1  10   4   12.80    2.20 155
   1  10   4   16.70    2.60 246
  -1 -10  -4   11.90    2.20  65
  -1 -10  -4   21.10    3.80 136
  -1 -10  -4    8.70    2.30 256
   1  10   5    7.10    2.80  44
   1  10   5    6.80    2.50 153
   1  10   5    8.10    1.60 243
  -1 -10  -5   11.10    2.60  63
  -1 -10  -5   17.30    3.20 134
   1  10   6    8.80    2.10  42
   1  10   6   16.40    3.00 150
   1  10   6   11.50    1.80 240
  -1 -10  -6   16.20    2.80  60
  -1 -10  -6   11.90    2.30 132
  -1 -10  -6   10.60    0.90 298
   1  10   7    0.00    3.20  40
   1  10   7    0.80    1.70 148
   1  10   7    1.60    0.60 196
   1  10   7    2.40    1.70 237
  -1 -10  -7    0.90    2.20  58
  -1 -10  -7    2.60    2.90 130
   1  10   8   -2.00    3.50  38
   1  10   8   -1.40    1.70 146
   1  10   8    0.30    0.70 189
   1  10   8   -0.40    2.00 233
  -1 -10  -8    2.90    1.80  56
  -1 -10  -8    0.10    2.20 128
   1  10   9   51.20    6.90  35
   1  10   9   55.10    4.40 144
   1  10   9   54.50    4.00 229
  -1 -10  -9   49.10    5.80  54
  -1 -10  -9   57.10    5.00 125
   1  10  10   16.70    4.70  33
   1  10  10   18.80    3.30 142
   1  10  10    7.40    2.80 225
  -1 -10 -10   16.40    3.50  52
  -1 -10 -10   16.20    2.90 123
   1  10  11    0.00    2.20  31
   1  10  11    0.80    1.90 141
   1  10  11    3.20    1.60 221
  -1 -10 -11    5.70    2.40  51
  -1 -10 -11    1.60    2.00 121
  -1 -10 -11    4.10    2.00 254
   1  10  12    5.10    2.90 140
   1  10  12   -1.80    1.20 217
  -1 -10 -12   -3.80    2.50  50
  -1 -10 -12   -0.10    2.50 119
  -1 -10 -12   -1.30    1.50 252
   1  10  13   41.90    5.10 138
  -1 -10 -13   32.90    5.00  48
  -1 -10 -13   47.20    3.80 250
   1  10  14  109.20    8.80 137
  -1 -10 -14  101.70    8.60  47
  -1 -10 -14   86.40    6.80 248
   1  10  15   16.90    4.30 137
  -1 -10 -15   20.60    4.10  47
  -1 -10 -15   20.50    2.80 247
   1  10  16    4.70    3.20 136
  -1 -10 -16    8.80    3.30  46
  -1 -10 -16   -1.40    1.90 245
   1  10  17   83.50    8.60 135
  -1 -10 -17   80.30    9.40  45
  -1 -10 -17   62.60    7.00 244
   1  10  18   30.40    5.30 135
  -1 -10 -18   16.10    4.60  45
   1  11  -6   -7.40    5.20 179
  -1 -11   6   -1.60    4.60  89
  -1 -11   6    1.10    3.70 283
   1  11  -5   47.40    5.80 177
  -1 -11   5   65.70    6.80  87
  -1 -11   5   66.00    7.60 282
   1  11  -4   25.50    4.60 175
  -1 -11   4   21.70    4.30  85
  -1 -11   4   19.20    3.70 209
  -1 -11   4   14.50    2.90 278
  -1 -11   4   11.90    3.90 281
   1  11  -3   32.10    4.80 173
  -1 -11   3   30.20    4.70  83
  -1 -11   3   14.00    3.10 147
  -1 -11   3   19.00    3.20 184
  -1 -11   3   22.20    4.00 212
  -1 -11   3   24.50    3.70 275
   1  11  -2   11.70    3.80 171
  -1 -11   2   17.20    3.20  81
  -1 -11   2    7.30    2.60 146
  -1 -11   2    8.70    3.00 183
  -1 -11   2   14.80    3.10 214
  -1 -11   2   15.20    3.50 273
   1  11  -1    6.60    3.10 169
  -1 -11   1    2.90    2.50  79
  -1 -11   1    4.30    3.50 145
  -1 -11   1   10.10    2.20 270
   1  11   0   21.80    3.80 166
  -1 -11   0   24.50    4.50  76
  -1 -11   0   13.40    5.00 143
  -1 -11   0   20.90    3.50 267
   1  11   1    5.40    2.20 164
   1  11   1    0.00    3.00 251
  -1 -11  -1    7.10    2.20  74
  -1 -11  -1    6.90    3.20 142
  -1 -11  -1    4.80    1.90 265
   1  11   2   16.60    4.30 162
   1  11   2   10.90    2.70 249
  -1 -11  -2    3.10    3.30  72
  -1 -11  -2   20.20    3.10 140
  -1 -11  -2   13.00    3.00 262
   1  11   3   40.90    5.90 159
   1  11   3   46.40    4.80 247
  -1 -11  -3   50.10    5.50  69
  -1 -11  -3   52.70    5.80 138
  -1 -11  -3   52.40    4.30 260
   1  11   4    4.10    1.90 157
   1  11   4    2.00    1.60 245
  -1 -11  -4    0.20    1.70  67
  -1 -11  -4   -2.50    2.50 136
  -1 -11  -4    1.10    3.00 257
   1  11   5  130.80    9.10 155
   1  11   5  120.40    8.40 243
  -1 -11  -5  111.60    7.20  65
  -1 -11  -5  111.40    8.50 134
   1  11   6    1.10    2.50 153
   1  11   6    0.30    1.60 240
  -1 -11  -6    9.00    2.90  63
  -1 -11  -6    3.60    2.90 132
  -1 -11  -6   -0.30    0.80 301
   1  11   7   40.10    4.30 150
   1  11   7   33.50    3.70 237
  -1 -11  -7   17.60    3.80 130
   1  11   8   49.60    6.10 148
   1  11   8   48.80    4.20 234
  -1 -11  -8   50.00    5.30  58
  -1 -11  -8   52.20    5.80 128
   1  11   9   19.30    3.90 147
   1  11   9   22.60    3.70 231
  -1 -11  -9   22.00    5.30  57
  -1 -11  -9   23.70    5.40 126
   1  11  10  137.40    9.80 145
   1  11  10  128.60    5.40 186
   1  11  10  130.10    8.20 227
  -1 -11 -10  166.40   11.00  55
  -1 -11 -10  130.20    9.50 124
   1  11  11   96.30    7.50 144
   1  11  11   71.60    5.20 223
  -1 -11 -11   97.50    9.00  54
   1  11  12   68.00    5.70 142
   1  11  12   51.50    4.60 219
  -1 -11 -12   53.10    6.00  52
  -1 -11 -12   57.00    4.30 255
   1  11  13   38.80    6.40 141
   1  11  13   31.30    3.70 216
  -1 -11 -13   26.50    4.30  51
  -1 -11 -13   32.80    3.50 253
   1  11  14   -0.10    2.40 140
  -1 -11 -14    5.60    2.60  50
  -1 -11 -14    2.70    1.80 252
   1  11  15   18.20    3.80 139
  -1 -11 -15   12.50    3.70  49
  -1 -11 -15   17.70    2.70 250
   1  11  16   11.20    4.70 138
  -1 -11 -16    6.30    4.20  48
  -1 -11 -16    7.90    3.30 249
   1  11  17   17.50    5.20 138
  -1 -11 -17   26.20    6.10  48
  -1 -11 -17   28.30    4.50 248
   1  11  18    9.20    3.80 137
  -1 -11 -18   16.70    4.40  47
   1  12  -4   -0.80    2.90 176
  -1 -12   4    4.00    2.70  86
  -1 -12   4    0.80    3.10 279
  -1 -12   4   -2.90    3.90 282
   1  12  -3   59.40    6.90 174
  -1 -12   3   62.90    6.90  84
  -1 -12   3   56.30    6.60 276
  -1 -12   3   52.60    5.70 281
   1  12  -2    8.50    3.80 172
  -1 -12   2    3.80    3.50  82
  -1 -12   2    4.40    3.10 274
  -1 -12   2    1.90    1.70 281
   1  12  -1    1.50    3.60 170
  -1 -12   1    1.50    3.20  80
  -1 -12   1    4.20    2.00 271
   1  12   0   36.00    4.80 167
  -1 -12   0   35.30    5.10  77
  -1 -12   0   36.20    7.00 142
  -1 -12   0   40.90    4.50 269
   1  12   1   -3.60    3.80 165
  -1 -12  -1    9.20    6.50  75
  -1 -12  -1    5.10    3.30 141
  -1 -12  -1    0.50    1.70 266
   1  12   2    0.40    2.20 163
  -1 -12  -2   -2.20    1.80  73
  -1 -12  -2   -0.80    3.10 139
  -1 -12  -2    3.40    2.60 264
   1  12   3    3.40    2.20 161
   1  12   3   -7.50    3.10 246
  -1 -12  -3    3.60    2.10  71
  -1 -12  -3    3.30    3.10 138
  -1 -12  -3   -2.40    2.60 261
   1  12   4   14.20    3.50 159
   1  12   4    3.30    2.90 244
  -1 -12  -4    9.80    3.00  69
  -1 -12  -4    7.70    3.20 136
  -1 -12  -4   10.80    2.40 259
   1  12   5    8.70    3.70 157
   1  12   5    6.30    2.90 242
  -1 -12  -5    2.50    3.60  67
  -1 -12  -5    7.90    3.40 134
  -1 -12  -5    5.70    2.30 257
   1  12   6    3.00    3.00 155
   1  12   6    1.60    2.90 240
  -1 -12  -6   -1.00    2.60  65
  -1 -12  -6   -1.20    3.50 133
  -1 -12  -6    0.30    0.60 282
  -1 -12  -6    1.40    0.70 302
   1  12   7   57.10    5.60 153
   1  12   7   38.00    4.80 237
  -1 -12  -7   55.30    5.70  63
  -1 -12  -7   49.00    5.50 131
   1  12   8    7.20    2.50 151
   1  12   8   12.00    3.30 235
  -1 -12  -8   11.10    4.40  61
  -1 -12  -8    6.80    3.00 129
   1  12   9   17.20    3.70 149
   1  12   9    1.60    3.50 232
  -1 -12  -9   12.70    2.70  59
   1  12  10    5.30    3.40 147
   1  12  10    0.00    2.60 228
  -1 -12 -10    3.70    3.10  57
   1  12  11    2.50    2.80 146
   1  12  11    2.60    3.20 225
   1  12  12    9.50    3.90 145
   1  12  12    4.10    2.50 221
  -1 -12 -12   10.90    4.20  55
   1  12  13    5.20    3.80 143
  -1 -12 -13    2.90    3.40  53
   1  12  14   10.60    4.20 142
  -1 -12 -14    8.80    4.10  52
   1  12  15    7.80    4.60 141
  -1 -12 -15    2.20    4.00  51
  -1 -12 -15    4.30    3.20 254
   1  12  16   92.00   10.40 141
  -1 -12 -16   62.10    8.40  51
  -1 -12 -16   61.80    7.00 253
   1  12  17   -2.30    3.20 140
  -1 -12 -17    2.10    3.30  50
   1  13  -2    3.40    4.40 173
  -1 -13   2   -1.40    3.70  83
  -1 -13   2   -2.90    3.20 275
  -1 -13   2    1.00    3.70 282
   1  13  -1   36.00    5.60 171
  -1 -13   1   41.20    5.50  81
  -1 -13   1   39.30    5.20 272
  -1 -13   1   36.40    4.80 282
   1  13   0    5.50    4.30 169
  -1 -13   0    4.80    3.30  79
  -1 -13   0    3.70    3.10 270
  -1 -13   0    2.60    2.30 281
   1  13   1   20.50    4.70 166
  -1 -13  -1   30.10    6.50  76
  -1 -13  -1   14.80    3.60 267
   1  13   2    6.00    3.30 164
  -1 -13  -2   -2.20    3.60  74
  -1 -13  -2   -0.20    1.80 265
   1  13   3   41.40    5.90 162
  -1 -13  -3   58.80    6.00  72
  -1 -13  -3   53.50    5.40 263
   1  13   4   53.60    5.60 160
  -1 -13  -4   68.40    5.90  70
  -1 -13  -4   60.70    6.20 261
   1  13   5   56.40    5.50 158
  -1 -13  -5   44.10    5.00  68
  -1 -13  -5   49.80    5.40 259
  -1 -13  -5   46.90    3.30 282
   1  13   6   39.60    5.00 157
   1  13   6   16.50    5.30 240
  -1 -13  -6   33.40    5.70  67
  -1 -13  -6   25.40    4.90 257
  -1 -13  -6   33.30    2.20 285
   1  13   7   34.30    5.70 155
   1  13   7   21.00    3.70 237
  -1 -13  -7   30.40    5.30  65
   1  13   8    3.00    2.80 153
   1  13   8   -1.60    3.30 235
  -1 -13  -8    4.90    2.40  63
   1  13   9    6.60    3.60 151
   1  13   9    4.30    3.50 232
  -1 -13  -9   10.00    3.60  61
   1  13  10   -1.30    3.90 150
   1  13  10    0.20    3.10 229
  -1 -13 -10   -2.00    3.50  60
   1  13  11   20.40    4.60 148
  -1 -13 -11   26.20    4.90  58
   1  13  12   -2.40    2.90 147
  -1 -13 -12    1.50    2.60  57
   1  13  13    2.80    4.20 146
  -1 -13 -13   -5.80    5.00  56
   1  13  14    5.80    4.30 145
  -1 -13 -14    4.80    3.90  55
   1  13  15    0.80    4.50 144
  -1 -13 -15   -3.70    3.70  54
   1  13  16    1.20    4.50 143
  -1 -13 -16    0.80    4.10  53
   1  14   1    3.40    5.50 168
  -1 -14  -1    6.30    4.60  78
  -1 -14  -1    3.10    4.80 269
   1  14   2   60.60    6.10 166
  -1 -14  -2   65.70    7.00  76
  -1 -14  -2   67.70    7.00 266
   1  14   3   -3.40    2.70 164
  -1 -14  -3    1.60    2.90  74
  -1 -14  -3   -3.10    3.30 264
   1  14   4    2.50    2.90 162
  -1 -14  -4    4.10    2.60  72
  -1 -14  -4    1.40    3.90 262
   1  14   5   32.50    4.70 160
  -1 -14  -5   26.40    4.30  70
  -1 -14  -5   37.90    4.40 260
   1  14   6   76.70    7.80 158
  -1 -14  -6   57.00    6.60  68
  -1 -14  -6   75.80    7.70 258
   1  14   7    3.20    4.30 157
  -1 -14  -7   -3.50    3.20  67
  -1 -14  -7    3.20    3.50 257
   1  14   8   -0.80    2.60 155
  -1 -14  -8    0.30    2.70  65
   1  14   9   12.20    4.60 153
  -1 -14  -9    8.20    4.00  63
   1  14  10   32.60    5.10 152
  -1 -14 -10   23.30    4.90  62
   1  14  11   14.60    5.20 150
  -1 -14 -11   16.90    5.80  60
   1  14  12    4.00    5.70 149
  -1 -14 -12    1.80    2.60  59
   1  14  13    1.00    3.20 148
  -1 -14 -13   -3.00    2.60  58
   1  14  14   -2.90    5.10 147
  -1 -14 -14    2.00    2.90  57
   1  15   5    1.60    4.80 162
  -1 -15  -5    3.40    3.50  72
  -1 -15  -5    0.30    2.90 262
   1  15   6    3.60    3.30 160
  -1 -15  -6    5.20    3.30  70
  -1 -15  -6   10.10    3.30 260
   1  15   7    0.90    4.70 158
  -1 -15  -7    7.20    4.10  68
  -1 -15  -7    8.90    4.70 258
   1  15   8  105.50    9.00 157
  -1 -15  -8  100.70   10.50  67
  -1 -15  -8   82.60    8.90 257
   1  15   9   -7.50    4.70 155
  -1 -15  -9   10.30    3.10  65
   1  15  10   -1.20    3.30 154
  -1 -15 -10    1.40    4.30  64
   2 -14 -12    0.00    4.00  63
   2 -14 -12    1.80    3.60 253
  -2  14  12    7.60    5.00 153
   2 -14 -11    1.90    5.30  64
   2 -14 -11   -4.30    4.50 254
  -2  14  11   -1.10    4.60 154
   2 -14 -10    2.50    2.70  65
   2 -14 -10    0.50    2.50 255
  -2  14  10    0.00    5.00 155
   2 -14  -9   -0.30    4.00  66
   2 -14  -8    3.50    3.30  68
  -2  14   8    4.40    3.10 158
   2 -14  -7   11.80    4.10  69
  -2  14   7   10.90    4.80 159
   2 -14  -6   33.20    5.30  71
  -2  14   6   37.20    4.50 161
   2 -14  -5   -1.20    3.40  72
  -2  14   5    5.50    4.00 162
  -2  14   4    8.60    3.50 164
   2 -14  -3  206.50   13.30  76
   2 -14  -3  173.00   12.60 259
  -2  14   3  184.60   13.00 166
   2 -14  -2    1.00    2.90  77
  -2  14   2    5.20    3.30 167
   2 -14  -1   -2.20    2.90  79
  -2  14   1    0.30    3.10 169
   2 -13 -14   11.80    4.80  59
   2 -13 -14    9.80    3.30 248
  -2  13  14   11.80    4.90 149
   2 -13 -13    0.60    3.90  60
   2 -13 -13   -3.30    2.70 249
  -2  13  13    5.30    4.60 150
   2 -13 -12    7.50    4.30  61
   2 -13 -12    7.80    2.90 250
  -2  13  12    4.10    5.60 151
   2 -13 -11   31.80    5.30  62
   2 -13 -11   27.70    5.00 251
  -2  13  11   24.20    4.20 152
   2 -13 -10   -1.70    3.10  63
   2 -13 -10   -2.70    3.10 252
  -2  13  10  -11.20    4.70 153
   2 -13  -9    0.30    4.40  65
   2 -13  -9    7.10    3.80 254
  -2  13   9    0.00    3.70 155
   2 -13  -8   20.70    4.00  66
   2 -13  -8   17.30    3.40 255
   2 -13  -8   19.30    3.30 301
  -2  13   8   29.90    3.90 156
   2 -13  -7   14.20    4.10  68
   2 -13  -7    9.90    2.50 304
  -2  13   7   11.80    3.90 158
   2 -13  -6   56.90    6.50  69
   2 -13  -6   44.70    4.90 307
  -2  13   6   56.80    7.00 159
   2 -13  -5  252.20   16.10  71
  -2  13   5  273.90   15.40 161
   2 -13  -4   67.20    6.80  73
  -2  13   4   63.80    6.50 163
   2 -13  -3   20.00    4.90  74
   2 -13  -3   16.00    3.00 257
  -2  13   3   26.50    5.30 164
   2 -13  -2   19.10    3.90  76
   2 -13  -2   14.30    2.80 260
  -2  13   2   22.50    5.10 166
   2 -13  -1   41.50    4.90  78
   2 -13  -1   40.50    4.10 263
  -2  13   1   46.30    5.80 168
   2 -13   0   20.00    4.70  80
  -2  13   0   19.60    6.00 170
   2 -13   1   30.50    5.50  81
  -2  13  -1   19.90    4.90 171
   2 -13   2    3.70    3.30  83
  -2  13  -2    6.90    3.50 173
   2 -12 -15    4.00    3.90  56
   2 -12 -15    3.20    3.60 244
  -2  12  15   -3.00    3.90 146
   2 -12 -14   -1.90    3.80  57
   2 -12 -14   -0.60    3.40 245
  -2  12  14    3.50    4.20 147
   2 -12 -13   57.40    7.70  58
   2 -12 -13   65.90    8.10 246
  -2  12  13   55.30    9.10 148
   2 -12 -12   10.60    3.50  59
   2 -12 -12    6.60    3.50 247
  -2  12  12    9.80    4.30 149
   2 -12 -11   36.50    4.80  60
   2 -12 -11   43.60    5.60 249
   2 -12 -11   28.30    3.90 292
  -2  12  11   38.60    4.90 150
   2 -12 -10   50.30    5.10  61
   2 -12 -10   59.70    6.10 250
   2 -12 -10   42.80    4.60 295
  -2  12  10   43.20    6.30 151
   2 -12  -9    3.20    2.10  63
   2 -12  -9    0.30    3.80 251
   2 -12  -9    0.90    2.00 298
  -2  12   9    3.40    2.50 153
   2 -12  -8   78.20    7.30  64
   2 -12  -8   95.00    9.20 253
   2 -12  -8   77.90    7.30 301
  -2  12   8   83.30    7.70 154
   2 -12  -7    5.70    2.30  66
   2 -12  -7    9.30    4.40 254
   2 -12  -7    9.70    2.60 304
  -2  12   7    8.10    3.00 156
   2 -12  -6    2.90    2.00  68
   2 -12  -6    2.10    2.60 307
  -2  12   6    3.80    3.90 158
   2 -12  -5  134.50    8.90  70
  -2  12   5  117.00    8.70 160
   2 -12  -4   13.20    3.30  71
  -2  12   4    6.50    3.90 161
   2 -12  -3   64.40    5.30  73
  -2  12   3   49.40    5.20 163
   2 -12  -2   51.50    5.20  75
   2 -12  -2   36.10    4.10 257
  -2  12   2   45.90    5.00 165
   2 -12  -1   36.10    4.60  77
   2 -12  -1   40.00    3.80 261
  -2  12   1   45.20    4.90 167
   2 -12   0    4.60    3.40  79
   2 -12   0    5.30    2.00 265
  -2  12   0    8.90    3.40 169
   2 -12   1   71.60    6.70  81
   2 -12   1   63.10    5.10 269
  -2  12  -1   64.60    7.50 171
   2 -12   2   27.60    5.30  82
  -2  12  -2   33.80    5.10 172
   2 -12   3   23.70    6.90  84
  -2  12  -3   33.90    4.80 174
   2 -12   4    9.80    3.70  86
  -2  12  -4    0.70    2.90 176
   2 -12   5   -0.40    4.40  88
  -2  12  -5   -3.30    7.20 178
   2 -11 -16    3.40    2.90  53
   2 -11 -16    6.50    3.10 241
  -2  11  16   11.50    3.70 143
   2 -11 -15    8.20    4.30  54
   2 -11 -15   -1.10    3.50 242
  -2  11  15    8.40    3.80 144
   2 -11 -14    3.40    3.80  55
   2 -11 -14   -3.20    3.10 242
   2 -11 -14   -0.50    4.00 283
  -2  11  14   -2.20    3.40 145
   2 -11 -13    6.40    3.30  56
   2 -11 -13    6.00    3.50 243
   2 -11 -13    0.30    2.50 285
  -2  11  13   -9.00    6.40  30
  -2  11  13    4.10    3.40 146
   2 -11 -12    8.00    3.40  57
   2 -11 -12   16.00    4.10 245
   2 -11 -12   16.60    3.70 288
  -2  11  12   15.40    3.80  32
  -2  11  12   14.60    3.80 147
   2 -11 -11    0.70    1.80  58
   2 -11 -11    5.60    3.10 246
   2 -11 -11    3.80    2.90 291
  -2  11  11    2.20    4.00  34
  -2  11  11    1.90    2.20 148
   2 -11 -10   52.80    5.60  59
   2 -11 -10   64.10    6.90 247
   2 -11 -10   43.50    4.40 294
  -2  11  10   43.70    6.70  36
  -2  11  10   48.80    5.50 149
   2 -11  -9   30.10    3.80  61
   2 -11  -9   37.60    4.70 249
   2 -11  -9   23.00    3.80 297
  -2  11   9   32.60    5.00  39
  -2  11   9   37.00    4.10 151
   2 -11  -8   13.90    3.10  63
   2 -11  -8   10.40    3.60 250
   2 -11  -8   17.30    2.70 300
  -2  11   8   16.60    3.20  41
  -2  11   8    9.90    4.00 153
  -2  11   8    6.90    4.60 228
   2 -11  -7   50.40    5.60  64
   2 -11  -7   55.20    5.00 252
   2 -11  -7   39.10    4.40 304
  -2  11   7   42.50    5.90  43
  -2  11   7   41.30    4.80 154
  -2  11   7   39.40    5.00 230
   2 -11  -6   67.90    5.70  66
   2 -11  -6   78.20    6.30 254
   2 -11  -6   64.60    5.10 307
  -2  11   6   63.60    6.20  45
  -2  11   6   75.10    7.40 156
  -2  11   6   62.90    5.70 232
   2 -11  -5   17.40    3.70  68
  -2  11   5   11.70    4.50  47
  -2  11   5   13.50    2.60 158
  -2  11   5   14.70    3.20 234
   2 -11  -4   15.30    3.30  70
  -2  11   4    9.20    5.00  49
  -2  11   4    4.20    3.10 160
   2 -11  -3    9.60    2.50  72
  -2  11   3   -1.60    3.20  51
  -2  11   3   -0.50    1.80 162
   2 -11  -2  357.00   18.00  74
  -2  11   2  336.10   17.90  53
  -2  11   2  355.40   17.60 164
   2 -11  -1   59.00    6.40  76
   2 -11  -1   47.80    3.00 189
   2 -11  -1   51.90    3.80 258
  -2  11   1   59.60    5.10 166
   2 -11   0    4.40    2.20  78
   2 -11   0    2.50    1.30 193
   2 -11   0    3.00    2.00 262
  -2  11   0   -4.20    1.90 168
   2 -11   1   23.30    4.60  80
   2 -11   1    5.80    1.80 196
   2 -11   1   14.20    2.10 267
  -2  11  -1   16.40    3.70 170
   2 -11   2    4.00    3.30  82
   2 -11   2   11.30    2.00 271
  -2  11  -2   12.20    3.90 172
   2 -11   3   75.90    6.30  84
   2 -11   3   58.90    4.50 276
  -2  11  -3   68.40    8.10 174
   2 -11   4   13.80    4.20  85
  -2  11  -4    2.80    3.70 175
   2 -11   5   16.10    3.90  87
  -2  11  -5   22.80    4.30 177
   2 -11   6    2.20    3.00  89
  -2  11  -6    1.80    2.90 179
   2 -11   7   -5.00    4.10  91
  -2  11  -7    0.00    4.10 181
   2 -10 -17    1.90    4.40  50
   2 -10 -17    5.40    4.30 237
  -2  10  17    1.10    4.40 140
   2 -10 -16    7.50    4.20  51
   2 -10 -16   12.40    3.20 238
  -2  10  16   18.70    4.50 141
   2 -10 -15   -4.60    5.60  52
   2 -10 -15    8.10    3.40 239
  -2  10  15    4.60    4.30 142
   2 -10 -14   -1.10    4.40  52
   2 -10 -14    1.20    3.00 240
   2 -10 -14    1.50    2.90 282
  -2  10  14    5.20    4.80 142
   2 -10 -13   10.10    3.30  53
   2 -10 -13   14.60    3.70 241
   2 -10 -13   16.40    3.40 285
  -2  10  13    9.80    4.50  28
  -2  10  13   18.40    4.10 143
   2 -10 -12   -0.30    2.70  55
   2 -10 -12    2.40    2.80 242
   2 -10 -12   -3.20    2.30 287
  -2  10  12   -2.60    3.60  31
  -2  10  12   -0.70    3.00 145
   2 -10 -11   22.70    4.50  56
   2 -10 -11   22.90    3.40 243
   2 -10 -11   24.80    3.20 290
  -2  10  11   22.20    3.50 146
  -2  10  11   14.80    3.30 219
   2 -10 -10    4.90    2.50  57
   2 -10 -10    9.50    2.90 244
   2 -10 -10    3.30    1.50 293
  -2  10  10    1.10    3.20  35
  -2  10  10   -1.20    2.40 147
  -2  10  10    2.00    4.60 221
   2 -10  -9    1.70    1.90  59
   2 -10  -9    5.10    2.50 246
   2 -10  -9    0.80    1.80 296
  -2  10   9    2.30    3.10  38
  -2  10   9   -1.20    1.80 149
  -2  10   9    1.80    2.10 224
   2 -10  -8    4.90    2.60  61
   2 -10  -8   -5.90    2.80 130
   2 -10  -8   -2.20    2.90 247
   2 -10  -8    6.30    2.10 300
  -2  10   8    4.00    3.20  40
  -2  10   8    2.20    2.80 151
  -2  10   8    6.30    3.00 226
   2 -10  -7  165.60   10.70  62
   2 -10  -7  160.90    9.00 133
   2 -10  -7  143.30    9.70 249
   2 -10  -7  158.20   10.10 303
  -2  10   7  161.60   10.90  43
  -2  10   7  173.20   10.60 152
  -2  10   7  190.00   10.40 229
   2 -10  -6    3.10    2.30  64
   2 -10  -6    1.10    2.00 135
   2 -10  -6    1.40    1.60 251
   2 -10  -6    2.00    1.60 306
  -2  10   6   -0.70    2.10  45
  -2  10   6    1.10    2.40 154
  -2  10   6    0.30    2.90 231
   2 -10  -5   55.80    5.40  66
   2 -10  -5   43.10    4.40 137
   2 -10  -5   42.50    4.30 253
  -2  10   5   30.20    4.70  47
  -2  10   5   43.90    4.50 156
  -2  10   5   52.80    5.20 234
   2 -10  -4   29.10    4.40  69
   2 -10  -4   29.60    3.70 140
   2 -10  -4   30.90    3.20 255
  -2  10   4   22.20    3.70  50
  -2  10   4   31.10    3.80 159
  -2  10   4   28.90    3.90 236
   2 -10  -3   49.40    4.80  71
   2 -10  -3   45.50    4.60 142
  -2  10   3   40.50    4.60  52
  -2  10   3   56.70    5.00 161
  -2  10   3   37.80    4.10 238
   2 -10  -2    4.60    1.90  73
   2 -10  -2    5.80    2.70 144
   2 -10  -2    3.80    0.50 188
  -2  10   2    7.90    3.30  54
  -2  10   2    4.10    1.80 163
  -2  10   2    5.80    2.90 240
   2 -10  -1    6.60    2.10  75
   2 -10  -1    1.00    2.80 146
   2 -10  -1    0.90    0.80 195
  -2  10   1    8.40    3.10  56
  -2  10   1    2.10    2.10 165
  -2  10   1    1.40    2.80 242
   2 -10   0    9.20    2.60  77
   2 -10   0    5.50    3.00 147
   2 -10   0   17.30    2.40 260
  -2  10   0    6.20    3.70  57
  -2  10   0   21.40    2.80 167
  -2  10   0    4.60    2.70 243
   2 -10   1  189.50   11.90  79
   2 -10   1  184.70   10.40 265
  -2  10  -1  179.00   13.30  59
  -2  10  -1  179.20   11.40 169
   2 -10   2   36.80    4.50  81
   2 -10   2   39.10    4.10 270
  -2  10  -2   38.40    4.00 171
   2 -10   3   11.30    2.70  83
   2 -10   3    9.40    1.50 275
  -2  10  -3    6.20    2.40 173
   2 -10   4   26.40    4.40  85
  -2  10  -4   32.90    4.30 175
   2 -10   5  146.20   11.80  87
  -2  10  -5  141.00   10.40 177
   2 -10   6   22.30    4.80  89
  -2  10  -6   31.50    5.70 179
   2 -10   7    5.80    6.50  90
  -2  10  -7    9.10    5.20 180
   2 -10   8   11.60    3.90  92
  -2  10  -8   13.80    4.20   2
   2  -9 -17   12.00    5.00  48
   2  -9 -17   30.40    6.20 235
  -2   9  17   25.50    5.00 138
   2  -9 -16    7.10    3.70  49
   2  -9 -16    5.10    2.90 235
  -2   9  16    7.00    3.70 139
   2  -9 -15    5.70    3.40  49
   2  -9 -15   -0.60    3.10 236
  -2   9  15    3.30    4.10  22
  -2   9  15   -1.40    3.40 139
   2  -9 -14   51.10    6.90  50
   2  -9 -14   73.00    6.20 237
   2  -9 -14   60.20    5.70 282
  -2   9  14   58.40    6.20  25
  -2   9  14   57.50    6.10 140
  -2   9  14   65.20    4.50 186
   2  -9 -13   -0.60    1.90  51
   2  -9 -13    4.90    2.70 237
   2  -9 -13    0.70    2.50 284
  -2   9  13    4.00    3.70  27
  -2   9  13   -0.80    2.00 141
  -2   9  13    2.00    1.40 184
   2  -9 -12   18.70    3.10  52
   2  -9 -12   18.30    3.20 239
   2  -9 -12   14.00    3.00 286
  -2   9  12   10.60    3.80  29
  -2   9  12   15.50    3.60 142
  -2   9  12   18.30    2.30 182
   2  -9 -11    6.20    2.70  54
   2  -9 -11    3.40    2.90 240
   2  -9 -11    3.20    1.70 289
  -2   9  11    8.00    3.00  31
  -2   9  11    1.50    2.40 144
  -2   9  11   -2.50    1.90 217
   2  -9 -10    3.30    1.80  55
   2  -9 -10    0.50    1.90 124
   2  -9 -10   -0.20    2.20 241
   2  -9 -10    2.60    1.80 292
  -2   9  10    0.40    2.00  34
  -2   9  10    6.10    2.00 145
  -2   9  10    3.10    2.30 220
   2  -9  -9   15.10    2.90  57
   2  -9  -9   16.00    4.00 127
   2  -9  -9   18.60    3.40 243
   2  -9  -9   22.70    2.60 295
  -2   9   9   14.80    3.30  37
  -2   9   9   18.70    3.90 147
  -2   9   9   21.60    3.50 222
   2  -9  -8    3.20    2.20  58
   2  -9  -8    3.80    1.90 129
   2  -9  -8    1.00    2.30 244
   2  -9  -8    2.40    1.90 298
  -2   9   8   10.40    3.00  39
  -2   9   8    1.40    2.90 148
  -2   9   8    6.20    2.00 225
   2  -9  -7   56.00    5.00  60
   2  -9  -7   54.60    5.10 132
   2  -9  -7   55.50    5.40 246
   2  -9  -7   48.20    3.90 302
  -2   9   7   60.60    5.10  42
  -2   9   7   58.20    5.00 150
  -2   9   7   57.20    4.90 228
   2  -9  -6   -2.10    2.90  63
   2  -9  -6    3.30    2.20 134
   2  -9  -6   -1.70    2.20 248
   2  -9  -6    0.60    1.60 306
  -2   9   6    5.60    2.50  44
  -2   9   6    1.20    2.20 153
  -2   9   6    0.70    1.80 230
   2  -9  -5  140.10    9.50  65
   2  -9  -5  157.60    9.10 137
   2  -9  -5  164.00   11.50 250
  -2   9   5  146.80    9.80  47
  -2   9   5  144.70    9.20 155
  -2   9   5  141.50   10.50 233
   2  -9  -4    0.20    1.40  67
   2  -9  -4   -0.10    2.00 140
   2  -9  -4    1.30    2.20 252
  -2   9   4    4.70    2.40  50
  -2   9   4    1.50    1.50 157
  -2   9   4    2.00    2.40 235
   2  -9  -3   12.40    3.30  69
   2  -9  -3    2.80    1.70 142
   2  -9  -3    5.40    3.40 255
  -2   9   3    0.40    1.90  52
  -2   9   3   -0.20    1.90 159
  -2   9   3    1.80    3.10 237
   2  -9  -2    6.10    2.40  72
   2  -9  -2    9.60    2.60 144
  -2   9   2    8.70    3.40  54
  -2   9   2   15.10    3.40 162
  -2   9   2    2.90    2.60 240
   2  -9  -1    1.70    1.60  74
   2  -9  -1    2.40    2.20 147
  -2   9   1   -1.50    2.70  57
  -2   9   1    1.40    1.40 164
  -2   9   1   -3.40    3.00 242
   2  -9   0   18.20    3.10  76
   2  -9   0   20.40    3.50 148
   2  -9   0   16.60    1.90 257
  -2   9   0   16.50    3.10  58
  -2   9   0   23.60    3.10 166
  -2   9   0    9.60    5.20 243
   2  -9   1    7.40    2.70  79
   2  -9   1    3.10    1.80 150
   2  -9   1    3.20    1.20 263
  -2   9  -1    7.80    2.80  60
  -2   9  -1    5.10    2.40 169
  -2   9  -1    6.20    2.00 245
   2  -9   2   94.40    7.00  81
   2  -9   2   82.80    6.80 152
   2  -9   2   75.40    4.90 268
  -2   9  -2  115.00    7.00  62
  -2   9  -2   79.30    7.00 171
  -2   9  -2   90.60    7.50 246
   2  -9   3  102.70    7.00  83
   2  -9   3  113.00    8.50 153
   2  -9   3  109.20    7.70 274
  -2   9  -3  108.30    7.60  63
  -2   9  -3  110.80    7.30 173
  -2   9  -3  102.00    9.80 248
   2  -9   4   33.70    3.80  85
   2  -9   4   37.50    2.80 279
  -2   9  -4   41.40    4.60 175
   2  -9   5   20.80    3.60  87
  -2   9  -5   12.50    4.20 177
   2  -9   6   14.00    3.80  89
  -2   9  -6    9.20    3.90 179
   2  -9   7    5.40    3.50  90
  -2   9  -7    6.60    3.90 180
   2  -9   8   -2.20    2.70  92
  -2   9  -8    1.50    2.40   2
   2  -9   9   20.20    4.30  94
  -2   9  -9   18.30    4.10   4
   2  -9  10   -0.70    4.40  96
  -2   9 -10    2.20    5.50   6
   2  -8 -18    7.90    4.60 232
  -2   8  18    7.30    4.70 136
  -2   8  18   14.10    5.00 306
   2  -8 -17   -1.40    2.90  46
   2  -8 -17   -3.00    2.50 232
  -2   8  17   -1.30    2.70 136
  -2   8  17    0.80    4.30 307
   2  -8 -16    3.30    3.50  46
   2  -8 -16    1.60    3.20 232
  -2   8  16    3.60    3.50 136
  -2   8  16    6.90    3.10 190
  -2   8  16    2.10    3.30 307
   2  -8 -15   93.20    8.30  47
   2  -8 -15   75.10    6.90 233
  -2   8  15   62.30    8.10  20
  -2   8  15   84.00    6.90 137
  -2   8  15   75.90    6.10 189
  -2   8  15   76.50    7.30 308
   2  -8 -14   10.30    3.10  48
   2  -8 -14   10.60    3.40 233
  -2   8  14   16.10    4.50  22
  -2   8  14   14.10    3.20 138
  -2   8  14   11.80    2.40 189
   2  -8 -13  115.00    8.80  49
   2  -8 -13  103.40    8.10 234
   2  -8 -13  114.70    8.30 283
  -2   8  13   97.70    8.10  25
  -2   8  13  121.30    8.80 139
  -2   8  13  116.00    6.90 188
   2  -8 -12  274.70   18.60  50
   2  -8 -12  257.30   14.80 235
   2  -8 -12  274.60   16.60 285
  -2   8  12  272.20   15.20  27
  -2   8  12  305.20   16.00 140
  -2   8  12  277.50   13.70 186
   2  -8 -11    0.00    1.40  51
   2  -8 -11    3.00    2.50 120
   2  -8 -11   -0.60    2.20 236
   2  -8 -11   -2.10    2.10 288
  -2   8  11    2.40    2.40  30
  -2   8  11    1.40    1.40 141
  -2   8  11    3.60    1.40 184
  -2   8  11    2.70    2.00 215
   2  -8 -10   24.10    3.90  53
   2  -8 -10   16.70    2.80 122
   2  -8 -10   16.30    2.60 238
   2  -8 -10   20.00    3.10 291
  -2   8  10   24.80    3.30  32
  -2   8  10   17.30    3.00 143
  -2   8  10   20.10    3.40 218
   2  -8  -9   -0.40    2.00  54
   2  -8  -9    1.20    1.50 125
   2  -8  -9    0.20    2.10 239
   2  -8  -9    0.40    2.10 294
  -2   8   9    4.80    1.70  35
  -2   8   9    2.30    2.00 144
  -2   8   9   -0.80    1.60 220
   2  -8  -8    6.90    2.60  56
   2  -8  -8    7.60    2.40 128
   2  -8  -8    7.40    1.90 241
   2  -8  -8    9.10    1.60 297
  -2   8   8    9.50    2.50  38
  -2   8   8    4.90    1.90 146
  -2   8   8    9.30    3.00 223
   2  -8  -7  176.40   10.40  58
   2  -8  -7  183.70    9.70 131
   2  -8  -7  198.40   11.20 243
   2  -8  -7  182.20   10.10 301
  -2   8   7  201.20   10.10  41
  -2   8   7  186.20   10.00 148
  -2   8   7  184.90   10.60 226
   2  -8  -6   43.40    4.50  61
   2  -8  -6   46.80    4.10 134
   2  -8  -6   49.30    4.10 245
   2  -8  -6   40.70    3.50 304
  -2   8   6   39.80    4.00  44
  -2   8   6   46.50    4.10 151
  -2   8   6   36.60    4.00 229
   2  -8  -5  133.50    8.40  63
   2  -8  -5  117.20    6.70 137
   2  -8  -5  148.00    8.70 247
   2  -8  -5  128.30    8.70 308
  -2   8   5  139.50    8.40  47
  -2   8   5  130.10    8.90 153
  -2   8   5  150.80    9.00 231
   2  -8  -4  192.80   11.10  65
   2  -8  -4  202.60   10.30 139
   2  -8  -4  201.60   11.90 250
  -2   8   4  194.00   10.90  49
  -2   8   4  196.20   11.10 155
  -2   8   4  197.10   12.30 234
   2  -8  -3    1.40    1.30  68
   2  -8  -3    0.80    2.00 142
   2  -8  -3    0.70    1.30 252
  -2   8   3    1.00    1.80  52
  -2   8   3    4.60    2.60 237
   2  -8  -2   59.30    4.70  71
   2  -8  -2   48.50    3.80 145
   2  -8  -2   59.80    6.00 255
  -2   8   2   53.80    4.40  55
  -2   8   2   56.30    5.60 161
  -2   8   2   56.70    4.70 239
   2  -8  -1   33.90    4.30  73
   2  -8  -1   31.50    4.20 147
  -2   8   1   30.20    3.20  57
  -2   8   1   26.00    2.70 163
  -2   8   1   23.40    3.90 241
   2  -8   0   94.90    7.10  76
   2  -8   0   89.40    5.90 150
  -2   8   0   84.50    6.10  60
  -2   8   0   89.40    6.70 166
  -2   8   0   94.80    7.10 243
   2  -8   1  130.90    8.40  78
   2  -8   1  148.60    9.70 152
   2  -8   1  132.50    6.70 260
  -2   8  -1  119.60    8.90  62
  -2   8  -1  145.10    8.00 168
  -2   8  -1  135.60    8.90 245
   2  -8   2    3.40    2.90  80
   2  -8   2    2.90    2.30 153
   2  -8   2    4.00    1.00 267
  -2   8  -2    5.00    2.40  63
  -2   8  -2    5.90    2.30 170
  -2   8  -2    4.60    1.80 247
   2  -8   3   15.40    3.10  83
   2  -8   3   19.60    3.50 155
   2  -8   3   13.70    1.50 273
  -2   8  -3   11.60    2.40  65
  -2   8  -3   13.90    2.70 173
  -2   8  -3    6.90    3.90 248
   2  -8   4   -0.40    1.70  85
   2  -8   4   -0.70    1.60 156
   2  -8   4   -0.60    0.60 280
  -2   8  -4    2.00    1.80  66
  -2   8  -4   -0.90    1.50 175
  -2   8  -4   -0.40    2.50 250
   2  -8   5    2.40    2.10  87
   2  -8   5   -2.40    1.90 157
  -2   8  -5   -0.30    1.90  67
  -2   8  -5    0.50    1.80 177
  -2   8  -5   -9.00    3.50 251
   2  -8   6    3.90    2.00  89
  -2   8  -6    6.30    2.30 179
   2  -8   7   26.10    5.20  91
  -2   8  -7   19.00    3.80 181
   2  -8   8   12.90    3.90  92
  -2   8  -8    9.10    3.70   2
   2  -8   9    2.00    2.80  94
  -2   8  -9    1.80    2.70   4
   2  -8  10    0.80    4.00  96
  -2   8 -10   -0.50    2.80   6
   2  -8  11   41.40    6.00  97
  -2   8 -11   41.90    6.70   7
   2  -7 -18    7.70    3.40 229
  -2   7  18   10.80    4.90 134
  -2   7  18    8.30    3.50 304
   2  -7 -17    5.00    3.60  44
   2  -7 -17    7.30    5.40 229
  -2   7  17   10.70    6.40 134
  -2   7  17   14.20    4.70 304
   2  -7 -16   36.20    6.30  44
   2  -7 -16   49.90    5.70 229
  -2   7  16   48.60    5.60  16
  -2   7  16   55.10    5.70 134
  -2   7  16   52.20    5.00 191
  -2   7  16   45.00    6.00 305
   2  -7 -15    7.20    3.50  45
   2  -7 -15   12.80    3.30 230
  -2   7  15   15.30    3.20  18
  -2   7  15   14.60    4.30 135
  -2   7  15   24.00    3.50 191
  -2   7  15   11.60    2.90 305
   2  -7 -14   18.60    3.60  45
   2  -7 -14   31.30    4.20 230
  -2   7  14   23.90    3.50  20
  -2   7  14   31.00    4.30 135
  -2   7  14   15.90    3.20 191
  -2   7  14   23.50    3.50 306
   2  -7 -13    3.40    1.90  46
   2  -7 -13   -0.30    1.70 231
   2  -7 -13   -1.50    2.50 282
  -2   7  13   -5.90    3.40  22
  -2   7  13   -3.10    1.60 136
  -2   7  13   -1.60    3.00 190
  -2   7  13   -1.90    2.10 307
   2  -7 -12    2.40    2.00  47
   2  -7 -12    6.40    2.80 115
   2  -7 -12    5.20    1.80 232
   2  -7 -12    2.90    3.00 284
  -2   7  12    6.40    2.80  25
  -2   7  12    9.80    1.90 137
  -2   7  12    7.00    2.00 189
  -2   7  12    5.60    2.60 308
   2  -7 -11    1.90    2.00  48
   2  -7 -11    3.50    1.60 117
   2  -7 -11    3.30    1.50 233
   2  -7 -11    1.80    2.60 286
  -2   7  11    1.20    1.60  27
  -2   7  11    1.50    2.00 138
  -2   7  11    4.70    1.40 188
   2  -7 -10    1.10    1.80  50
   2  -7 -10   -0.80    1.30 120
   2  -7 -10   -1.00    1.90 234
   2  -7 -10   -0.30    1.20 289
  -2   7  10   -0.70    1.80 140
  -2   7  10    2.80    1.50 186
  -2   7  10   -2.80    2.10 215
   2  -7  -9  126.30    7.40  52
   2  -7  -9  122.90    7.80 123
   2  -7  -9  125.90    6.80 236
   2  -7  -9  107.90    7.80 292
  -2   7   9  111.00    7.80  33
  -2   7   9  111.10    7.40 142
  -2   7   9  111.30    5.20 183
  -2   7   9  119.60    7.50 218
   2  -7  -8  165.70   10.20  54
   2  -7  -8  176.50   10.90 126
   2  -7  -8  191.50   10.30 238
   2  -7  -8  190.00   10.80 295
  -2   7   8  179.40    9.40  36
  -2   7   8  175.40   10.40 144
  -2   7   8  162.40    9.30 221
   2  -7  -7  424.00   20.70  56
   2  -7  -7  416.70   19.40 129
   2  -7  -7  452.90   20.60 240
   2  -7  -7  450.20   23.40 299
  -2   7   7  466.70   20.90  39
  -2   7   7  436.70   20.90 146
  -2   7   7  423.80   21.20 224
   2  -7  -6  269.90   14.00  58
   2  -7  -6  274.70   13.30 132
   2  -7  -6  271.90   12.70 242
   2  -7  -6  279.00   13.60 303
  -2   7   6  301.80   14.30  42
  -2   7   6  262.30   13.00 148
  -2   7   6  246.20   13.00 227
   2  -7  -5   -1.40    1.10  61
   2  -7  -5    2.30    1.60 136
   2  -7  -5   -1.60    1.20 244
   2  -7  -5    2.00    1.40 307
  -2   7   5    0.30    1.80  46
  -2   7   5   -1.40    1.10 151
  -2   7   5    2.90    2.40 230
   2  -7  -4   22.40    2.50  64
   2  -7  -4   21.20    2.20 139
   2  -7  -4   27.20    3.10 247
  -2   7   4   25.00    2.50  49
  -2   7   4   19.80    2.50 154
  -2   7   4   23.40    3.10 233
   2  -7  -3   88.60    5.60  67
   2  -7  -3   78.50    4.90 142
   2  -7  -3   75.60    3.30 186
   2  -7  -3   78.70    5.80 249
  -2   7   3   75.70    5.10  52
  -2   7   3   85.60    5.20 157
  -2   7   3   89.60    6.40 235
   2  -7  -2    8.00    2.30  69
   2  -7  -2    9.60    2.20 145
   2  -7  -2    6.80    1.60 252
  -2   7   2    3.00    2.20  55
  -2   7   2   13.90    2.40 159
  -2   7   2    8.10    2.00 238
   2  -7  -1  183.50   10.30  72
   2  -7  -1  174.50    9.00 148
   2  -7  -1  170.90   10.30 255
  -2   7   1  201.70   11.00  58
  -2   7   1  198.50    9.70 162
  -2   7   1  176.30    9.90 241
   2  -7   0   30.30    3.00  75
   2  -7   0   33.30    4.10 151
  -2   7   0   29.30    3.10  61
  -2   7   0   28.90    2.70 165
  -2   7   0   32.50    3.30 243
   2  -7   1   31.30    4.00  78
   2  -7   1   36.30    3.30 153
   2  -7   1   31.00    2.20 258
  -2   7  -1   36.60    3.50  63
  -2   7  -1   34.40    3.30 168
  -2   7  -1   33.20    3.90 245
   2  -7   2    3.70    1.90  80
   2  -7   2    0.10    1.90 155
   2  -7   2    2.80    0.80 265
  -2   7  -2    0.30    1.30  65
  -2   7  -2    4.00    2.50 170
  -2   7  -2    3.00    1.70 247
   2  -7   3   25.00    3.40  83
   2  -7   3   19.00    3.50 157
   2  -7   3   21.30    1.70 273
  -2   7  -3   11.60    3.10  67
  -2   7  -3   22.10    3.00 173
  -2   7  -3   18.50    2.50 249
   2  -7   4    1.90    1.70  85
   2  -7   4   -0.50    2.20 158
  -2   7  -4    0.60    1.40  68
  -2   7  -4    1.50    1.50 175
  -2   7  -4    3.80    2.50 250
   2  -7   5  165.10   10.10  87
   2  -7   5  153.90    9.50 159
  -2   7  -5  151.80   11.00  69
  -2   7  -5  164.00   10.40 177
  -2   7  -5  170.50   11.00 251
   2  -7   6   78.60    5.80  89
   2  -7   6   64.10    6.10 160
  -2   7  -6   73.20    7.10  70
  -2   7  -6   75.60    5.20 179
  -2   7  -6   68.50    6.50 252
   2  -7   7   27.60    3.50  91
   2  -7   7   21.80    3.30 161
  -2   7  -7   27.00    5.00   1
  -2   7  -7   15.70    4.70  71
  -2   7  -7   23.80    3.30 181
  -2   7  -7   22.20    3.40 253
   2  -7   8   25.80    4.10  93
   2  -7   8   31.90    2.10 211
  -2   7  -8   27.30    3.70   3
   2  -7   9    5.10    3.70  95
  -2   7  -9   -5.00    3.10   5
   2  -7  10   34.70    6.90  96
  -2   7 -10   24.90    4.60   6
   2  -7  11   -0.10    3.10  98
  -2   7 -11    0.50    2.90   8
   2  -7  12    1.80    4.80  99
  -2   7 -12    3.80    6.00   9
   2  -6 -18   85.00    7.80 227
  -2   6  18   80.90    7.30 131
  -2   6  18   91.00    7.90 302
   2  -6 -17    5.20    3.30  42
   2  -6 -17    0.40    4.30 227
  -2   6  17    1.00    3.70 132
  -2   6  17    2.80    2.60 302
   2  -6 -16    6.90    3.10  42
   2  -6 -16    1.30    3.20 227
  -2   6  16    5.80    5.10  13
  -2   6  16    2.90    4.40 132
  -2   6  16    6.30    4.40 302
   2  -6 -15    3.20    3.30  42
   2  -6 -15    1.60    2.00 227
  -2   6  15   -2.50    3.60  15
  -2   6  15    0.40    1.70 132
  -2   6  15    1.10    3.10 192
  -2   6  15    3.00    3.60 303
   2  -6 -14   80.20    8.40  43
   2  -6 -14   93.90    7.70 227
  -2   6  14   99.00    7.70  17
  -2   6  14   79.20    6.00 133
  -2   6  14   91.40    6.30 192
  -2   6  14   75.60    6.40 303
   2  -6 -13   33.30    4.20  43
   2  -6 -13   34.10    3.50 228
  -2   6  13   36.40    4.10  19
  -2   6  13   29.40    3.60 133
  -2   6  13   26.60    3.40 192
  -2   6  13   33.30    3.60 304
   2  -6 -12   46.00    4.80  44
   2  -6 -12   49.50    4.50 112
   2  -6 -12   48.80    5.70 229
   2  -6 -12   48.80    4.80 282
  -2   6  12   56.50    4.90  22
  -2   6  12   50.70    4.30 134
  -2   6  12   43.60    3.90 191
  -2   6  12   45.90    4.70 305
   2  -6 -11    1.50    1.70  45
   2  -6 -11    2.30    2.00 229
   2  -6 -11   -1.00    1.80 285
  -2   6  11    0.10    2.70  24
  -2   6  11   -1.70    2.00 135
  -2   6  11    1.00    1.50 190
  -2   6  11    2.00    1.90 306
   2  -6 -10  376.00   18.30  47
   2  -6 -10  376.70   20.60 117
   2  -6 -10  407.50   17.70 231
   2  -6 -10  383.10   20.20 287
  -2   6  10  420.20   19.30  27
  -2   6  10  378.20   17.40 137
  -2   6  10  408.10   15.50 189
  -2   6  10  373.30   16.90 307
   2  -6  -9  101.40    6.20  48
   2  -6  -9  110.90    7.50 120
   2  -6  -9  116.50    8.00 232
   2  -6  -9   92.00    6.50 290
  -2   6   9  100.90    6.60  30
  -2   6   9  100.80    5.80 138
  -2   6   9  110.60    5.10 187
  -2   6   9  100.70    6.20 215
   2  -6  -8   80.30    5.20  51
   2  -6  -8   79.30    5.00 123
   2  -6  -8   75.80    5.40 234
   2  -6  -8   80.00    6.00 293
  -2   6   8   86.30    6.00  33
  -2   6   8   75.10    4.80 141
  -2   6   8   87.20    4.60 184
  -2   6   8   79.20    5.30 218
   2  -6  -7   85.80    5.70  53
   2  -6  -7   72.20    4.90 127
   2  -6  -7   82.20    5.40 236
   2  -6  -7   85.00    5.30 297
  -2   6   7   92.10    5.60  37
  -2   6   7   77.90    4.90 143
  -2   6   7   79.20    4.90 221
   2  -6  -6   66.10    4.70  56
   2  -6  -6   77.60    5.10 130
   2  -6  -6   65.10    4.10 238
   2  -6  -6   70.90    4.50 301
  -2   6   6   75.30    4.80  40
  -2   6   6   83.40    4.90 146
  -2   6   6   78.70    4.90 224
   2  -6  -5  298.10   14.10  58
   2  -6  -5  279.40   15.00 134
   2  -6  -5  266.70   13.60 240
   2  -6  -5  293.40   13.60 305
  -2   6   5  305.30   13.70  44
  -2   6   5  276.50   13.00 148
  -2   6   5  296.10   13.60 227
   2  -6  -4  325.30   15.50  62
   2  -6  -4  324.30   16.70 138
   2  -6  -4  311.00   12.80 196
   2  -6  -4  338.00   16.10 243
  -2   6   4  353.00   16.90  48
  -2   6   4  327.40   14.70 152
  -2   6   4  338.60   16.20 231
   2  -6  -3    5.70    1.80  65
   2  -6  -3    8.20    2.40 142
   2  -6  -3    4.30    0.70 185
   2  -6  -3    5.50    1.60 246
  -2   6   3    3.80    1.70  52
  -2   6   3    4.70    1.40 155
  -2   6   3    4.00    1.70 234
   2  -6  -2  116.30    6.50  68
   2  -6  -2  107.00    6.30 145
   2  -6  -2  106.30    6.30 249
  -2   6   2  118.00    6.20  55
  -2   6   2  100.60    6.30 158
  -2   6   2  111.10    6.30 237
   2  -6  -1 1017.30   42.40  72
   2  -6  -1  984.20   39.40 149
   2  -6  -1  966.60   41.40 252
  -2   6   1 1015.30   41.70  59
  -2   6   1  975.30   41.00 162
  -2   6   1  926.60   36.00 240
   2  -6   0    1.00    1.90  75
   2  -6   0    0.80    1.80 152
   2  -6   0    2.90    1.30 255
  -2   6   0    0.70    1.40  62
  -2   6   0   -1.30    1.50 165
  -2   6   0   -0.30    1.60 243
   2  -6   1    7.30    2.00  78
   2  -6   1    9.70    2.00 154
  -2   6  -1   10.70    2.10  64
  -2   6  -1   12.90    2.20 168
  -2   6  -1   11.50    1.90 245
   2  -6   2  191.50   11.50  80
   2  -6   2  218.10   11.40 157
   2  -6   2  200.70    8.80 264
  -2   6  -2  220.00   12.80  67
  -2   6  -2  208.50   11.20 170
  -2   6  -2  239.00   13.20 247
   2  -6   3    0.80    1.20  83
   2  -6   3    2.40    1.90 159
   2  -6   3    1.60    0.60 274
  -2   6  -3    1.90    2.00  69
  -2   6  -3   -1.00    1.10 173
  -2   6  -3    3.90    1.90 249
   2  -6   4   29.60    3.20  85
   2  -6   4   16.10    2.30 160
  -2   6  -4   21.00    2.90  70
  -2   6  -4   17.60    3.30 175
  -2   6  -4   20.40    2.80 251
   2  -6   5  228.50   12.10  88
   2  -6   5  209.10   11.80 161
  -2   6  -5  207.20   13.90  71
  -2   6  -5  236.40   13.20 178
  -2   6  -5  226.10   13.70 252
   2  -6   6   14.30    3.50  90
   2  -6   6   16.00    3.20 162
  -2   6  -6   17.10    4.10  72
  -2   6  -6   16.40    3.10 180
  -2   6  -6   11.20    2.70 253
   2  -6   7   23.00    3.70  92
   2  -6   7   28.20    3.80 163
  -2   6  -7   27.70    4.10   2
  -2   6  -7   22.70    3.00  73
  -2   6  -7   20.70    2.90 254
   2  -6   8   22.90    5.10  93
   2  -6   8   20.50    4.20 164
   2  -6   8   26.00    1.50 210
  -2   6  -8   29.60    3.90   3
  -2   6  -8   25.20    3.70  74
  -2   6  -8   16.70    4.70 255
   2  -6   9   52.50    6.50  95
   2  -6   9   45.30    5.90 164
  -2   6  -9   49.40    4.90   5
   2  -6  10   24.00    3.80  97
  -2   6 -10   13.40    2.90   7
   2  -6  11   -0.20    3.70  98
  -2   6 -11   -2.00    3.40   8
   2  -6  12    3.80    3.40 100
  -2   6 -12   -0.20    2.70  10
   2  -6  13    5.40    4.80 101
  -2   6 -13    3.60    4.50  11
   2  -5 -18   21.30    4.50 224
  -2   5  18   15.90    5.10 129
  -2   5  18   14.10    5.30 300
   2  -5 -17   -1.10    3.10  39
   2  -5 -17    4.80    2.80 224
  -2   5  17    5.20    3.40 129
  -2   5  17   -0.70    2.90 300
   2  -5 -16    2.40    2.90  39
   2  -5 -16    0.70    2.20 224
  -2   5  16    4.00    3.60  11
  -2   5  16    3.90    3.60 129
  -2   5  16   -4.10    2.20 300
   2  -5 -15   27.90    3.70  40
   2  -5 -15   14.90    2.80 224
  -2   5  15   20.00    4.30  12
  -2   5  15   15.90    4.20 130
  -2   5  15   20.30    3.90 193
  -2   5  15   22.60    3.80 300
   2  -5 -14   59.70    5.10  40
   2  -5 -14   71.00    6.10 224
  -2   5  14   65.30    6.10  14
  -2   5  14   76.30    5.50 130
  -2   5  14   57.20    5.20 193
  -2   5  14   66.50    6.10 301
   2  -5 -13   23.60    3.00  40
   2  -5 -13   11.00    3.20 106
   2  -5 -13   25.60    3.30 225
  -2   5  13   12.80    3.00  16
  -2   5  13   18.00    2.80 130
  -2   5  13   18.30    2.90 193
  -2   5  13   18.10    2.50 301
   2  -5 -12   15.50    2.50  41
   2  -5 -12   18.50    3.00 108
   2  -5 -12   21.40    2.60 225
   2  -5 -12   17.70    2.70 281
  -2   5  12   17.30    2.90  18
  -2   5  12   18.20    2.90 131
  -2   5  12   17.50    2.60 192
  -2   5  12   24.80    3.10 302
   2  -5 -11   36.90    3.50  42
   2  -5 -11   33.50    3.20 111
   2  -5 -11   40.20    3.50 226
   2  -5 -11   38.30    3.70 283
  -2   5  11   47.30    3.80  21
  -2   5  11   37.10    3.40 132
  -2   5  11   45.00    3.70 192
  -2   5  11   38.40    4.40 303
   2  -5 -10   91.00    5.80  43
   2  -5 -10   89.10    6.30 114
   2  -5 -10   99.70    6.30 227
   2  -5 -10  110.60    6.80 285
  -2   5  10  110.70    6.20  24
  -2   5  10  102.70    6.30 133
  -2   5  10  101.60    5.70 191
  -2   5  10   96.50    5.30 304
   2  -5  -9  265.20   12.50  45
   2  -5  -9  256.70   13.70 116
   2  -5  -9  258.20   12.40 228
   2  -5  -9  231.80   12.70 288
  -2   5   9  266.00   12.30  26
  -2   5   9  244.50   11.40 135
  -2   5   9  267.50   10.50 190
  -2   5   9  261.20   11.40 305
   2  -5  -8  139.70    7.30  47
   2  -5  -8  132.00    8.10 120
   2  -5  -8  138.20    7.60 230
   2  -5  -8  131.50    7.70 291
  -2   5   8  129.20    7.50  30
  -2   5   8  129.70    6.80 137
  -2   5   8  145.90    6.30 188
  -2   5   8  141.70    7.50 215
  -2   5   8  129.00    6.60 307
   2  -5  -7   44.50    3.60  50
   2  -5  -7   37.00    3.60 123
   2  -5  -7   34.20    3.50 231
   2  -5  -7   48.40    4.10 294
  -2   5   7   43.80    3.10  33
  -2   5   7   33.40    2.90 140
  -2   5   7   44.50    3.10 185
  -2   5   7   46.00    3.50 218
   2  -5  -6  981.50   39.30  52
   2  -5  -6  981.70   42.00 127
   2  -5  -6  974.10   38.90 234
   2  -5  -6 1004.80   42.30 298
  -2   5   6 1045.10   37.70  37
  -2   5   6  972.40   37.00 142
  -2   5   6  991.10   36.20 221
   2  -5  -5    5.00    1.40  56
   2  -5  -5    5.60    1.40 132
   2  -5  -5    1.80    1.30 236
   2  -5  -5    6.30    1.50 302
  -2   5   5    4.30    1.60  42
  -2   5   5    3.60    1.60 146
  -2   5   5    5.20    1.60 224
   2  -5  -4 4206.00  141.80  59
   2  -5  -4 4073.00  138.80 194
   2  -5  -4 3980.00  138.90 239
   2  -5  -4 4483.20  146.70 307
  -2   5   4 4281.10  136.90 149
  -2   5   4 3854.70  131.60 228
   2  -5  -3  148.70    7.90  63
   2  -5  -3  171.20   10.20 141
   2  -5  -3  160.10    8.70 185
   2  -5  -3  160.00    8.60 242
  -2   5   3  161.80   10.20  51
  -2   5   3  158.60    8.30 153
  -2   5   3  152.50    9.00 231
   2  -5  -2  748.60   31.30  67
   2  -5  -2  768.40   35.60 145
   2  -5  -2  796.20   32.60 246
  -2   5   2  826.70   33.00  55
  -2   5   2  789.50   30.70 157
  -2   5   2  745.70   29.00 235
   2  -5  -1   79.70    5.10  71
   2  -5  -1   90.80    5.50 149
   2  -5  -1   80.50    4.70 249
  -2   5   1   87.40    4.90  59
  -2   5   1   76.50    4.60 161
  -2   5   1   90.60    5.00 238
   2  -5   0  123.30    7.40  74
   2  -5   0  122.40    7.50 153
   2  -5   0  123.20    7.40 253
  -2   5   0  128.90    7.70  63
  -2   5   0  132.50    7.70 164
  -2   5   0  138.50    7.30 242
   2  -5   1    3.50    1.20  78
   2  -5   1    1.20    0.90 156
  -2   5  -1    1.10    1.10  66
  -2   5  -1    3.60    1.10 168
  -2   5  -1    4.50    1.60 245
   2  -5   2   57.00    4.10  81
   2  -5   2   58.10    4.20 159
   2  -5   2   51.00    3.00 263
  -2   5  -2   58.30    4.20  69
  -2   5  -2   53.30    3.80 171
  -2   5  -2   49.30    4.30 247
   2  -5   3  118.10    7.20  84
   2  -5   3  119.40    6.30 161
   2  -5   3   94.10    4.30 276
  -2   5  -3  119.30    6.60  71
  -2   5  -3  114.70    6.90 174
  -2   5  -3  115.50    6.80 249
   2  -5   4  412.10   18.40  86
   2  -5   4  454.30   21.50 162
  -2   5  -4  500.20   21.60  72
  -2   5  -4  441.70   17.20 176
  -2   5  -4  472.00   21.20 251
   2  -5   5  247.00   13.40  89
   2  -5   5  245.30   13.30 164
  -2   5  -5  237.90   13.30  74
  -2   5  -5  266.70   13.60 179
  -2   5  -5  245.30   12.30 253
   2  -5   6 1107.90   47.30  91
   2  -5   6 1015.30   43.20 165
  -2   5  -6 1155.30   51.60  75
  -2   5  -6 1148.90   50.00 181
  -2   5  -6 1140.70   52.40 254
   2  -5   7   74.90    5.80  93
   2  -5   7   61.60    5.80 166
  -2   5  -7   79.30    5.60   3
  -2   5  -7   60.30    5.40  76
  -2   5  -7   72.00    5.80 255
   2  -5   8  113.50    7.80  94
   2  -5   8  111.40    8.10 166
  -2   5  -8  127.80    7.90   4
  -2   5  -8  120.30    9.20  76
   2  -5   9  140.10    8.60  96
   2  -5   9  127.90   10.90 167
  -2   5  -9  167.80    9.70   6
  -2   5  -9  142.80   10.80  77
  -2   5  -9  128.60    6.40 258
   2  -5  10   -0.30    3.10  98
   2  -5  10    0.00    2.50 167
  -2   5 -10    4.30    2.10   8
  -2   5 -10    1.70    1.10 259
   2  -5  11   21.40    4.50  99
  -2   5 -11   14.50    3.50   9
  -2   5 -11   20.50    2.30 260
   2  -5  12    7.20    3.20 101
  -2   5 -12    6.20    3.40  11
   2  -5  13   -5.20    2.70 102
  -2   5 -13   -3.80    2.70  12
   2  -5  14   -1.40    4.70 104
  -2   5 -14    0.10    4.80  14
   2  -4 -18    5.20    3.90 222
  -2   4  18    5.10    5.40 127
  -2   4  18    3.60    4.50 299
   2  -4 -17   -7.50    4.00  37
   2  -4 -17   -7.90    3.10 222
  -2   4  17   -2.00    2.60 127
  -2   4  17   -1.20    3.90 298
   2  -4 -16   21.20    3.90  37
   2  -4 -16   30.00    5.10 221
  -2   4  16   20.90    4.80 127
  -2   4  16   38.80    5.30 298
   2  -4 -15   26.60    3.80  37
   2  -4 -15   35.00    4.50 221
  -2   4  15   30.30    4.90   9
  -2   4  15   37.30    3.90 127
  -2   4  15   30.70    4.90 298
   2  -4 -14    4.70    2.30  37
   2  -4 -14    5.30    2.70 221
  -2   4  14    6.00    2.30  11
  -2   4  14    4.00    2.30 127
  -2   4  14    2.90    4.10 194
  -2   4  14    5.20    2.70 298
   2  -4 -13   36.90    4.90  37
   2  -4 -13   29.60    3.10 103
   2  -4 -13   29.10    3.80 222
  -2   4  13   37.30    3.70  13
  -2   4  13   28.80    4.70 127
  -2   4  13   36.60    4.20 194
  -2   4  13   26.40    3.70 299
   2  -4 -12   19.10    2.50  38
   2  -4 -12   20.70    2.70 105
   2  -4 -12   20.20    2.50 222
  -2   4  12   12.00    2.80  15
  -2   4  12   18.30    2.30 128
  -2   4  12   17.80    2.80 193
  -2   4  12   17.80    2.80 299
   2  -4 -11   33.10    3.50  39
   2  -4 -11   28.50    3.10 107
   2  -4 -11   36.70    3.60 222
   2  -4 -11   40.80    3.70 281
  -2   4  11   35.80    3.00  17
  -2   4  11   40.70    3.60 129
  -2   4  11   34.50    3.90 193
  -2   4  11   34.20    3.30 300
   2  -4 -10    1.60    1.40  40
   2  -4 -10    0.90    1.50 110
   2  -4 -10    1.50    1.40 223
   2  -4 -10   -0.50    2.30 283
  -2   4  10    3.30    1.80  20
  -2   4  10    0.80    1.40 130
  -2   4  10    4.50    1.70 192
  -2   4  10    2.60    2.20 301
   2  -4  -9   12.70    2.00  41
   2  -4  -9   14.60    2.00 112
   2  -4  -9   14.20    2.30 224
   2  -4  -9   12.90    2.60 286
  -2   4   9   12.30    1.90  22
  -2   4   9   10.70    2.40 131
  -2   4   9   13.80    2.00 191
  -2   4   9   15.50    2.20 302
   2  -4  -8 1798.20   64.30  43
   2  -4  -8 1966.70   69.30 115
   2  -4  -8 1752.60   63.70 225
   2  -4  -8 1904.40   67.10 289
  -2   4   8 1935.90   64.90  25
  -2   4   8 1705.50   60.50 133
  -2   4   8 1739.70   59.50 190
  -2   4   8 1819.10   60.50 304
   2  -4  -7   51.80    3.70  46
   2  -4  -7   58.40    4.30 119
   2  -4  -7   51.60    4.00 227
   2  -4  -7   59.80    4.10 292
  -2   4   7   60.20    3.50  29
  -2   4   7   53.10    3.30 136
  -2   4   7   52.30    3.00 188
  -2   4   7   49.80    3.40 306
   2  -4  -6   87.70    4.80  48
   2  -4  -6   74.90    5.30 123
   2  -4  -6   82.40    4.60 229
   2  -4  -6   76.80    5.10 295
  -2   4   6   82.10    4.50  33
  -2   4   6   86.50    4.80 138
  -2   4   6   77.30    4.30 185
  -2   4   6   87.20    4.50 217
  -2   4   6   88.60    4.30 308
   2  -4  -5   25.40    2.20  52
   2  -4  -5   26.70    2.00 128
   2  -4  -5   29.20    2.60 231
   2  -4  -5   20.00    2.10 299
  -2   4   5   30.10    2.20  38
  -2   4   5   25.30    2.40 142
  -2   4   5   23.30    2.80 221
   2  -4  -4   66.80    4.10  56
   2  -4  -4   57.30    4.20 133
   2  -4  -4   61.20    3.50 194
   2  -4  -4   60.20    3.80 234
   2  -4  -4   65.40    3.80 304
  -2   4   4   66.80    3.80  43
  -2   4   4   66.00    3.50 146
  -2   4   4   62.90    4.10 224
   2  -4  -3 1434.40   53.10  61
   2  -4  -3 1489.30   56.80 139
   2  -4  -3 1458.70   53.70 186
   2  -4  -3 1464.50   55.90 238
  -2   4   3 1537.20   54.20  49
  -2   4   3 1441.10   52.30 151
  -2   4   3 1551.80   52.40 228
   2  -4  -2    8.20    2.10  66
   2  -4  -2   -0.20    1.30 144
   2  -4  -2    5.50    2.00 241
  -2   4   2    2.90    1.30  54
  -2   4   2    2.40    1.60 156
  -2   4   2    1.90    1.60 232
   2  -4  -1    6.60    1.40  70
   2  -4  -1    5.00    1.30 150
   2  -4  -1    7.70    1.70 245
  -2   4   1    7.30    1.40  60
  -2   4   1    8.20    1.40 160
  -2   4   1    6.20    1.50 236
   2  -4   0   41.10    2.90  75
   2  -4   0   34.30    2.60 154
   2  -4   0   41.70    3.30 249
  -2   4   0   36.70    2.70  64
  -2   4   0   38.70    2.80 165
  -2   4   0   40.90    2.50 240
   2  -4   1  224.20   11.90  78
   2  -4   1  245.50   12.30 158
   2  -4   1  246.90   11.60 254
  -2   4  -1  238.30   12.20  68
  -2   4  -1  249.50   12.10 168
  -2   4  -1  256.60   12.00 244
   2  -4   2  115.70    6.90  82
   2  -4   2  125.60    7.50 161
   2  -4   2  127.40    5.70 262
  -2   4  -2  145.30    6.90  71
  -2   4  -2  126.60    7.00 172
  -2   4  -2  117.80    6.70 247
   2  -4   3  770.10   32.50  85
   2  -4   3  791.30   33.50 163
  -2   4  -3  829.30   33.20  73
  -2   4  -3  794.70   33.40 175
  -2   4  -3  829.90   33.90 249
   2  -4   4 2269.70   87.30  87
   2  -4   4 2220.10   83.00 165
  -2   4  -4 2341.10   87.50  75
  -2   4  -4 2296.50   86.70 177
  -2   4  -4 2308.50   84.90 252
   2  -4   5  260.40   14.10  90
   2  -4   5  254.50   13.90 167
  -2   4  -5  267.50   14.00  77
  -2   4  -5  241.90   12.80 180
  -2   4  -5  233.80   12.50 254
   2  -4   6  225.60   12.90  92
   2  -4   6  196.50   11.10 168
  -2   4  -6  211.80   10.90   2
  -2   4  -6  215.50   13.20  78
  -2   4  -6  190.30   10.80 255
   2  -4   7    0.60    1.50  94
   2  -4   7    4.00    2.40 169
  -2   4  -7    2.90    1.60   4
  -2   4  -7    2.70    2.40  79
  -2   4  -7    2.50    0.70 260
   2  -4   8   59.00    5.60  96
   2  -4   8   50.80    4.80 169
  -2   4  -8   51.00    4.60   6
  -2   4  -8   58.70    4.90  79
  -2   4  -8   52.80    3.20 263
   2  -4   9   24.90    3.60  97
   2  -4   9   20.60    3.70 169
  -2   4  -9   17.10    3.00   7
  -2   4  -9   12.70    3.70  79
  -2   4  -9   18.60    1.90 265
   2  -4  10   15.20    2.80  99
   2  -4  10   21.00    4.30 170
  -2   4 -10   15.20    2.70   9
  -2   4 -10   20.30    3.40  80
  -2   4 -10   17.40    1.90 266
   2  -4  11    3.70    3.20 100
   2  -4  11   -6.00    3.50 170
  -2   4 -11   -0.30    2.50  10
  -2   4 -11    0.90    1.20 267
   2  -4  12   24.60    5.50 102
  -2   4 -12   25.00    3.30  12
  -2   4 -12   26.40    2.60 267
   2  -4  13   55.10    5.70 103
  -2   4 -13   64.00    5.90  13
   2  -4  14   -1.10    4.00 104
  -2   4 -14    0.90    4.30  14
   2  -4  15   12.60    4.30 106
  -2   4 -15    9.70    3.60  16
   2  -3 -18   11.90    3.70 220
  -2   3  18   18.60    6.20 125
  -2   3  18   14.30    7.00 297
   2  -3 -17   52.70    6.40 219
  -2   3  17   42.70    4.80 125
  -2   3  17   48.80    5.90 297
   2  -3 -16  149.70   11.80  35
   2  -3 -16  144.40   12.50 219
  -2   3  16  134.80   10.40 125
  -2   3  16  152.50   11.70 297
   2  -3 -15    7.80    2.90  34
   2  -3 -15   16.10    3.10 219
  -2   3  15    9.60    2.90   6
  -2   3  15   10.10    3.10 124
  -2   3  15   11.00    3.80 297
   2  -3 -14    7.00    2.40  34
   2  -3 -14    7.80    2.10 219
  -2   3  14   10.10    3.10   8
  -2   3  14    9.90    2.60 124
  -2   3  14   -2.70    2.40 194
  -2   3  14    6.00    2.90 297
   2  -3 -13   -0.90    1.70  34
   2  -3 -13    1.60    3.10 219
  -2   3  13    1.00    2.80   9
  -2   3  13   -0.50    2.40 124
  -2   3  13   -2.50    1.90 194
  -2   3  13    1.40    2.30 297
   2  -3 -12    7.10    2.50  35
   2  -3 -12    4.70    1.50 101
   2  -3 -12    3.70    1.60 219
  -2   3  12    6.20    1.90  11
  -2   3  12    3.30    1.90 125
  -2   3  12    0.90    1.40 194
  -2   3  12    5.00    2.00 297
   2  -3 -11    0.60    1.40  35
   2  -3 -11    0.20    1.00 103
   2  -3 -11    0.50    1.20 219
  -2   3  11    0.20    1.20  13
  -2   3  11    0.70    1.40 125
  -2   3  11    2.90    1.80 194
  -2   3  11    0.00    1.90 297
   2  -3 -10   18.30    2.40  36
   2  -3 -10   16.20    2.00 105
   2  -3 -10   15.90    2.90 220
   2  -3 -10   25.00    3.00 281
  -2   3  10   18.80    2.20  15
  -2   3  10   21.50    2.10 126
  -2   3  10   14.10    2.30 193
  -2   3  10   16.80    3.40 298
   2  -3  -9   35.60    2.90  37
   2  -3  -9   31.80    2.50 108
   2  -3  -9   27.10    2.80 220
   2  -3  -9   34.90    3.80 284
  -2   3   9   32.10    2.80  18
  -2   3   9   30.20    2.70 127
  -2   3   9   39.10    3.20 193
  -2   3   9   39.30    3.10 299
   2  -3  -8   93.30    5.40  39
   2  -3  -8   85.80    5.00 110
   2  -3  -8   96.40    5.10 221
   2  -3  -8   86.90    5.70 286
  -2   3   8   98.90    5.00  20
  -2   3   8   91.80    4.90 129
  -2   3   8   93.40    5.10 192
  -2   3   8   87.80    5.00 300
   2  -3  -7   -0.50    1.00  41
   2  -3  -7    1.20    1.20 114
   2  -3  -7   -0.90    1.40 222
   2  -3  -7   -0.90    0.90 289
  -2   3   7    3.40    1.20  24
  -2   3   7    1.60    1.10 131
  -2   3   7    4.10    1.30 190
  -2   3   7    0.50    1.40 302
   2  -3  -6  338.90   14.30  44
   2  -3  -6  338.80   14.50 118
   2  -3  -6  323.10   13.70 224
   2  -3  -6  342.10   15.10 292
  -2   3   6  367.80   13.40  28
  -2   3   6  345.50   13.60 134
  -2   3   6  345.90   13.60 188
  -2   3   6  320.90   12.40 304
   2  -3  -5    3.80    1.20  47
   2  -3  -5    8.00    1.20 123
   2  -3  -5    7.10    1.30 226
   2  -3  -5    8.10    1.40 296
  -2   3   5    8.80    1.20  33
  -2   3   5    4.90    1.40 137
  -2   3   5    8.20    1.70 185
  -2   3   5    3.20    1.00 216
  -2   3   5    8.10    1.60 307
   2  -3  -4  130.90    6.20  52
   2  -3  -4  138.00    7.20 129
   2  -3  -4  140.10    6.40 194
   2  -3  -4  126.50    5.90 229
   2  -3  -4  131.60    7.50 300
  -2   3   4  140.50    6.50  39
  -2   3   4  136.80    6.10 142
  -2   3   4  142.60    6.70 220
   2  -3  -3  273.70   11.60  58
   2  -3  -3  310.60   13.50 135
   2  -3  -3  297.00   12.30 188
   2  -3  -3  293.40   11.70 232
   2  -3  -3  289.00   13.30 305
  -2   3   3  311.60   12.60  45
  -2   3   3  284.10   12.00 148
  -2   3   3  345.10   13.10 224
   2  -3  -2  163.40    7.90  64
   2  -3  -2  171.00    7.50 143
   2  -3  -2  190.10    8.20 236
  -2   3   2  179.00    7.90  53
  -2   3   2  165.80    7.40 154
  -2   3   2  163.00    6.80 228
   2  -3  -1 2796.90  101.80  70
   2  -3  -1 2990.90  103.70 150
   2  -3  -1 3117.00  105.00 241
  -2   3   1 3045.50  104.60  60
  -2   3   1 2831.30  101.40 160
  -2   3   1 3094.20  102.30 233
   2  -3   0 1632.70   61.00  75
   2  -3   0 1642.00   60.70 155
   2  -3   0 1597.60   59.40 246
  -2   3   0 1599.10   59.70  65
  -2   3   0 1626.10   59.20 165
  -2   3   0 1598.10   57.10 237
   2  -3   1 1510.50   59.50  80
   2  -3   1 1567.70   56.70 160
   2  -3   1 1604.50   58.90 251
  -2   3  -1 1538.60   56.80  70
  -2   3  -1 1558.00   56.90 170
  -2   3  -1 1604.30   56.20 242
   2  -3   2  774.90   31.60  84
   2  -3   2  782.90   32.60 164
  -2   3  -2  769.20   29.50  74
  -2   3  -2  795.00   30.20 174
  -2   3  -2  789.70   31.20 246
   2  -3   3   50.00    4.10  87
   2  -3   3   61.70    4.20 167
  -2   3  -3   60.00    3.70  77
  -2   3  -3   52.20    3.40 177
  -2   3  -3   51.50    3.10 249
   2  -3   4 1332.00   54.50  89
   2  -3   4 1334.90   52.60 169
  -2   3  -4 1329.90   51.00  79
  -2   3  -4 1347.90   52.50 179
  -2   3  -4 1320.10   48.30 252
   2  -3   5  818.20   36.20  92
   2  -3   5  808.30   34.50 170
  -2   3  -5  841.30   35.10   2
  -2   3  -5  832.90   33.80  80
  -2   3  -5  774.50   32.00 254
   2  -3   6 1171.80   51.90  94
   2  -3   6 1207.80   50.10 171
  -2   3  -6 1209.80   50.80   4
  -2   3  -6 1239.90   49.50  81
  -2   3  -6 1219.20   43.20 265
   2  -3   7  122.10    8.00  96
   2  -3   7  112.80    7.20 172
  -2   3  -7  111.10    7.10   6
  -2   3  -7  129.40    7.90  82
  -2   3  -7  114.00    5.50 269
   2  -3   8   68.90    5.40  97
   2  -3   8   79.00    6.20 172
  -2   3  -8   64.90    5.20   7
  -2   3  -8   72.50    5.70  82
  -2   3  -8   88.40    4.20 272
   2  -3   9   23.00    2.90  99
   2  -3   9   16.10    3.60 172
  -2   3  -9   21.00    2.50   9
  -2   3  -9   13.80    2.90  82
  -2   3  -9   20.50    1.70 273
   2  -3  10   27.90    4.10 100
   2  -3  10   22.10    3.70 172
  -2   3 -10   26.10    3.20  10
  -2   3 -10   15.60    3.80  82
  -2   3 -10   23.30    2.10 273
   2  -3  11   18.60    3.30 102
   2  -3  11   18.50    3.80 172
  -2   3 -11   21.70    2.80  12
  -2   3 -11   18.60    3.60  82
  -2   3 -11   17.40    2.50 273
   2  -3  12  139.70    8.70 103
   2  -3  12  107.20   10.40 172
  -2   3 -12  138.30   10.30  13
  -2   3 -12  161.00    7.80 273
   2  -3  13   89.40    7.50 104
  -2   3 -13  113.00    8.20  14
  -2   3 -13   90.20    6.90 272
   2  -3  14   19.10    6.20 106
  -2   3 -14   17.40    4.40  16
   2  -3  15    2.90    3.30 107
  -2   3 -15    2.20    3.00  17
   2  -3  16    2.70    3.60 108
  -2   3 -16    0.60    3.40  18
   2  -2 -17    4.20    3.80 217
  -2   2  17   -0.10    4.20 123
  -2   2  17   -3.20    4.30 296
   2  -2 -16   10.60    3.40  32
   2  -2 -16    8.60    3.20 217
  -2   2  16    8.30    3.50 122
  -2   2  16   11.50    4.40 295
   2  -2 -15  140.80   10.70  32
   2  -2 -15  145.00   11.20 217
  -2   2  15  128.20    8.80   3
  -2   2  15  117.10    8.70 122
  -2   2  15  127.60    9.60 295
   2  -2 -14   22.10    3.60  32
   2  -2 -14   23.90    4.30 216
  -2   2  14   15.80    3.80   4
  -2   2  14   11.90    3.40 122
  -2   2  14   15.90    3.10 295
   2  -2 -13   67.50    5.40  32
   2  -2 -13   52.50    5.10  96
   2  -2 -13   78.00    6.50 216
  -2   2  13   65.40    5.60   6
  -2   2  13   67.80    5.40 122
  -2   2  13   71.70    5.80 194
  -2   2  13   56.30    5.50 295
   2  -2 -12  428.00   21.20  31
   2  -2 -12  444.20   19.50  97
   2  -2 -12  462.20   25.30 216
  -2   2  12  437.30   20.70   7
  -2   2  12  438.10   20.90 121
  -2   2  12  425.70   20.10 194
  -2   2  12  429.60   20.50 295
   2  -2 -11   -0.40    1.40  32
   2  -2 -11    0.40    1.50  99
   2  -2 -11    0.30    2.00 216
  -2   2  11    0.70    2.10   9
  -2   2  11    1.50    1.50 122
  -2   2  11    3.20    2.60 194
  -2   2  11   -0.60    2.00 295
   2  -2 -10  129.70    6.90  32
   2  -2 -10  146.20    7.60 100
   2  -2 -10  140.50    7.80 216
  -2   2  10  146.90    7.70  10
  -2   2  10  134.50    7.90 122
  -2   2  10  140.30    7.30 194
  -2   2  10  157.00    8.00 296
   2  -2  -9  583.50   22.30  33
   2  -2  -9  607.10   22.50 102
   2  -2  -9  585.00   22.80 217
   2  -2  -9  621.50   23.50 281
  -2   2   9  596.30   24.20  12
  -2   2   9  569.70   23.20 123
  -2   2   9  580.90   21.90 193
  -2   2   9  553.80   21.60 296
   2  -2  -8  118.50    5.80  34
   2  -2  -8  122.70    5.50 104
   2  -2  -8  123.00    6.90 217
   2  -2  -8  123.30    6.70 284
  -2   2   8  117.50    6.00  14
  -2   2   8  118.80    5.70 124
  -2   2   8  121.90    6.40 193
  -2   2   8  104.00    5.70 297
   2  -2  -7    9.40    1.30  35
   2  -2  -7   13.80    1.40 107
   2  -2  -7   11.90    1.60 218
   2  -2  -7   12.80    1.80 286
  -2   2   7   11.10    1.50  17
  -2   2   7   11.90    1.50 125
  -2   2   7   11.70    1.80 191
  -2   2   7   10.70    2.20 298
   2  -2  -6    3.30    0.90  38
   2  -2  -6    4.50    1.00 111
   2  -2  -6    3.50    1.10 219
   2  -2  -6    3.00    1.10 289
  -2   2   6    4.00    1.00  21
  -2   2   6    1.30    0.80 128
  -2   2   6    3.60    1.30 190
  -2   2   6    2.80    1.50 300
   2  -2  -5   38.90    2.20  41
   2  -2  -5   39.60    2.40 115
   2  -2  -5   34.20    2.40 221
   2  -2  -5   40.80    3.40 292
  -2   2   5   42.60    2.40  25
  -2   2   5   35.90    2.30 131
  -2   2   5   34.80    3.00 187
  -2   2   5   40.50    3.50 302
   2  -2  -4   12.30    1.30  46
   2  -2  -4   15.40    1.40 121
   2  -2  -4   15.60    1.70 195
   2  -2  -4   15.40    1.60 223
   2  -2  -4   16.70    1.90 296
  -2   2   4   17.00    1.30  31
  -2   2   4   15.60    1.30 136
  -2   2   4   15.20    1.60 184
  -2   2   4   22.20    2.10 305
   2  -2  -3  506.80   18.90  53
   2  -2  -3  505.90   20.30 129
   2  -2  -3  519.80   18.90 189
   2  -2  -3  479.50   18.30 226
   2  -2  -3  502.60   20.50 301
  -2   2   3  542.60   19.20  39
  -2   2   3  520.10   19.30 143
  -2   2   3  524.40   20.10 218
   2  -2  -2  285.20   11.40  62
   2  -2  -2  294.80   12.60 138
   2  -2  -2  298.90   13.00 183
   2  -2  -2  258.70   11.20 230
   2  -2  -2  305.90   13.60 306
  -2   2   2  322.30   11.90  48
  -2   2   2  285.60   11.70 152
  -2   2   2  307.20   12.00 222
   2  -2  -1   80.30    4.20  70
   2  -2  -1   69.70    3.70 149
   2  -2  -1   75.80    4.20 235
  -2   2   1   81.80    4.20  59
  -2   2   1   81.20    3.90 160
  -2   2   1   77.20    4.30 227
   2  -2   0   76.80    4.10  77
   2  -2   0   76.40    4.00 157
   2  -2   0   81.50    4.00 240
  -2   2   0   87.30    4.50  67
  -2   2   0   81.00    4.30 167
  -2   2   0   82.60    4.30 233
   2  -2   1   11.20    1.30  83
   2  -2   1   12.60    1.40 163
   2  -2   1   13.50    1.60 246
   2  -2   1   10.10    0.80 278
  -2   2  -1   18.20    1.60  73
  -2   2  -1   13.00    1.40 173
  -2   2  -1   14.80    1.50 238
   2  -2   2 1108.50   41.90  87
   2  -2   2 1119.50   44.00 168
   2  -2   2 1135.00   41.50 252
  -2   2  -2 1115.70   40.70  78
  -2   2  -2 1117.60   41.30 177
  -2   2  -2 1148.70   42.00 243
   2  -2   3  357.10   14.90  90
   2  -2   3  369.90   16.30 171
  -2   2  -3  383.70   15.70  81
  -2   2  -3  357.20   15.20 180
  -2   2  -3  364.90   15.50 248
   2  -2   4   56.60    3.90  92
   2  -2   4   57.80    4.00 173
  -2   2  -4   56.10    3.80   2
  -2   2  -4   61.60    3.80  83
  -2   2  -4   61.20    3.60 252
   2  -2   5   29.90    3.20  95
   2  -2   5   39.20    2.90 174
  -2   2  -5   32.10    2.70   5
  -2   2  -5   30.80    2.20  84
  -2   2  -5   38.50    2.70 255
  -2   2  -5   29.00    1.40 278
   2  -2   6   94.20    5.80  96
   2  -2   6   89.50    5.80 175
   2  -2   6   79.10    3.80 207
  -2   2  -6   95.80    5.80   6
  -2   2  -6  103.10    5.80  85
   2  -2   7 1044.50   42.30  98
   2  -2   7  996.70   39.20 175
  -2   2  -7 1067.70   41.50   8
  -2   2  -7 1015.10   35.60  85
   2  -2   8    7.00    2.70 100
   2  -2   8    6.30    2.50 175
  -2   2  -8   16.60    2.40  10
  -2   2  -8    8.10    2.10  85
   2  -2   9   42.00    4.30 101
   2  -2   9   49.30    4.40 175
  -2   2  -9   58.20    4.30  11
  -2   2  -9   39.00    3.90  85
   2  -2  10   51.20    4.50 102
   2  -2  10   42.70    5.30 175
  -2   2 -10   44.30    3.80  12
  -2   2 -10   45.70    4.80  85
   2  -2  11  140.70   10.70 104
   2  -2  11  135.60    9.50 175
  -2   2 -11  145.30    9.60  14
  -2   2 -11  146.70    9.30  85
  -2   2 -11  157.80    7.30 280
   2  -2  12   94.70    7.10 105
   2  -2  12   84.50    6.30 175
  -2   2 -12   87.20    8.00  15
  -2   2 -12   71.60    6.30  85
  -2   2 -12   82.00    5.30 279
   2  -2  13    4.10    2.50 106
  -2   2 -13    4.10    2.20  16
  -2   2 -13    4.70    1.80 278
   2  -2  14    5.50    2.80 107
  -2   2 -14    6.10    3.50  17
  -2   2 -14    1.60    2.20 277
   2  -2  15   11.20    3.40 108
  -2   2 -15   11.20    3.30  18
   2  -2  16    0.50    3.30 109
  -2   2 -16    4.30    3.00  19
   2  -2  17   -2.00    4.60 110
  -2   2 -17    2.50    5.00  20
   2  -1 -17    0.70    4.10 216
  -2   1  17   -4.20    4.40 121
  -2   1  17   -7.60    5.60 295
   2  -1 -16    3.00    2.50 215
  -2   1  16    6.50    4.30 120
  -2   1  16   11.90    4.40 294
   2  -1 -15   26.80    4.20  30
   2  -1 -15   26.80    2.80 203
  -2   1  15   11.30    3.50 120
  -2   1  15   13.00    3.90 180
  -2   1  15   40.60    4.80 294
   2  -1 -14   22.50    3.60  29
   2  -1 -14   24.10    2.80 200
  -2   1  14   20.10    3.00 119
  -2   1  14   18.40    3.80 181
  -2   1  14   25.30    5.80 294
   2  -1 -13   59.70    5.70  29
  -2   1  13   60.90    4.90   2
  -2   1  13   53.60    5.00 119
  -2   1  13   66.90    6.30 294
   2  -1 -12  145.40    7.60  28
   2  -1 -12  129.50    8.20  93
  -2   1  12  154.80    8.90   3
  -2   1  12  140.40    8.30 118
  -2   1  12  140.50    9.10 194
  -2   1  12  109.50    7.80 293
   2  -1 -11  624.00   26.20  28
   2  -1 -11  603.90   25.20  94
  -2   1  11  630.10   27.30   4
  -2   1  11  588.40   27.60 118
  -2   1  11  642.40   28.00 194
  -2   1  11  630.30   26.10 293
   2  -1 -10  386.50   16.70  28
   2  -1 -10  417.60   17.20  95
  -2   1  10  434.30   19.80   5
  -2   1  10  361.00   17.00 118
  -2   1  10  403.60   18.00 194
  -2   1  10  409.70   17.10 294
   2  -1  -9  349.80   15.20  28
   2  -1  -9  411.30   17.20  97
  -2   1   9  379.10   17.10   7
  -2   1   9  360.80   15.50 118
  -2   1   9  385.70   16.40 194
  -2   1   9  373.50   14.90 294
   2  -1  -8    2.20    1.10  29
   2  -1  -8    2.10    1.10  98
   2  -1  -8    0.10    1.50 281
  -2   1   8    2.00    1.20   8
  -2   1   8    1.90    1.20 119
  -2   1   8    0.10    1.10 193
  -2   1   8    0.00    1.50 295
   2  -1  -7   22.80    1.70  29
   2  -1  -7   22.20    1.70 100
   2  -1  -7   27.60    2.40 283
  -2   1   7   27.50    2.30  10
  -2   1   7   26.60    2.20 119
  -2   1   7   21.30    2.40 192
  -2   1   7   27.10    2.70 295
   2  -1  -6  251.30   10.00  31
   2  -1  -6  231.00    9.50 102
   2  -1  -6  263.20   11.10 286
  -2   1   6  248.50   11.20  12
  -2   1   6  253.80   10.90 121
  -2   1   6  262.70   10.50 191
  -2   1   6  270.90   10.80 297
   2  -1  -5   66.80    3.60  33
   2  -1  -5   89.90    3.80 105
   2  -1  -5   80.70    4.50 216
   2  -1  -5   78.90    4.80 289
  -2   1   5   84.50    4.40  15
  -2   1   5   74.30    3.70 123
  -2   1   5   80.70    4.20 189
  -2   1   5   97.10    4.80 298
   2  -1  -4    1.20    0.60  37
   2  -1  -4    1.50    0.60 109
   2  -1  -4    3.00    1.30 196
   2  -1  -4    0.50    0.90 217
   2  -1  -4    0.10    0.70 292
  -2   1   4    0.80    0.70  19
  -2   1   4    0.80    0.60 127
  -2   1   4    2.10    1.10 186
  -2   1   4    0.70    0.90 301
   2  -1  -3 1695.60   55.50  45
   2  -1  -3 1412.30   52.90 116
   2  -1  -3 1625.50   56.20 191
   2  -1  -3 1757.50   57.10 220
   2  -1  -3 1747.80   59.40 296
  -2   1   3 1461.50   51.20  26
  -2   1   3 1630.60   53.00 135
  -2   1   3 1747.80   57.10 182
  -2   1   3 1575.00   54.10 304
   2  -1  -2 1080.50   37.70  58
   2  -1  -2 1081.60   39.80 185
   2  -1  -2 1095.70   39.80 223
   2  -1  -2 1106.10   39.50 301
  -2   1   2  952.00   34.50 148
  -2   1   2 1105.80   36.40 216
   2  -1  -1   18.10    1.10  72
   2  -1  -1   15.90    1.00 145
   2  -1  -1   15.70    1.60 227
   2  -1  -1   16.90    1.60 307
  -2   1   1   12.20    1.00  55
  -2   1   1   15.10    1.10 162
  -2   1   1   17.50    1.40 220
   2  -1   0   47.10    2.30  82
   2  -1   0   44.10    2.40 160
   2  -1   0   46.10    2.60 233
   2  -1   0   48.40    2.60 277
  -2   1   0   50.60    2.60  70
  -2   1   0   47.60    2.60 172
  -2   1   0   58.50    2.90 226
   2  -1   1   94.00    4.60  88
   2  -1   1   98.20    4.90 168
   2  -1   1  103.50    4.70 240
   2  -1   1   85.40    4.10 269
  -2   1  -1   98.60    4.70  78
  -2   1  -1   96.40    4.70 178
  -2   1  -1   91.30    4.20 232
   2  -1   2  768.40   28.30  92
  -2   1  -2  784.50   27.80   2
  -2   1  -2  756.10   27.00 239
  -2   1  -2  738.40   25.80 277
   2  -1   3    1.10    0.90  95
   2  -1   3    2.30    0.80 176
  -2   1  -3    4.00    1.10   5
  -2   1  -3    1.70    0.90  86
  -2   1  -3    3.20    0.90 245
  -2   1  -3    3.50    0.40 265
   2  -1   4   13.20    1.70  97
   2  -1   4   14.50    1.90 178
   2  -1   4   14.70    1.20 202
  -2   1  -4   16.30    1.70   7
  -2   1  -4   14.20    1.70  88
  -2   1  -4   16.30    1.50 251
   2  -1   5  251.60   12.70  98
   2  -1   5  251.40   12.10 178
   2  -1   5  225.80    9.80 207
  -2   1  -5  257.40   11.30   8
  -2   1  -5  261.90   11.30  88
  -2   1  -5  264.10   11.20 255
   2  -1   6    3.80    1.30 100
   2  -1   6    5.90    1.40 179
  -2   1  -6    4.00    1.10  10
  -2   1  -6    6.60    1.50  89
   2  -1   7   20.30    2.00 101
   2  -1   7   19.10    2.20 179
  -2   1  -7   17.00    1.80  11
  -2   1  -7   20.40    1.90  89
   2  -1   8   -2.00    1.70 102
   2  -1   8    2.70    1.20 179
  -2   1  -8    1.30    1.40  12
  -2   1  -8    2.00    1.20  89
   2  -1   9  215.80   12.50 103
   2  -1   9  187.40   11.30 179
  -2   1  -9  213.80   11.10  13
  -2   1  -9  215.80   11.10  89
   2  -1  10  431.00   22.20 105
   2  -1  10  395.80   21.80 179
  -2   1 -10  434.60   21.00  15
  -2   1 -10  430.50   21.00  89
   2  -1  11    1.60    2.40 106
   2  -1  11    2.50    2.70 178
  -2   1 -11    2.10    2.60  16
  -2   1 -11    2.40    2.10  88
   2  -1  12  273.00   16.70 107
   2  -1  12  259.90   14.70 178
  -2   1 -12  259.40   14.80  17
  -2   1 -12  293.80   15.60  88
   2  -1  13   26.90    4.40 108
   2  -1  13   34.20    4.80 177
  -2   1 -13   35.00    4.50  18
   2  -1  14   30.50    5.20 109
  -2   1 -14   23.70    4.40  19
   2  -1  15   -3.50    3.80 110
  -2   1 -15    8.30    4.20  20
   2  -1  16   56.10    6.60 111
  -2   1 -16   62.10    7.90  21
   2  -1  17   10.10    5.70 112
  -2   1 -17   14.60    5.20  22
  -2   0  16   14.30    3.80 118
  -2   0  16    8.50    5.00 293
   2   0 -15    1.40    2.60  27
  -2   0  15   -2.60    3.00 117
  -2   0  15   -1.30    2.50 293
   2   0 -14    4.90    3.10  27
   2   0 -14    3.90    1.50 206
  -2   0  14    7.20    3.10 117
  -2   0  14    5.00    3.50 177
  -2   0  14    4.60    3.80 293
   2   0 -13    7.60    1.80  26
   2   0 -13    6.40    1.60 204
  -2   0  13    4.80    1.90 116
  -2   0  13    6.30    3.50 178
  -2   0  13   13.30    3.30 292
   2   0 -12  148.00    9.70  25
   2   0 -12  154.70    9.50  89
   2   0 -12  158.70    8.10 203
   2   0 -12  155.90   10.30 280
  -2   0  12  135.80    9.70 115
  -2   0  12  151.20    9.40 179
  -2   0  12  133.10    8.90 194
  -2   0  12  169.00   10.30 292
   2   0 -11   -1.30    1.40  25
   2   0 -11    2.60    1.60  90
   2   0 -11    2.00    1.50 201
  -2   0  11   -3.00    1.70 115
  -2   0  11    0.00    1.30 180
  -2   0  11    1.00    2.40 194
  -2   0  11   -3.10    2.30 292
   2   0 -10   36.80    3.40  24
   2   0 -10   27.10    2.80  91
   2   0 -10   28.90    2.50 200
  -2   0  10   31.80    3.00 114
  -2   0  10   29.20    3.20 181
  -2   0  10   28.40    3.20 194
  -2   0  10   38.90    3.60 292
   2   0  -9    5.50    1.70  24
   2   0  -9   10.30    1.90  92
  -2   0   9    6.10    1.60   2
  -2   0   9    5.50    1.60 114
  -2   0   9    4.40    1.90 194
  -2   0   9    6.90    1.70 292
   2   0  -8    0.80    1.00  24
   2   0  -8    0.90    1.00  92
  -2   0   8    1.40    1.40   2
  -2   0   8   -0.70    1.10 114
  -2   0   8    1.60    1.90 193
  -2   0   8   -1.00    1.60 292
   2   0  -7   99.20    5.00  23
   2   0  -7  111.30    4.70  93
  -2   0   7  102.30    6.00   3
  -2   0   7   92.00    5.20 113
  -2   0   7  102.70    5.90 193
  -2   0   7   97.80    4.80 293
   2   0  -6   65.50    3.30  24
   2   0  -6   58.00    3.50  94
   2   0  -6   69.60    4.20 282
  -2   0   6   47.50    3.20   4
  -2   0   6   60.60    3.20 114
  -2   0   6   61.30    3.80 191
  -2   0   6   48.50    4.10 294
   2   0  -5    1.30    0.90  24
   2   0  -5    1.50    0.70  95
   2   0  -5    1.00    0.90 285
  -2   0   5    1.00    0.80   5
  -2   0   5    1.20    0.70 114
  -2   0   5    0.90    1.00 190
  -2   0   5    1.20    1.00 295
   2   0  -4 2995.20   96.00  26
   2   0  -4 2721.60   95.60  95
   2   0  -4 3015.30  101.70 197
   2   0  -4 3386.60  106.70 288
  -2   0   4 2912.70   96.50   5
  -2   0   4 2831.60   96.10 116
  -2   0   4 3292.00   99.70 188
  -2   0   4 2750.90   96.00 297
   2   0  -3   47.40    2.40  30
   2   0  -3   44.00    2.10  96
   2   0  -3   52.60    4.00 193
   2   0  -3   50.00    3.00 279
   2   0  -3   63.40    3.80 291
  -2   0   3   59.30    3.50 185
  -2   0   3   63.40    3.70 300
   2   0  -2 1560.80   56.00  43
   2   0  -2 1664.30   55.30  96
   2   0  -2 1833.80   62.00 188
   2   0  -2 1927.60   61.00 215
   2   0  -2 2038.30   60.90 277
   2   0  -2 1685.70   60.30 296
  -2   0   2 1992.40   67.20 303
   2   0  -1  238.00   10.20 182
   2   0  -1  277.80   10.80 219
   2   0  -1  261.20   10.90 275
   2   0  -1  265.40   10.30 301
  -2   0   1  246.40    9.90 308
   2   0   0  164.80    6.40 101
   2   0   0  168.70    6.70 166
   2   0   0  200.20    7.70 224
   2   0   0  192.30    8.40 271
   2   0   0  167.40    7.10 308
  -2   0   0  150.00    5.90  11
  -2   0   0  166.30    6.40 216
  -2   0   0  161.00    6.60 278
   2   0   1  394.50   15.00 101
   2   0   1  373.90   14.70 178
   2   0   1  464.20   16.60 200
   2   0   1  410.60   15.60 231
   2   0   1  435.80   17.10 264
  -2   0  -1  392.20   15.30  11
  -2   0  -1  494.60   17.20  88
  -2   0  -1  413.40   15.50 222
  -2   0  -1  464.80   18.30 273
   2   0   2 1236.70   42.60   2
   2   0   2 1305.50   43.60 101
   2   0   2 1134.00   42.40 202
   2   0   2 1347.80   44.20 242
  -2   0  -2 1339.10   43.80  11
  -2   0  -2 1281.50   43.80  92
  -2   0  -2 1223.30   42.30 231
  -2   0  -2 1259.00   45.00 266
   2   0   3  615.30   23.70   3
   2   0   3  656.40   24.70 102
   2   0   3  739.30   26.40 205
   2   0   3  724.00   25.60 253
  -2   0  -3  649.00   24.90  12
  -2   0  -3  725.90   25.50 240
  -2   0  -3  720.10   25.40 258
   2   0   4  659.20   25.70   4
   2   0   4  716.30   25.90 103
   2   0   4  666.30   25.30 209
  -2   0  -4  705.10   25.20  13
  -2   0  -4  687.80   25.50  94
  -2   0  -4  677.80   26.40 248
   2   0   5 1805.60   66.60   4
   2   0   5 2080.00   71.80 103
  -2   0  -5 2113.10   67.50  13
  -2   0  -5 1836.90   65.70  94
  -2   0  -5 1867.60   66.40 254
   2   0   6   53.10    3.90   4
   2   0   6   47.70    3.30 104
  -2   0  -6   45.00    3.00  14
  -2   0  -6   63.90    3.40  94
   2   0   7  443.80   20.70   4
   2   0   7  448.90   19.80 105
  -2   0  -7  445.20   18.50  15
  -2   0  -7  482.30   17.80  94
   2   0   8   22.20    2.30   3
   2   0   8   24.50    2.70 106
  -2   0  -8   26.10    2.50  16
  -2   0  -8   27.00    2.50  93
   2   0   9  160.80    9.20   3
   2   0   9  120.90    8.20 106
  -2   0  -9  145.30    7.70  16
  -2   0  -9  153.00    7.80  93
   2   0  10  131.90    7.60   2
   2   0  10  144.20    8.00 107
  -2   0 -10  141.80    8.00  17
  -2   0 -10  156.90    8.20  92
   2   0  11   19.60    3.50   2
   2   0  11   11.70    3.00 108
  -2   0 -11   16.50    2.30  18
  -2   0 -11   18.00    2.90  92
   2   0  12  331.20   18.50   1
   2   0  12  369.50   18.50 109
   2   0  12  346.30   18.00 181
  -2   0 -12  340.20   17.10  19
  -2   0 -12  353.00   17.60  91
   2   0  13   17.90    3.80 110
   2   0  13   13.50    3.00 180
  -2   0 -13   21.60    3.70  20
  -2   0 -13   15.10    3.30  90
   2   0  14    6.10    3.50 111
   2   0  14   -4.60    5.10 180
  -2   0 -14    4.30    3.40  21
   2   0  15   55.80    6.20 111
  -2   0 -15   36.30    7.60  21
   2   0  16  186.60   12.40 112
  -2   0 -16  176.60   14.60  22
   2   0  17   31.10    6.90 113
   2   0  17   34.50    4.80 281
  -2   0 -17   30.60    4.90  23
   2   0  18   47.60    6.00 114
   2   0  18   59.20    8.90 282
  -2   0 -18   44.80    6.30  24
  -2  -1  16    3.60    3.80 116
  -2  -1  16    6.60    4.90 293
  -2  -1  15   32.30    4.90 115
  -2  -1  15   37.50    5.30 292
   2   1 -14  183.40   13.10  25
  -2  -1  14  198.30   13.00 115
  -2  -1  14  211.70   13.80 292
   2   1 -13   28.30    5.20  24
   2   1 -13   26.90    2.70 210
  -2  -1  13   30.10    4.10 114
  -2  -1  13   32.90    4.40 175
  -2  -1  13   36.90    4.80 291
   2   1 -12  151.30   11.50  23
   2   1 -12  158.20   10.50  85
   2   1 -12  146.20    9.20 209
   2   1 -12  153.40   10.00 277
  -2  -1  12  163.30   11.20 113
  -2  -1  12  175.10   10.40 175
  -2  -1  12  180.40   11.10 291
   2   1 -11  485.40   25.60  22
   2   1 -11  510.00   23.80  86
   2   1 -11  494.30   25.90 207
   2   1 -11  486.60   23.70 278
  -2  -1  11  506.00   24.30 112
  -2  -1  11  477.80   24.20 176
  -2  -1  11  484.00   24.10 194
  -2  -1  11  571.10   24.90 291
   2   1 -10   39.60    3.40  21
   2   1 -10   35.50    4.30  86
   2   1 -10   44.90    3.00 206
   2   1 -10   35.10    3.70 278
  -2  -1  10   37.80    3.40 111
  -2  -1  10   47.80    4.20 176
  -2  -1  10   38.80    4.70 194
  -2  -1  10   59.50    4.60 291
   2   1  -9  232.50   10.30  20
   2   1  -9  218.60   10.10  87
   2   1  -9  231.10   10.30 204
   2   1  -9  250.90   12.80 278
  -2  -1   9  216.30   11.40 110
  -2  -1   9  235.40   12.10 177
  -2  -1   9  234.40   11.70 194
  -2  -1   9  269.00   11.60 291
   2   1  -8    8.70    1.30  19
   2   1  -8    5.30    1.40  87
   2   1  -8    8.30    1.40 203
   2   1  -8    7.60    1.70 278
  -2  -1   8    6.00    1.30 109
  -2  -1   8    7.70    1.50 177
  -2  -1   8    5.40    2.30 193
  -2  -1   8    6.10    2.10 291
   2   1  -7   29.20    2.60  18
   2   1  -7   31.70    2.90  87
   2   1  -7   31.40    2.50 203
   2   1  -7   26.10    2.60 278
  -2  -1   7   25.20    2.10 108
  -2  -1   7   31.20    2.50 177
  -2  -1   7   32.10    3.00 193
  -2  -1   7   27.70    3.00 291
   2   1  -6   97.70    5.40  17
   2   1  -6  113.10    5.40  87
   2   1  -6  113.70    5.60 202
   2   1  -6  111.70    5.60 278
  -2  -1   6  101.30    5.30 107
  -2  -1   6  116.30    6.20 177
  -2  -1   6  122.30    6.80 192
  -2  -1   6  113.00    5.80 292
   2   1  -5    6.60    1.10  16
   2   1  -5   10.30    1.30  86
   2   1  -5    9.10    1.30 202
   2   1  -5    6.50    1.30 277
   2   1  -5   10.10    1.80 281
  -2  -1   5    8.70    1.30 106
  -2  -1   5    9.80    1.30 176
  -2  -1   5   12.50    1.90 190
  -2  -1   5   10.90    1.90 292
   2   1  -4  321.40   12.20  15
   2   1  -4  307.90   11.60  84
   2   1  -4  311.80   11.90 202
   2   1  -4  305.80   12.80 276
   2   1  -4  322.30   13.70 284
  -2  -1   4  288.20   12.40 105
  -2  -1   4  313.30   13.90 174
  -2  -1   4  323.90   13.40 189
  -2  -1   4  327.20   13.20 294
   2   1  -3  611.50   23.20  13
   2   1  -3  679.40   24.10  81
   2   1  -3  723.00   26.00 195
   2   1  -3  652.60   25.20 202
   2   1  -3  724.80   25.90 275
   2   1  -3  793.00   26.60 286
  -2  -1   3  578.30   22.70 103
  -2  -1   3  620.20   24.20 171
  -2  -1   3  679.80   23.60 186
  -2  -1   3  744.80   24.60 296
   2   1  -2  992.80   34.30  11
   2   1  -2 1009.20   34.80  72
   2   1  -2 1138.60   38.80 190
   2   1  -2 1097.50   37.20 202
   2   1  -2 1115.60   38.60 273
   2   1  -2  994.60   36.60 290
  -2  -1   2  895.40   34.30 101
  -2  -1   2 1133.80   38.40 183
  -2  -1   2 1139.80   36.50 299
   2   1  -1  138.30    5.00   2
   2   1  -1  134.10    6.50 185
   2   1  -1  156.40    6.80 203
   2   1  -1  142.40    6.70 270
   2   1  -1  149.70    6.70 295
  -2  -1   1  121.10    4.70  92
  -2  -1   1  144.60    5.10 137
  -2  -1   1  146.90    7.50 277
  -2  -1   1  159.80    6.80 303
   2   1   0  364.00   13.10 144
   2   1   0  399.90   15.50 205
   2   1   0  401.90   15.80 266
   2   1   0  409.10   15.20 301
  -2  -1   0  363.70   12.60  54
  -2  -1   0  365.60   14.20 273
   2   1   1  611.80   21.50  16
   2   1   1  676.40   22.50 122
   2   1   1  631.50   22.60 219
   2   1   1  613.60   22.80 308
  -2  -1  -1  664.30   22.30  32
  -2  -1  -1  625.40   23.10 106
  -2  -1  -1  673.90   25.40 268
   2   1   2  458.80   17.20  14
   2   1   2  441.40   17.60 115
   2   1   2  508.20   18.40 209
   2   1   2  527.70   17.60 229
  -2  -1  -2  469.60   17.60  25
  -2  -1  -2  497.90   17.80 104
  -2  -1  -2  451.30   18.10 202
  -2  -1  -2  536.30   20.00 262
   2   1   3  932.70   32.30  12
   2   1   3  834.90   32.50 112
   2   1   3  921.90   32.60 212
   2   1   3  930.60   31.60 246
  -2  -1  -3  816.60   29.80  22
  -2  -1  -3  922.20   30.00 102
  -2  -1  -3  891.10   30.70 204
  -2  -1  -3  817.40   28.50 225
  -2  -1  -3  792.40   31.40 256
   2   1   4  944.50   35.10  11
   2   1   4  947.10   35.00 110
  -2  -1  -4  940.20   33.10  20
  -2  -1  -4  983.80   32.60 101
  -2  -1  -4  809.90   30.40 239
   2   1   5   28.00    2.60  10
   2   1   5   33.80    2.70 110
  -2  -1  -5   30.70    2.50  20
  -2  -1  -5   31.10    2.20 100
  -2  -1  -5   26.80    2.00 206
  -2  -1  -5   31.70    1.70 251
   2   1   6   23.20    2.40   9
   2   1   6   20.90    2.20 109
  -2  -1  -6   24.40    2.10  19
  -2  -1  -6   27.60    2.20  99
  -2  -1  -6   17.60    1.50 207
   2   1   7   66.60    4.40   8
   2   1   7   63.80    4.00 109
  -2  -1  -7   76.60    4.30  19
  -2  -1  -7   76.30    4.20  98
  -2  -1  -7   61.80    3.40 207
   2   1   8  250.10   12.70   8
   2   1   8  246.00   12.00 110
  -2  -1  -8  260.80   10.70  20
  -2  -1  -8  269.00   10.90  98
  -2  -1  -8  218.70    9.60 207
   2   1   9  140.40    8.60   7
   2   1   9  152.20    7.80 110
  -2  -1  -9  163.10    7.90  20
  -2  -1  -9  173.20    8.70  97
  -2  -1  -9  144.20    6.60 206
   2   1  10   41.90    3.40   6
   2   1  10   39.60    4.40 110
  -2  -1 -10   47.00    3.70  20
  -2  -1 -10   46.60    3.80  96
  -2  -1 -10   36.60    2.40 205
   2   1  11  135.30    9.10   5
   2   1  11  142.70    8.90 111
  -2  -1 -11  148.90    7.60  21
  -2  -1 -11  136.30    8.10  95
  -2  -1 -11  124.70    6.20 203
   2   1  12  233.30   13.80   4
   2   1  12  235.20   13.10 111
  -2  -1 -12  236.90   12.40  21
  -2  -1 -12  254.90   13.50  94
   2   1  13   51.80    5.00   3
   2   1  13   73.10    6.20 112
  -2  -1 -13   73.30    7.00  22
  -2  -1 -13   66.00    7.40  93
   2   1  14   25.30    4.70   2
   2   1  14   30.40    4.30 113
  -2  -1 -14   32.40    4.50  23
   2   1  15  142.70    9.80 113
  -2  -1 -15  140.40   10.00  23
   2   1  16   43.40    5.50 114
  -2  -1 -16   36.80    4.70  24
   2   1  17    9.70    4.30 115
   2   1  17    1.40    4.40 282
  -2  -1 -17    6.60    3.80  25
   2   1  18    4.00    4.80 115
   2   1  18    2.20    6.10 283
  -2  -1 -18    0.80    4.70  25
  -2  -2  15   -1.00    4.10 114
  -2  -2  15    0.60    4.30 292
   2   2 -14    2.30    2.60  23
  -2  -2  14   -3.00    3.00 113
  -2  -2  14   -1.20    2.80 291
   2   2 -13    6.60    3.30  21
  -2  -2  13    1.20    3.30 111
  -2  -2  13    0.80    3.20 171
  -2  -2  13    4.10    4.00 291
   2   2 -12  125.70    9.00  20
  -2  -2  12  108.50    7.60 110
  -2  -2  12  102.90    7.70 172
  -2  -2  12  132.40    8.90 290
   2   2 -11    8.00    1.90  19
   2   2 -11    3.30    1.80  82
   2   2 -11    5.70    1.40 213
   2   2 -11    6.10    3.30 275
  -2  -2  11    4.60    1.80 109
  -2  -2  11   11.10    2.70 172
  -2  -2  11    8.80    2.60 290
   2   2 -10   42.10    3.80  18
   2   2 -10   45.00    4.30  82
   2   2 -10   43.30    3.40 212
   2   2 -10   51.50    4.30 275
  -2  -2  10   47.10    4.70 108
  -2  -2  10   55.20    4.70 172
  -2  -2  10   54.10    6.20 193
  -2  -2  10   59.20    5.10 290
   2   2  -9   23.10    3.30  17
   2   2  -9   30.00    3.10  82
   2   2  -9   25.00    2.30 210
   2   2  -9   24.50    4.50 275
  -2  -2   9   33.50    3.40 107
  -2  -2   9   30.30    3.20 172
  -2  -2   9   28.10    4.10 193
  -2  -2   9   33.30    3.70 289
   2   2  -8  224.30   12.60  15
   2   2  -8  209.10   11.30  82
   2   2  -8  212.40   10.60 209
   2   2  -8  211.40   12.00 275
  -2  -2   8  216.10   12.40 105
  -2  -2   8  216.70   11.70 172
  -2  -2   8  210.80   11.70 193
  -2  -2   8  234.40   10.90 289
   2   2  -7   44.40    2.80  14
   2   2  -7   46.70    3.40  82
   2   2  -7   46.80    3.90 275
  -2  -2   7   45.20    3.30 104
  -2  -2   7   47.50    3.70 172
  -2  -2   7   49.50    4.50 192
  -2  -2   7   52.80    4.50 289
   2   2  -6    1.40    1.00  12
   2   2  -6    0.90    1.00 208
   2   2  -6    0.80    1.10 274
  -2  -2   6    0.40    1.00 102
  -2  -2   6    1.50    1.20 171
  -2  -2   6    0.60    1.60 192
  -2  -2   6    2.40    1.70 290
   2   2  -5  577.10   22.40  10
   2   2  -5  561.00   21.70  79
   2   2  -5  510.50   21.50 208
   2   2  -5  565.50   21.60 273
  -2  -2   5  543.70   22.50 100
  -2  -2   5  593.50   24.50 169
  -2  -2   5  544.20   22.70 190
  -2  -2   5  540.10   21.20 290
   2   2  -4   48.10    2.70   7
   2   2  -4   56.00    2.90  77
   2   2  -4   53.40    3.10 208
   2   2  -4   60.20    3.30 272
  -2  -2   4   51.90    3.10  97
  -2  -2   4   54.30    3.20 167
  -2  -2   4   56.20    3.40 189
  -2  -2   4   41.70    2.90 291
   2   2  -3  311.60   11.90   3
   2   2  -3  314.60   12.10  73
   2   2  -3  327.80   13.10 197
   2   2  -3  303.30   13.10 208
   2   2  -3  319.60   13.00 271
   2   2  -3  335.90   13.10 282
  -2  -2   3  289.80   12.10  93
  -2  -2   3  297.70   14.00 163
  -2  -2   3  330.40   13.60 187
  -2  -2   3  343.30   13.00 292
   2   2  -2   28.10    1.70  67
   2   2  -2   34.00    1.90 177
   2   2  -2   38.80    2.70 193
   2   2  -2   26.70    2.10 209
   2   2  -2   34.80    2.50 269
   2   2  -2   28.10    2.30 284
  -2  -2   2   31.00    1.90  87
  -2  -2   2   31.20    2.00 157
  -2  -2   2   25.70    2.10 184
  -2  -2   2   22.50    2.40 199
  -2  -2   2   33.30    2.60 277
  -2  -2   2   33.50    2.40 295
   2   2  -1  243.30    9.50 168
   2   2  -1  249.50   10.20 188
   2   2  -1  226.30   10.10 210
   2   2  -1  233.80   10.60 266
   2   2  -1  237.90   10.20 288
  -2  -2   1  224.20    9.70  78
  -2  -2   1  225.80   10.30 201
  -2  -2   1  226.80   11.50 274
  -2  -2   1  244.70    9.60 298
   2   2   0   87.80    3.90  44
   2   2   0  105.40    4.30 154
   2   2   0   87.60    4.50 183
   2   2   0   94.20    4.80 211
   2   2   0  110.00    5.00 262
   2   2   0   97.40    4.30 292
  -2  -2   0   95.40    4.50  64
  -2  -2   0  110.80    5.60 204
  -2  -2   0   94.00    5.40 270
  -2  -2   0  105.80    4.60 303
   2   2   1  652.00   24.30  34
   2   2   1  764.70   26.00 139
   2   2   1  806.50   27.80 213
   2   2   1  801.90   28.20 258
   2   2   1  729.10   25.80 299
  -2  -2  -1  756.50   26.60  49
  -2  -2  -1  700.40   25.50 124
  -2  -2  -1  784.10   28.00 206
  -2  -2  -1  768.10   29.90 265
   2   2   2  311.40   12.50  27
   2   2   2  336.30   12.60 129
   2   2   2  335.60   12.80 307
  -2  -2  -2  324.30   12.80  39
  -2  -2  -2  356.30   13.60 117
  -2  -2  -2  381.30   15.10 208
  -2  -2  -2  382.30   16.00 260
   2   2   3  102.40    4.40  22
   2   2   3  103.70    4.60 123
   2   2   3   96.70    3.70 225
  -2  -2  -3  110.30    5.00  33
  -2  -2  -3  120.30    5.20 112
  -2  -2  -3  109.80    5.60 209
   2   2   4    9.10    1.30  19
   2   2   4    7.80    1.00 119
  -2  -2  -4    8.50    1.00  29
  -2  -2  -4   11.90    1.40 109
  -2  -2  -4    8.80    1.30 211
   2   2   5  156.50    7.10  17
   2   2   5  177.40    7.50 117
  -2  -2  -5  173.10    7.10  27
  -2  -2  -5  158.60    7.00 107
  -2  -2  -5  155.60    7.10 212
  -2  -2  -5  149.10    5.10 232
   2   2   6  204.40    9.10  15
   2   2   6  198.50   10.20 115
  -2  -2  -6  258.20    9.90  25
  -2  -2  -6  213.50    9.50 105
  -2  -2  -6  224.30    9.90 213
   2   2   7  216.10   10.20  13
   2   2   7  217.70   10.40 114
  -2  -2  -7  210.30    9.30  24
  -2  -2  -7  221.40    9.10 103
  -2  -2  -7  209.50    9.10 213
   2   2   8   53.60    3.50  12
   2   2   8   65.80    4.10 114
  -2  -2  -8   60.40    3.50  24
  -2  -2  -8   62.70    4.00 102
  -2  -2  -8   63.90    3.50 214
   2   2   9  224.30   10.40  11
   2   2   9  195.10    9.90 114
  -2  -2  -9  203.50    9.10  24
  -2  -2  -9  201.20    9.40 101
  -2  -2  -9  177.10    7.90 213
   2   2  10   34.40    3.70  10
   2   2  10   42.20    3.60 114
  -2  -2 -10   43.40    3.50  24
  -2  -2 -10   44.20    3.70 100
  -2  -2 -10   39.10    2.70 213
   2   2  11  718.90   31.20   8
   2   2  11  703.70   31.80 114
  -2  -2 -11  699.50   28.90  24
  -2  -2 -11  750.20   29.20  98
  -2  -2 -11  654.10   25.90 212
   2   2  12   10.90    3.00   7
   2   2  12   12.40    2.40 114
  -2  -2 -12   11.80    2.40  24
  -2  -2 -12   19.70    3.30  97
  -2  -2 -12   13.50    1.60 211
   2   2  13    6.80    2.30   6
   2   2  13    2.80    2.60 115
  -2  -2 -13    6.00    2.70  25
  -2  -2 -13    5.80    2.00  96
  -2  -2 -13    5.40    1.20 209
   2   2  14    1.90    2.30   5
   2   2  14   -0.30    1.70 115
  -2  -2 -14   -1.10    1.40  25
  -2  -2 -14   -3.70    2.50  95
  -2  -2 -14   -0.50    0.80 206
   2   2  15   12.30    4.30 115
  -2  -2 -15    7.90    2.90  25
  -2  -2 -15    8.40    0.90 201
   2   2  16   11.60    3.20 116
   2   2  16   13.90    3.80 281
  -2  -2 -16    3.60    2.20  26
   2   2  17   16.60    4.80 117
   2   2  17   13.50    5.50 283
  -2  -2 -17   19.10    5.50  27
   2   2  18   29.50    7.10 117
   2   2  18   28.50    5.70 284
  -2  -2 -18   43.10    5.60  27
   2   2  19   57.70    7.90 118
   2   2  19   70.60    8.70 285
  -2  -2 -19   68.90    7.20  28
  -2  -3  15    0.30    3.20 112
  -2  -3  15   -0.70    3.50 291
  -2  -3  14    9.00    3.00 111
  -2  -3  14    3.50    5.40 291
   2   3 -13    5.70    2.80  20
  -2  -3  13    4.90    3.60 110
  -2  -3  13    5.40    3.80 290
   2   3 -12    0.80    2.40  18
  -2  -3  12   -0.50    2.70 108
  -2  -3  12    3.10    2.80 169
  -2  -3  12   -1.90    3.10 290
   2   3 -11   12.30    2.20  17
   2   3 -11    8.10    3.80 272
  -2  -3  11   15.70    3.50 107
  -2  -3  11    9.30    3.60 169
  -2  -3  11    6.60    2.70 289
   2   3 -10   10.40    2.20  15
   2   3 -10   11.90    2.50  79
   2   3 -10   13.40    2.60 272
  -2  -3  10   15.30    2.60 105
  -2  -3  10   15.60    2.90 169
  -2  -3  10   20.80    3.60 289
   2   3  -9   21.40    2.60  14
   2   3  -9   23.30    2.70  79
   2   3  -9   20.10    3.40 272
  -2  -3   9   20.90    3.10 104
  -2  -3   9   18.50    2.80 169
  -2  -3   9   21.20    3.30 193
  -2  -3   9   26.40    3.60 288
   2   3  -8  165.90    9.60  12
   2   3  -8  166.50    9.90  78
   2   3  -8  151.10    9.30 272
  -2  -3   8  160.20    8.30 102
  -2  -3   8  152.80    8.60 168
  -2  -3   8  125.60    8.90 192
  -2  -3   8  173.70    9.00 288
   2   3  -7    7.80    2.10  10
   2   3  -7   11.90    2.00  77
   2   3  -7    9.40    2.90 271
  -2  -3   7    7.10    1.50 100
  -2  -3   7    8.80    1.60 167
  -2  -3   7    3.90    1.50 192
  -2  -3   7    9.70    1.80 288
   2   3  -6   13.30    1.70   8
   2   3  -6   17.70    2.40  76
   2   3  -6   14.50    1.60 214
   2   3  -6   20.50    2.40 271
  -2  -3   6   16.30    1.70  98
  -2  -3   6   21.80    2.20 166
  -2  -3   6   14.00    2.20 191
  -2  -3   6   21.60    2.70 288
   2   3  -5   66.90    4.00   5
   2   3  -5   55.30    4.00  75
   2   3  -5   64.50    3.50 214
   2   3  -5   68.50    5.10 270
  -2  -3   5   59.60    4.20  95
  -2  -3   5   61.80    3.90 165
  -2  -3   5   50.90    3.90 190
  -2  -3   5   67.30    4.20 288
   2   3  -4  825.60   33.00   2
   2   3  -4  753.70   30.80  72
   2   3  -4  777.10   29.20 214
   2   3  -4  849.70   32.90 269
  -2  -3   4  762.70   31.70  92
  -2  -3   4  793.80   30.60 162
  -2  -3   4  706.40   26.30 189
  -2  -3   4  647.20   24.50 289
   2   3  -3  389.60   15.70  69
   2   3  -3  383.20   16.40 178
   2   3  -3  331.40   15.20 214
   2   3  -3  392.70   16.90 267
  -2  -3   3  354.70   15.60  88
  -2  -3   3  382.80   16.40 159
  -2  -3   3  330.70   12.90 187
  -2  -3   3  356.70   14.10 200
  -2  -3   3  368.50   18.40 278
  -2  -3   3  303.60   13.60 290
   2   3  -2   27.60    1.90  64
   2   3  -2   39.00    2.30 173
   2   3  -2   36.20    2.70 195
   2   3  -2   34.20    2.40 265
  -2  -3   2   34.70    2.30  83
  -2  -3   2   35.50    2.40 154
  -2  -3   2   36.50    2.90 185
  -2  -3   2   35.70    2.60 203
  -2  -3   2   37.70    2.80 275
  -2  -3   2   37.40    2.40 291
   2   3  -1 1761.20   64.60  58
   2   3  -1 2069.60   69.90 165
   2   3  -1 2121.10   68.90 191
   2   3  -1 2146.80   72.80 263
   2   3  -1 1855.60   66.20 281
  -2  -3   1 1990.70   70.40  75
  -2  -3   1 2178.90   72.20 148
  -2  -3   1 1843.40   67.20 205
  -2  -3   1 2024.20   76.20 272
  -2  -3   1 2036.00   67.20 294
   2   3   0   26.70    1.80  50
   2   3   0   34.70    2.00 157
   2   3   0   34.90    2.40 187
   2   3   0   36.70    2.80 260
   2   3   0   27.10    1.80 284
  -2  -3   0   30.10    2.10  67
  -2  -3   0   28.30    1.90 140
  -2  -3   0   30.80    2.50 207
  -2  -3   0   27.70    2.60 268
  -2  -3   0   33.60    2.00 297
   2   3   1    7.10    0.80  43
   2   3   1    7.70    0.90 147
   2   3   1    5.30    1.20 256
   2   3   1    8.00    0.90 289
  -2  -3  -1    7.30    1.00  57
  -2  -3  -1    9.20    1.20 133
  -2  -3  -1    9.30    1.50 209
  -2  -3  -1    8.10    1.10 264
  -2  -3  -1    7.70    1.00 303
   2   3   2  189.80    7.40  36
   2   3   2  171.70    7.40 139
   2   3   2  160.70    6.60 295
  -2  -3  -2  173.70    7.30  49
  -2  -3  -2  183.10    7.80 126
  -2  -3  -2  175.80    8.30 211
  -2  -3  -2  172.90    8.50 260
   2   3   3  246.20    8.90  31
   2   3   3  228.60    9.50 132
   2   3   3  226.60    8.90 305
  -2  -3  -3  240.20    9.90  42
  -2  -3  -3  253.20   10.20 121
  -2  -3  -3  240.40   10.90 213
   2   3   4  917.60   30.10  27
   2   3   4  800.50   27.20 246
  -2  -3  -4  784.70   31.20  37
  -2  -3  -4  955.20   31.50 117
   2   3   5  292.90   11.70  23
   2   3   5  261.90   11.50 124
  -2  -3  -5  270.80   10.60  34
  -2  -3  -5  280.80   11.60 113
   2   3   6    2.60    1.20  21
   2   3   6    5.00    1.30 121
  -2  -3  -6    5.20    1.30  31
  -2  -3  -6    5.80    1.30 111
   2   3   7    9.90    1.80  18
   2   3   7    7.80    1.60 120
  -2  -3  -7    8.60    1.70  30
  -2  -3  -7    9.50    1.60 108
  -2  -3  -7    9.00    0.60 227
   2   3   8  376.80   15.70  17
   2   3   8  386.10   16.10 119
  -2  -3  -8  391.40   14.90  29
  -2  -3  -8  414.40   16.60 107
   2   3   9 1211.50   47.20  15
   2   3   9 1163.20   44.40 118
  -2  -3  -9 1127.00   41.50  28
  -2  -3  -9 1209.40   42.70 105
   2   3  10   45.30    4.50  13
   2   3  10   60.40    4.50 117
  -2  -3 -10   43.40    3.90  27
  -2  -3 -10   34.00    3.30 103
   2   3  11  336.80   15.20  12
   2   3  11  263.80   13.10 117
  -2  -3 -11  324.90   14.00  27
  -2  -3 -11  320.10   14.60 102
   2   3  12   18.50    4.00  10
   2   3  12   14.10    2.50 117
  -2  -3 -12   14.10    2.30  27
  -2  -3 -12   16.00    3.00 100
   2   3  13   31.70    3.80   9
   2   3  13   37.90    3.80 117
  -2  -3 -13   30.40    3.70  27
  -2  -3 -13   30.40    3.50  99
   2   3  14    0.10    2.10   8
   2   3  14   -1.70    3.30 117
  -2  -3 -14    1.50    2.10  27
  -2  -3 -14   -0.80    1.70  98
  -2  -3 -14    2.90    1.20 213
   2   3  15   22.20    3.90 118
   2   3  15   25.10    3.70 282
  -2  -3 -15   29.50    4.20  28
  -2  -3 -15   23.50    2.30 211
   2   3  16   82.00    7.10 118
   2   3  16   94.60    7.80 283
  -2  -3 -16  106.60    8.50  28
   2   3  17   51.00    6.80 119
   2   3  17   58.10    6.10 284
  -2  -3 -17   50.40    6.30  29
  -2  -3 -17   50.20    5.00 215
   2   3  18   25.80    4.90 119
   2   3  18   32.60    6.10 285
  -2  -3 -18   23.10    4.80  29
  -2  -3 -18   35.40    5.00 216
   2   3  19    4.70    5.40 120
   2   3  19   16.70    5.20 286
  -2  -3 -19   12.80    5.30  30
  -2  -3 -19    8.90    3.40 217
  -2  -4  14    1.30    3.90 109
  -2  -4  14    0.30    5.20 290
  -2  -4  13    2.10    2.50 108
  -2  -4  13    0.10    4.00 290
   2   4 -12    0.00    2.90  17
  -2  -4  12    0.30    3.70 107
  -2  -4  12    1.50    2.80 289
   2   4 -11   26.60    3.30  15
  -2  -4  11   29.60    5.30 105
  -2  -4  11   26.70    3.60 166
  -2  -4  11   21.40    4.20 289
   2   4 -10   -1.90    2.00  13
   2   4 -10    2.80    2.30 269
  -2  -4  10    0.10    2.20 103
  -2  -4  10   -2.80    2.40 165
  -2  -4  10   -1.80    2.60 288
   2   4  -9  175.80   10.50  12
   2   4  -9  178.70   11.30  75
   2   4  -9  187.90   12.30 269
  -2  -4   9  178.40   10.80 102
  -2  -4   9  174.60   10.10 165
  -2  -4   9  162.90   10.10 192
  -2  -4   9  194.90   11.80 288
   2   4  -8   64.50    5.00  10
   2   4  -8   65.90    5.30  75
   2   4  -8   59.80    5.50 269
  -2  -4   8   66.30    5.00 100
  -2  -4   8   56.60    4.60 165
  -2  -4   8   59.00    5.40 192
  -2  -4   8   72.90    5.60 288
   2   4  -7    1.40    1.30   8
   2   4  -7   -1.40    1.30  74
   2   4  -7    0.60    1.20 268
  -2  -4   7    1.70    1.70  98
  -2  -4   7    1.70    2.20 164
  -2  -4   7    0.10    1.80 191
  -2  -4   7    2.50    2.10 287
   2   4  -6  145.20    8.50   5
   2   4  -6  126.70    8.00  73
   2   4  -6  115.80    8.90 267
  -2  -4   6  135.70    7.60  95
  -2  -4   6  130.40    7.30 163
  -2  -4   6  136.80    8.20 191
  -2  -4   6  127.20    6.80 287
   2   4  -5  245.50   12.90   2
   2   4  -5  217.40   11.70  71
   2   4  -5  251.80   13.80 267
  -2  -4   5  241.30   12.40  92
  -2  -4   5  219.40   10.50 161
  -2  -4   5  219.00   10.30 190
  -2  -4   5  240.20    9.80 287
   2   4  -4  193.70    9.50  69
   2   4  -4  180.50   10.40 179
   2   4  -4  214.20   11.90 265
  -2  -4   4  175.30   10.90  89
  -2  -4   4  210.50    9.70 159
  -2  -4   4  217.30    9.80 189
  -2  -4   4  193.20    9.30 200
  -2  -4   4  188.20   12.30 280
  -2  -4   4  207.50    8.80 288
   2   4  -3    9.70    1.30  66
   2   4  -3    8.00    1.30 175
   2   4  -3   13.00    1.80 264
  -2  -4   3   10.50    1.50  85
  -2  -4   3    9.20    1.40 156
  -2  -4   3    5.90    1.40 187
  -2  -4   3    8.80    1.60 203
  -2  -4   3    8.70    1.60 277
  -2  -4   3    8.00    1.60 288
   2   4  -2  241.70   11.10  62
   2   4  -2  242.90   11.80 170
   2   4  -2  274.50   10.90 197
   2   4  -2  261.00   12.50 262
  -2  -4   2  238.80   11.30  80
  -2  -4   2  254.00   11.60 152
  -2  -4   2  252.00   10.20 185
  -2  -4   2  239.40   11.20 205
  -2  -4   2  226.60   12.10 274
  -2  -4   2  206.40    9.00 289
   2   4  -1    7.60    1.30  58
   2   4  -1    5.70    1.10 165
   2   4  -1    9.20    1.40 194
   2   4  -1   10.30    1.80 260
  -2  -4   1    6.20    1.20  75
  -2  -4   1    7.90    1.30 148
  -2  -4   1    5.30    1.10 182
  -2  -4   1    6.90    1.70 208
  -2  -4   1    7.50    1.70 271
  -2  -4   1    7.90    1.20 291
   2   4   0    2.80    0.90  53
   2   4   0    3.20    1.00 158
   2   4   0    4.30    1.00 190
   2   4   0    4.90    1.20 257
  -2  -4   0    3.70    1.00  68
  -2  -4   0    1.50    0.80 143
  -2  -4   0    0.50    0.90 210
  -2  -4   0    8.50    1.40 267
  -2  -4   0    3.60    1.00 293
   2   4   1  297.20   11.80  47
   2   4   1  287.10   12.30 152
   2   4   1  301.70   12.20 185
  -2  -4  -1  293.80   13.20  62
  -2  -4  -1  287.10   13.00 137
  -2  -4  -1  271.30   11.90 212
  -2  -4  -1  288.60   14.30 263
  -2  -4  -1  250.10   10.30 298
   2   4   2   -0.50    0.80  42
   2   4   2   -0.40    0.80 145
   2   4   2    1.60    0.60 282
  -2  -4  -2    0.20    0.80  55
  -2  -4  -2    0.60    0.80 132
  -2  -4  -2   -0.80    1.10 214
  -2  -4  -2   -1.40    1.30 260
  -2  -4  -2   -0.50    0.50 305
   2   4   3   68.50    3.60  37
   2   4   3   64.90    3.30 139
   2   4   3   57.40    2.50 287
  -2  -4  -3   70.50    3.70  49
  -2  -4  -3   71.10    3.70 127
  -2  -4  -3   70.20    4.50 256
   2   4   4 1698.60   52.40  32
   2   4   4 1349.70   52.70 134
   2   4   4 1533.70   50.30 252
  -2  -4  -4 1418.60   55.50  44
  -2  -4  -4 1730.50   58.10 122
   2   4   5  667.30   24.80  29
   2   4   5  761.80   26.40 130
   2   4   5  658.30   23.20 233
  -2  -4  -5  726.70   27.60  40
  -2  -4  -5  674.30   25.20 119
   2   4   6  337.30   12.90  26
   2   4   6  323.60   13.60 127
  -2  -4  -6  319.70   14.50  37
  -2  -4  -6  335.70   13.10 116
   2   4   7    3.00    1.10  23
   2   4   7    2.10    1.10 125
  -2  -4  -7    1.90    1.00  35
  -2  -4  -7    1.30    1.10 113
   2   4   8  513.30   21.00  21
   2   4   8  514.70   20.30 123
  -2  -4  -8  513.10   19.80  33
  -2  -4  -8  511.50   18.80 111
  -2  -4  -8  455.70   17.10 239
   2   4   9   93.60    5.70  19
   2   4   9   89.10    4.90 122
  -2  -4  -9   95.40    5.60  32
  -2  -4  -9   97.80    4.10 230
   2   4  10   14.80    2.10  17
   2   4  10   14.00    3.00 121
  -2  -4 -10   15.50    2.40  31
  -2  -4 -10   14.20    2.00 107
  -2  -4 -10   12.60    1.30 225
   2   4  11    1.10    1.50  15
   2   4  11    0.60    1.90 121
  -2  -4 -11    3.80    2.10  31
  -2  -4 -11    1.10    1.40 105
  -2  -4 -11    0.80    0.70 222
   2   4  12   22.80    3.40  14
   2   4  12   22.10    4.20 120
  -2  -4 -12   26.10    3.30  30
  -2  -4 -12   29.30    3.30 104
  -2  -4 -12   24.10    1.80 221
   2   4  13    9.10    2.50  12
   2   4  13    2.40    3.00 120
   2   4  13    0.50    1.50 281
  -2  -4 -13    1.40    1.70  30
  -2  -4 -13    7.10    1.90 102
  -2  -4 -13    3.80    1.20 220
   2   4  14    5.20    3.50  11
   2   4  14    8.10    2.10 120
   2   4  14    7.50    2.40 282
  -2  -4 -14    2.30    2.70  30
  -2  -4 -14    6.50    2.10 101
  -2  -4 -14    7.60    1.40 219
   2   4  15    4.40    2.20 120
   2   4  15    4.10    2.20 283
  -2  -4 -15    1.20    1.70  30
  -2  -4 -15    2.00    1.30 219
   2   4  16    0.80    3.20 120
   2   4  16   -2.10    4.00 284
  -2  -4 -16    0.50    2.60  30
  -2  -4 -16    0.90    1.50 219
   2   4  17   49.50    6.90 121
   2   4  17   56.70    6.00 285
  -2  -4 -17   60.00    6.50  31
  -2  -4 -17   58.80    5.10 219
   2   4  18   -2.20    2.60 121
   2   4  18    3.00    3.80 286
  -2  -4 -18    0.70    2.40  31
  -2  -4 -18    3.50    3.00 220
   2   4  19   -0.20    4.30 121
   2   4  19   -0.70    4.20 287
  -2  -4 -19   -1.10    5.10  31
  -2  -4 -19   -1.70    2.40 220
  -2  -5  13    5.50    4.30 107
  -2  -5  13   -1.90    4.60 289
  -2  -5  12   18.70    3.30 105
  -2  -5  12   19.50    4.20 289
   2   5 -11   10.80    4.20  14
  -2  -5  11   12.60    3.30 104
  -2  -5  11   21.80    4.50 288
   2   5 -10  188.10   13.30  12
  -2  -5  10  208.30   12.90 102
  -2  -5  10  167.20   11.40 163
  -2  -5  10  234.80   14.10 288
   2   5  -9   -0.90    1.70  10
   2   5  -9    5.80    2.30 266
  -2  -5   9   -0.10    1.50 100
  -2  -5   9   -0.70    2.40 162
  -2  -5   9   -1.10    2.70 287
   2   5  -8    5.20    1.80   8
   2   5  -8   11.40    2.50  72
   2   5  -8   15.70    3.30 266
  -2  -5   8   15.20    2.20  98
  -2  -5   8   10.80    3.10 162
  -2  -5   8   13.30    2.50 191
  -2  -5   8    8.20    2.10 287
   2   5  -7   85.70    5.90   6
   2   5  -7   92.70    6.80  71
   2   5  -7   98.00    7.60 265
  -2  -5   7  105.50    6.80  96
  -2  -5   7  100.80    6.20 161
  -2  -5   7  110.40    8.20 191
  -2  -5   7  112.50    7.60 287
   2   5  -6    4.10    1.70   3
   2   5  -6    2.10    1.70  70
   2   5  -6    4.00    2.00 264
  -2  -5   6    4.80    1.40  93
  -2  -5   6    2.30    1.60 160
  -2  -5   6    2.10    1.80 190
  -2  -5   6   -0.10    1.90 286
   2   5  -5    7.50    2.00  68
   2   5  -5    9.40    1.90 180
   2   5  -5   10.50    2.20 264
  -2  -5   5   12.60    2.80  90
  -2  -5   5    7.80    2.30 158
  -2  -5   5    8.00    2.20 189
  -2  -5   5    9.90    2.50 199
  -2  -5   5   14.50    2.30 286
   2   5  -4   92.60    5.50  66
   2   5  -4   86.30    6.10 177
   2   5  -4   98.50    7.60 262
  -2  -5   4  102.70    6.70  87
  -2  -5   4  102.40    5.80 156
  -2  -5   4   94.20    5.50 188
  -2  -5   4   97.30    5.70 202
  -2  -5   4   91.70    7.20 279
  -2  -5   4  103.30    5.70 286
   2   5  -3  357.30   16.20  64
   2   5  -3  370.50   18.30 174
   2   5  -3  356.80   18.60 261
  -2  -5   3  335.50   16.20  84
  -2  -5   3  353.30   16.20 154
  -2  -5   3  376.20   16.40 187
  -2  -5   3  349.20   15.40 205
  -2  -5   3  336.30   17.70 276
  -2  -5   3  369.00   13.50 287
   2   5  -2    7.30    1.80  61
   2   5  -2   10.60    1.50 170
   2   5  -2   12.00    1.90 259
  -2  -5   2    7.30    1.50  80
  -2  -5   2   10.10    1.40 151
  -2  -5   2    4.40    1.60 185
  -2  -5   2    9.30    1.80 207
  -2  -5   2    7.20    1.50 273
  -2  -5   2    7.30    1.90 287
   2   5  -1    5.50    1.30  57
   2   5  -1    4.40    1.00 165
   2   5  -1    5.20    1.90 197
   2   5  -1    7.10    1.30 257
  -2  -5   1    3.70    1.00  75
  -2  -5   1    4.90    1.40 147
  -2  -5   1    8.10    1.50 182
  -2  -5   1   10.30    1.90 210
  -2  -5   1    6.00    1.30 270
  -2  -5   1    3.70    1.20 288
   2   5   0   39.50    2.70  53
   2   5   0   43.50    2.70 160
   2   5   0   38.10    2.80 193
  -2  -5   0   42.50    2.90  70
  -2  -5   0   43.50    3.30 143
  -2  -5   0   42.80    3.30 212
  -2  -5   0   38.80    3.10 267
  -2  -5   0   32.40    2.10 290
   2   5   1   78.50    4.20  49
   2   5   1   74.90    4.40 154
   2   5   1   72.80    4.10 189
  -2  -5  -1   74.00    4.30  64
  -2  -5  -1   74.90    4.60 139
  -2  -5  -1   81.60    4.80 214
  -2  -5  -1   74.00    4.80 263
  -2  -5  -1   65.30    3.40 293
   2   5   2   85.00    4.50  45
   2   5   2   94.10    4.90 149
   2   5   2  108.20    5.00 185
  -2  -5  -2   91.30    4.70  59
  -2  -5  -2   87.40    4.60 135
  -2  -5  -2   99.00    6.50 260
  -2  -5  -2   88.60    3.90 299
   2   5   3   41.80    2.70  41
   2   5   3   30.60    2.30 144
  -2  -5  -3   36.10    2.60  54
  -2  -5  -3   40.80    2.70 131
  -2  -5  -3   43.20    3.40 257
   2   5   4 1604.70   56.20  37
   2   5   4 1696.30   57.80 139
   2   5   4 1543.80   56.00 253
  -2  -5  -4 1632.50   61.90  49
  -2  -5  -4 1624.00   57.10 127
   2   5   5  396.10   16.50  33
   2   5   5  490.90   17.90 136
   2   5   5  456.10   16.80 243
  -2  -5  -5  492.00   20.50  46
  -2  -5  -5  442.60   17.90 123
   2   5   6    4.40    1.20  30
   2   5   6    5.70    1.60 132
   2   5   6    3.10    0.60 229
   2   5   6    3.40    0.40 288
  -2  -5  -6    5.80    1.60  42
  -2  -5  -6    4.30    1.10 120
   2   5   7  129.00    6.40  27
   2   5   7  146.10    6.50 130
   2   5   7  130.40    5.30 283
  -2  -5  -7  136.80    6.30  40
  -2  -5  -7  142.60    6.70 117
   2   5   8    0.00    1.50  25
   2   5   8    4.70    1.30 128
   2   5   8    1.20    0.80 282
  -2  -5  -8    2.80    1.20  38
  -2  -5  -8    1.90    1.60 115
  -2  -5  -8    1.90    0.50 253
   2   5   9  288.20   12.30  22
   2   5   9  273.40   11.60 126
   2   5   9  223.00   10.00 282
  -2  -5  -9  266.10   12.40  36
  -2  -5  -9  277.40   13.10 112
  -2  -5  -9  238.40    9.90 244
   2   5  10  186.40   11.20  20
   2   5  10  204.30    9.80 125
   2   5  10  221.50    9.20 283
  -2  -5 -10  207.40    9.20  35
  -2  -5 -10  207.00   11.30 110
  -2  -5 -10  216.80    9.30 237
   2   5  11  192.50   10.80  18
   2   5  11  200.80   10.40 124
   2   5  11  192.80    9.10 283
  -2  -5 -11  173.30    9.20  34
  -2  -5 -11  203.20   11.10 108
  -2  -5 -11  189.10    8.50 232
   2   5  12    3.10    2.70  17
   2   5  12    1.20    2.10 124
   2   5  12    5.00    1.90 284
  -2  -5 -12    9.00    2.30  34
  -2  -5 -12    3.30    2.20 107
  -2  -5 -12    5.80    1.20 229
   2   5  13   -0.30    1.60  15
   2   5  13    0.60    1.70 123
   2   5  13   -1.70    1.40 284
  -2  -5 -13    0.50    2.00  33
  -2  -5 -13    5.10    1.80 105
  -2  -5 -13    0.50    1.20 227
   2   5  14  402.30   21.80  13
   2   5  14  401.50   19.80 123
   2   5  14  391.20   21.20 285
  -2  -5 -14  400.80   20.60  33
  -2  -5 -14  402.00   20.80 103
  -2  -5 -14  430.40   18.30 225
   2   5  15   59.80    5.20 123
   2   5  15   53.10    5.30 286
  -2  -5 -15   51.30    6.70  33
  -2  -5 -15   56.50    4.30 225
   2   5  16   23.50    4.40 123
   2   5  16   20.30    3.60 286
  -2  -5 -16   24.30    4.30  33
  -2  -5 -16   18.60    2.60 224
   2   5  17    7.40    2.90 123
   2   5  17    6.50    3.30 287
  -2  -5 -17    9.00    3.00  33
  -2  -5 -17    7.10    2.00 224
   2   5  18   -1.50    3.10 123
   2   5  18    1.90    3.30 288
  -2  -5 -18   -0.50    3.40  33
  -2  -5 -18    0.60    1.80 224
   2   5  19    0.90    4.80 123
   2   5  19    9.80    4.30 289
  -2  -5 -19    5.10    5.50  33
  -2  -6  12    9.00    3.00 104
  -2  -6  12   12.50    3.80 289
  -2  -6  11    8.90    3.90 102
  -2  -6  11    9.70    4.50 288
   2   6 -10    2.60    2.60  11
  -2  -6  10   -0.90    3.20 101
  -2  -6  10   -2.60    3.40 288
   2   6  -9    1.60    2.50   9
   2   6  -9   -1.70    2.60 263
  -2  -6   9    0.60    2.60  99
  -2  -6   9   -0.60    3.00 160
  -2  -6   9    0.60    3.00 287
   2   6  -8  155.50   10.50   7
   2   6  -8  151.20   10.20 263
  -2  -6   8  163.20    9.70  97
  -2  -6   8  144.50    9.60 159
  -2  -6   8  180.50   11.50 287
   2   6  -7   10.70    2.50   4
   2   6  -7    5.90    2.30  68
   2   6  -7   11.50    2.60 262
  -2  -6   7    9.50    3.40  94
  -2  -6   7   12.20    2.60 158
  -2  -6   7    9.20    3.50 190
  -2  -6   7   10.60    3.60 286
   2   6  -6   40.40    3.60   2
   2   6  -6   45.20    4.10  67
   2   6  -6   48.30    4.30 262
  -2  -6   6   48.60    3.70  92
  -2  -6   6   44.40    3.80 157
  -2  -6   6   53.00    5.10 189
  -2  -6   6   44.00    4.00 286
   2   6  -5    2.10    1.70  66
   2   6  -5   -0.80    1.40 179
   2   6  -5    0.20    1.90 261
  -2  -6   5    3.80    1.90  89
  -2  -6   5    0.30    1.80 156
  -2  -6   5   -0.10    1.80 188
  -2  -6   5    1.40    1.60 201
  -2  -6   5   -0.50    1.70 286
   2   6  -4  115.30    6.50  64
   2   6  -4  109.60    7.30 176
   2   6  -4   99.70    7.60 260
  -2  -6   4  112.70    6.50  86
  -2  -6   4  121.50    7.00 154
  -2  -6   4  122.00    7.80 187
  -2  -6   4  116.00    6.70 204
  -2  -6   4  117.80    7.50 278
  -2  -6   4  139.70    7.10 286
   2   6  -3  153.70    8.30  62
   2   6  -3  149.40    9.50 173
   2   6  -3  166.00   10.10 258
  -2  -6   3  162.00    8.30  83
  -2  -6   3  148.00    8.40 152
  -2  -6   3  148.30    7.90 186
  -2  -6   3  148.50    9.50 206
  -2  -6   3  151.10    8.30 275
  -2  -6   3  174.80    7.70 286
   2   6  -2   33.00    3.40  60
   2   6  -2   35.10    2.70 169
   2   6  -2   34.00    3.30 257
  -2  -6   2   38.60    3.00  79
  -2  -6   2   45.00    3.20 150
  -2  -6   2   31.60    3.00 184
  -2  -6   2   36.80    3.30 209
  -2  -6   2   36.50    3.20 273
  -2  -6   2   37.10    2.70 286
   2   6  -1   27.30    2.60  57
   2   6  -1   33.40    2.80 165
  -2  -6   1   29.90    2.50  75
  -2  -6   1   28.30    3.10 147
  -2  -6   1   26.00    2.30 182
  -2  -6   1   34.90    2.80 211
  -2  -6   1   26.20    2.80 270
  -2  -6   1   30.70    2.10 287
   2   6   0   77.60    4.90  54
   2   6   0   75.90    4.30 161
   2   6   0   72.40    4.60 196
  -2  -6   0   72.30    4.70  71
  -2  -6   0   82.90    5.00 144
  -2  -6   0   74.30    4.60 213
  -2  -6   0   65.80    4.70 267
  -2  -6   0   77.60    4.40 288
   2   6   1  165.50    7.60  50
   2   6   1  162.90    7.80 157
   2   6   1  151.20    7.10 193
  -2  -6  -1  173.40    9.00  67
  -2  -6  -1  167.40    9.10 140
  -2  -6  -1  149.70    8.40 264
  -2  -6  -1  173.70    6.80 290
   2   6   2  158.70    7.60  47
   2   6   2  165.30    7.80 152
   2   6   2  133.00    6.70 189
  -2  -6  -2  145.20    7.70  62
  -2  -6  -2  166.50    8.10 137
  -2  -6  -2  150.70    9.20 260
  -2  -6  -2  145.50    5.90 294
   2   6   3  428.40   18.10  43
   2   6   3  504.70   21.40 148
   2   6   3  513.70   19.60 184
  -2  -6  -3  510.90   22.10  58
  -2  -6  -3  533.30   22.30 133
  -2  -6  -3  498.80   23.60 257
  -2  -6  -3  413.30   16.40 302
   2   6   4  271.50   11.10  40
   2   6   4  240.00   10.80 144
   2   6   4  234.90   10.90 252
  -2  -6  -4  261.10   12.90  54
  -2  -6  -4  269.70   13.00 130
   2   6   5  259.70   11.50  36
   2   6   5  217.50   11.10 140
   2   6   5  221.50   10.00 246
  -2  -6  -5  190.30   10.00  50
  -2  -6  -5  244.60   11.30 126
   2   6   6   55.00    3.90  33
   2   6   6   54.20    3.30 137
   2   6   6   48.00    2.60 237
  -2  -6  -6   45.00    2.90  47
  -2  -6  -6   44.80    3.30 123
   2   6   7    2.10    1.50  30
   2   6   7    5.20    2.00 134
   2   6   7    3.10    0.90 227
  -2  -6  -7    2.00    1.60  44
  -2  -6  -7    2.20    1.50 120
   2   6   8   61.20    4.30  28
   2   6   8   60.50    3.80 132
   2   6   8   53.40    2.80 217
   2   6   8   62.30    2.60 298
  -2  -6  -8   51.60    3.60  42
  -2  -6  -8   70.80    4.70 118
   2   6   9  287.80   13.70  25
   2   6   9  287.30   11.90 130
   2   6   9  241.50   10.10 292
  -2  -6  -9  277.80   12.90  40
  -2  -6  -9  297.30   14.40 115
  -2  -6  -9  244.00   10.70 253
   2   6  10  138.20    8.00  23
   2   6  10  138.40    7.60 129
   2   6  10  134.30    6.60 290
  -2  -6 -10  152.50    7.60  39
  -2  -6 -10  128.50    7.90 113
  -2  -6 -10  130.80    5.90 247
   2   6  11   32.90    3.40  21
   2   6  11   39.00    3.50 128
   2   6  11   27.50    2.30 289
  -2  -6 -11   36.50    3.70  38
  -2  -6 -11   31.80    3.60 111
  -2  -6 -11   27.30    1.90 242
   2   6  12   69.90    5.70  19
   2   6  12   66.30    5.00 127
   2   6  12   57.00    3.80 288
  -2  -6 -12   60.10    4.70  37
  -2  -6 -12   61.00    6.00 109
  -2  -6 -12   59.50    3.20 238
   2   6  13  347.10   18.20  18
   2   6  13  366.70   17.30 126
   2   6  13  343.50   16.20 288
  -2  -6 -13  366.90   20.90  36
  -2  -6 -13  365.60   19.10 108
  -2  -6 -13  349.20   14.00 235
   2   6  14    7.00    2.60  16
   2   6  14   10.90    3.20 126
   2   6  14    9.00    2.50 288
  -2  -6 -14    9.80    2.70  36
  -2  -6 -14   15.30    3.10 106
  -2  -6 -14   10.00    1.50 233
   2   6  15  273.10   14.30 125
   2   6  15  240.80   14.80 289
  -2  -6 -15  300.80   15.80  35
  -2  -6 -15  290.10   14.20 231
   2   6  16   18.00    3.70 125
   2   6  16   18.80    4.70 289
  -2  -6 -16   17.70    3.90  35
  -2  -6 -16   17.00    2.30 230
   2   6  17    7.60    2.90 125
   2   6  17    6.90    2.90 290
  -2  -6 -17    2.30    2.40  35
  -2  -6 -17    5.40    2.50 229
   2   6  18   95.80    8.30 125
   2   6  18   71.40    6.70 290
  -2  -6 -18  100.90    8.00  35
  -2  -6 -18   95.70    7.50 229
   2   6  19    0.30    4.30 125
   2   6  19    2.70    5.40 291
  -2  -6 -19   -4.90    6.90  35
  -2  -7  11   12.90    3.80 102
  -2  -7  11    8.20    4.70 288
  -2  -7  10   57.00    6.00 100
  -2  -7  10   55.10    7.40 288
   2   7  -9  180.70   12.50   8
  -2  -7   9  155.00   11.50  98
  -2  -7   9  143.50   12.00 287
   2   7  -8    0.70    2.40   6
  -2  -7   8    3.70    4.10  96
  -2  -7   8    2.10    2.70 157
  -2  -7   8    4.80    3.10 287
   2   7  -7   39.70    4.40   3
   2   7  -7   32.30    5.20 260
  -2  -7   7   45.30    4.80  93
  -2  -7   7   35.30    4.40 156
  -2  -7   7   49.00    4.60 286
   2   7  -6    4.40    1.70   1
   2   7  -6   -6.70    3.10  65
   2   7  -6    0.80    2.20 181
   2   7  -6    5.70    2.20 259
  -2  -7   6    2.00    1.70  91
  -2  -7   6    4.90    2.50 155
  -2  -7   6    3.70    2.70 188
  -2  -7   6    7.20    2.90 199
  -2  -7   6    6.40    2.40 286
   2   7  -5  198.10   11.00  64
   2   7  -5  221.80   11.50 178
   2   7  -5  214.90   13.00 258
  -2  -7   5  199.30   10.40  88
  -2  -7   5  187.60   11.80 154
  -2  -7   5  243.10   13.10 188
  -2  -7   5  206.50   11.00 202
  -2  -7   5  187.70   11.40 280
  -2  -7   5  226.90   13.50 286
   2   7  -4   -0.10    1.60  62
   2   7  -4    0.30    1.90 176
   2   7  -4    0.90    1.80 257
  -2  -7   4    1.40    1.90  86
  -2  -7   4    1.90    2.50 152
  -2  -7   4    7.00    2.20 187
  -2  -7   4    4.30    2.30 205
  -2  -7   4   -1.10    2.10 278
  -2  -7   4    3.90    1.70 285
   2   7  -3   90.90    7.20  60
   2   7  -3  112.80    7.70 173
   2   7  -3  101.80    7.20 256
  -2  -7   3  106.70    6.90  83
  -2  -7   3  110.70    7.30 150
  -2  -7   3  105.50    6.80 185
  -2  -7   3  107.20    6.20 207
  -2  -7   3   93.80    6.10 275
  -2  -7   3  111.80    5.70 285
   2   7  -2  180.50    9.90  58
   2   7  -2  213.40   11.70 169
  -2  -7   2  194.30    9.90  79
  -2  -7   2  204.70   11.30 148
  -2  -7   2  220.60   10.80 184
  -2  -7   2  222.70   12.30 210
  -2  -7   2  227.90   11.30 272
  -2  -7   2  209.10    9.00 286
   2   7  -1   12.70    1.70  56
   2   7  -1   11.80    2.30 166
  -2  -7   1   19.10    2.00  76
  -2  -7   1   12.60    1.70 146
  -2  -7   1    7.80    2.70 212
  -2  -7   1   12.90    2.30 270
  -2  -7   1   19.00    1.90 286
   2   7   0  290.20   13.40  53
   2   7   0  273.80   12.70 162
  -2  -7   0  262.80   11.70  72
  -2  -7   0  279.50   14.10 143
  -2  -7   0  277.20   14.70 214
  -2  -7   0  250.30   14.20 267
  -2  -7   0  271.40   11.20 287
   2   7   1   29.00    3.20  51
   2   7   1   41.80    3.50 159
   2   7   1   30.40    2.70 196
  -2  -7  -1   34.50    3.10  69
  -2  -7  -1   32.00    2.90 141
  -2  -7  -1   34.40    3.10 264
  -2  -7  -1   26.90    2.20 288
   2   7   2   34.00    3.30  48
   2   7   2   40.80    3.00 155
   2   7   2   32.70    2.50 193
  -2  -7  -2   37.80    3.80  65
  -2  -7  -2   36.10    3.10 138
  -2  -7  -2   34.50    3.20 261
  -2  -7  -2   39.70    2.20 291
   2   7   3   26.10    2.50  45
   2   7   3   23.10    2.40 151
   2   7   3   27.70    2.30 189
  -2  -7  -3   32.70    2.50  61
  -2  -7  -3   28.30    3.40 135
  -2  -7  -3   17.60    3.20 258
  -2  -7  -3   23.30    1.40 296
   2   7   4    1.20    1.50  42
   2   7   4   -0.40    1.50 147
   2   7   4    0.30    0.90 184
   2   7   4   -0.20    1.20 252
  -2  -7  -4    2.80    1.60  57
  -2  -7  -4    1.20    1.40 132
   2   7   5   17.40    2.70  39
   2   7   5   13.10    1.70 144
   2   7   5   12.90    1.60 247
  -2  -7  -5   18.70    2.00  54
  -2  -7  -5   19.20    2.40 129
   2   7   6   -0.10    2.10  36
   2   7   6    0.10    1.00 141
   2   7   6    0.50    0.90 241
  -2  -7  -6    0.30    1.00  51
  -2  -7  -6    0.50    1.50 126
   2   7   7    1.30    1.30  33
   2   7   7    1.00    1.60 138
   2   7   7    2.70    0.90 233
  -2  -7  -7    3.60    1.70  48
  -2  -7  -7    0.50    1.70 123
   2   7   8  434.70   17.80  30
   2   7   8  350.60   15.80 136
   2   7   8  377.00   15.50 225
  -2  -7  -8  363.10   15.80  46
  -2  -7  -8  447.00   19.70 120
   2   7   9   82.90    6.20  28
   2   7   9   99.40    6.00 134
   2   7   9   94.70    4.40 217
  -2  -7  -9   91.90    6.50  44
  -2  -7  -9   87.20    6.20 118
   2   7  10   15.10    2.50  26
   2   7  10   16.20    3.50 132
   2   7  10   14.00    1.30 301
  -2  -7 -10   17.30    2.70  42
  -2  -7 -10   19.60    2.50 116
  -2  -7 -10   13.60    1.40 254
   2   7  11  964.40   37.30  24
   2   7  11  817.10   36.90 131
   2   7  11  850.90   32.30 297
  -2  -7 -11  799.70   33.70  41
  -2  -7 -11  987.00   42.50 114
  -2  -7 -11  852.60   30.80 250
   2   7  12   68.60    5.80  22
   2   7  12   53.20    4.70 130
   2   7  12   65.00    3.90 295
  -2  -7 -12   57.00    5.00  40
  -2  -7 -12   58.10    5.50 112
  -2  -7 -12   57.60    3.60 246
   2   7  13   28.70    4.00  20
   2   7  13   42.50    4.60 129
   2   7  13   35.50    2.70 294
  -2  -7 -13   29.50    3.90  39
  -2  -7 -13   35.40    4.20 110
  -2  -7 -13   35.00    2.50 242
   2   7  14  209.80   12.50 129
   2   7  14  193.10   10.30 293
  -2  -7 -14  176.90   12.30  39
  -2  -7 -14  202.60   12.90 108
  -2  -7 -14  196.90    8.90 240
   2   7  15    8.40    2.60 128
   2   7  15    9.00    2.10 293
  -2  -7 -15   10.20    2.80  38
  -2  -7 -15   14.50    1.90 237
   2   7  16   97.10    8.10 128
   2   7  16   98.80    6.90 293
  -2  -7 -16  101.70    9.20  38
  -2  -7 -16  102.30    5.90 236
   2   7  17   83.00    7.40 127
   2   7  17   83.30    7.10 293
  -2  -7 -17   84.50    7.80  37
  -2  -7 -17   73.90    5.10 235
   2   7  18   11.40    4.50 127
   2   7  18    5.20    3.20 293
  -2  -7 -18   -2.40    3.50  37
  -2  -7 -18    3.40    2.30 234
   2   7  19    1.40    4.00 127
   2   7  19    1.80    4.30 293
  -2  -7 -19   -1.60    3.80  37
  -2  -8  10   -5.80    3.90  99
  -2  -8  10    5.50    3.80 288
  -2  -8   9   17.10    3.60  97
  -2  -8   9    9.00    4.20 287
   2   8  -8   19.50    3.60   5
  -2  -8   8   25.40    4.20  95
  -2  -8   8   15.90    5.30 287
   2   8  -7    1.20    1.90   3
  -2  -8   7    0.90    2.80  93
  -2  -8   7   -2.50    2.70 154
  -2  -8   7    0.80    2.90 286
   2   8  -6   29.60    4.70 181
   2   8  -6   24.70    4.30 256
  -2  -8   6   31.30    4.80  91
  -2  -8   6   17.60    4.30 153
  -2  -8   6   25.40    3.30 200
  -2  -8   6   26.60    3.50 286
   2   8  -5   10.30    2.70 178
  -2  -8   5    7.60    2.10  88
  -2  -8   5   11.40    2.90 152
  -2  -8   5   15.50    3.10 186
  -2  -8   5   13.90    2.80 203
  -2  -8   5    8.00    2.50 280
  -2  -8   5    9.50    2.60 286
   2   8  -4    2.50    2.50  60
   2   8  -4    5.20    2.20 176
  -2  -8   4    4.40    2.30  86
  -2  -8   4    8.80    2.50 150
  -2  -8   4    1.40    2.30 186
  -2  -8   4    2.50    3.10 205
  -2  -8   4    9.60    3.40 278
  -2  -8   4    4.80    2.00 285
   2   8  -3    2.40    2.20  59
   2   8  -3    4.70    2.40 173
  -2  -8   3   11.50    2.60  83
  -2  -8   3   10.80    2.90 149
  -2  -8   3    8.20    2.40 184
  -2  -8   3   10.50    2.60 208
  -2  -8   3    8.70    2.20 275
  -2  -8   3    7.10    2.10 285
   2   8  -2  144.50    8.90  57
   2   8  -2  156.30    9.60 170
  -2  -8   2  141.70    8.30  80
  -2  -8   2  151.90    8.50 147
  -2  -8   2  159.80    8.50 183
  -2  -8   2  145.90    8.70 210
  -2  -8   2  147.20    9.00 273
  -2  -8   2  154.40    7.90 285
   2   8  -1  107.10    7.60  55
   2   8  -1  113.80    7.00 167
  -2  -8   1  113.70    6.90  77
  -2  -8   1  119.20    6.90 145
  -2  -8   1  122.10    7.70 212
  -2  -8   1  113.40    6.80 270
  -2  -8   1  115.30    5.90 286
   2   8   0   18.30    2.40  53
   2   8   0   19.20    2.60 163
  -2  -8   0   16.50    2.50  73
  -2  -8   0   18.60    2.30 143
  -2  -8   0   16.10    3.30 214
  -2  -8   0   18.00    2.20 267
  -2  -8   0   15.60    2.20 286
   2   8   1  180.70   10.30  51
   2   8   1  168.00    9.00 160
  -2  -8  -1  172.00    8.30  70
  -2  -8  -1  192.70    9.70 141
  -2  -8  -1  167.40    9.40 265
  -2  -8  -1  178.60    8.20 287
   2   8   2   -2.90    1.70  48
   2   8   2    2.70    1.70 157
   2   8   2    1.50    1.20 196
  -2  -8  -2    0.80    1.70  67
  -2  -8  -2   -1.80    2.40 138
  -2  -8  -2    1.90    1.50 262
  -2  -8  -2   -0.50    0.80 289
   2   8   3  846.30   35.40  46
   2   8   3  864.50   35.20 153
   2   8   3  799.20   30.10 193
   2   8   3  812.30   34.50 254
  -2  -8  -3  785.80   35.40  63
  -2  -8  -3  863.00   35.40 136
  -2  -8  -3  778.40   33.90 259
  -2  -8  -3  702.60   27.10 293
   2   8   4   10.40    2.20  43
   2   8   4   16.20    2.50 150
   2   8   4   16.00    1.80 189
   2   8   4   15.40    2.00 251
  -2  -8  -4   20.00    2.70  60
  -2  -8  -4   13.50    2.30 133
  -2  -8  -4   14.60    2.20 257
  -2  -8  -4   14.70    0.80 303
   2   8   5    5.20    2.00  40
   2   8   5    7.30    1.90 147
   2   8   5    5.30    1.40 185
   2   8   5    4.90    1.40 247
  -2  -8  -5    9.60    1.70  57
  -2  -8  -5   10.70    2.20 130
   2   8   6  142.80    8.90  38
   2   8   6  119.90    7.30 144
   2   8   6  126.90    7.00 242
  -2  -8  -6  123.10    8.10  54
  -2  -8  -6  153.40    9.10 128
   2   8   7  212.20   10.80  35
   2   8   7  236.10   10.90 142
   2   8   7  235.60   10.90 236
  -2  -8  -7  225.60   12.30  52
  -2  -8  -7  232.40   11.60 125
   2   8   8    1.50    2.60  33
   2   8   8    2.40    1.90 139
   2   8   8   -0.10    1.10 230
  -2  -8  -8    0.10    1.70  49
  -2  -8  -8    1.10    2.00 123
   2   8   9  119.80    7.60  30
   2   8   9  126.60    7.40 138
   2   8   9  109.80    6.00 223
  -2  -8  -9  112.70    7.10  48
  -2  -8  -9  114.10    7.30 120
   2   8  10   58.80    5.10  28
   2   8  10   71.90    5.30 136
   2   8  10   59.70    3.60 217
  -2  -8 -10   74.30    6.50  46
  -2  -8 -10   61.80    4.80 118
   2   8  11    0.30    1.60  26
   2   8  11    0.90    2.70 134
  -2  -8 -11    0.00    2.40  44
  -2  -8 -11    0.90    1.60 116
   2   8  12   34.20    3.60  24
   2   8  12   36.80    4.50 133
   2   8  12   40.00    2.40 305
  -2  -8 -12   33.30    4.30  43
  -2  -8 -12   42.60    4.40 114
  -2  -8 -12   37.70    2.70 252
   2   8  13    0.60    3.40  22
   2   8  13    6.80    2.80 132
   2   8  13    4.70    1.20 301
  -2  -8 -13    2.10    1.70  42
  -2  -8 -13    3.00    2.00 112
  -2  -8 -13    1.60    1.30 249
   2   8  14   32.20    4.40 131
   2   8  14   35.90    2.90 299
  -2  -8 -14   29.40    4.00  41
  -2  -8 -14   27.30    6.30 110
  -2  -8 -14   32.00    2.80 246
   2   8  15   11.30    3.50 131
   2   8  15   10.50    2.10 298
  -2  -8 -15    7.30    4.20  41
  -2  -8 -15    5.80    1.50 244
   2   8  16   10.90    4.00 130
   2   8  16    8.00    2.80 297
  -2  -8 -16    6.90    3.80  40
  -2  -8 -16   14.80    2.30 242
   2   8  17   34.30    4.60 130
   2   8  17   23.30    3.60 297
  -2  -8 -17   18.50    3.70  40
  -2  -8 -17   25.00    3.00 240
   2   8  18   42.30    7.60 130
  -2  -8 -18   26.90    5.40  40
   2   8  19    4.70    4.70 129
  -2  -8 -19   11.40    4.80  39
  -2  -9   8    0.80    4.70  95
  -2  -9   8    2.50    4.70 287
   2   9  -7   -0.80    2.90   3
  -2  -9   7    1.10    2.90  93
  -2  -9   7    1.00    4.00 287
   2   9  -6   12.20    3.40 180
  -2  -9   6   16.70    3.40  90
  -2  -9   6   14.70    2.80 151
  -2  -9   6    6.20    3.00 201
  -2  -9   6    7.40    3.30 286
   2   9  -5   13.10    2.50 178
  -2  -9   5    6.30    3.20  88
  -2  -9   5   11.00    2.90 150
  -2  -9   5    6.00    2.90 203
  -2  -9   5    9.00    2.40 280
  -2  -9   5    9.60    3.10 286
   2   9  -4   99.00    7.50 176
  -2  -9   4   96.80    8.00  86
  -2  -9   4   84.30    8.10 149
  -2  -9   4   63.00    6.60 184
  -2  -9   4   88.20    5.90 206
  -2  -9   4   90.10    7.50 278
  -2  -9   4   80.30    6.90 286
   2   9  -3   17.60    2.90 173
  -2  -9   3   16.40    2.70  83
  -2  -9   3   15.10    3.20 148
  -2  -9   3    0.90    3.00 183
  -2  -9   3   11.40    2.40 208
  -2  -9   3   12.00    3.10 275
  -2  -9   3   18.40    3.00 285
   2   9  -2   45.30    4.50  56
   2   9  -2   51.30    4.40 170
  -2  -9   2   50.20    4.60  80
  -2  -9   2   49.40    4.20 146
  -2  -9   2   56.60    4.80 210
  -2  -9   2   42.10    4.90 273
  -2  -9   2   49.00    4.90 285
   2   9  -1  294.30   14.90  54
   2   9  -1  305.60   15.20 168
  -2  -9   1  302.60   14.60  78
  -2  -9   1  296.80   15.70 144
  -2  -9   1  302.70   15.20 212
  -2  -9   1  291.40   14.30 270
  -2  -9   1  306.60   13.90 285
   2   9   0   16.00    2.90  52
   2   9   0   13.30    2.40 165
  -2  -9   0   13.70    2.60  75
  -2  -9   0   16.10    2.80 142
  -2  -9   0   12.30    2.80 214
  -2  -9   0   15.90    2.50 268
  -2  -9   0   12.10    2.00 286
   2   9   1   73.60    5.80  50
   2   9   1   72.70    6.20 162
  -2  -9  -1   95.10    5.40  72
  -2  -9  -1   82.50    6.60 140
  -2  -9  -1   83.00    5.60 265
  -2  -9  -1   77.20    4.90 287
   2   9   2   43.00    3.80  48
   2   9   2   41.80    3.90 159
   2   9   2   35.20    3.80 255
  -2  -9  -2   38.70    4.20  69
  -2  -9  -2   57.80    4.60 138
  -2  -9  -2   40.50    3.70 263
  -2  -9  -2   31.30    2.60 288
   2   9   3   69.50    4.80  46
   2   9   3   62.20    5.10 156
   2   9   3   61.60    3.80 197
   2   9   3   72.90    5.60 253
  -2  -9  -3   60.90    4.50  66
  -2  -9  -3   65.00    4.70 136
  -2  -9  -3   64.80    6.30 260
  -2  -9  -3   65.40    3.10 291
   2   9   4   -5.70    2.70  44
   2   9   4    7.40    2.60 153
   2   9   4    0.10    1.40 194
   2   9   4    1.60    1.60 250
  -2  -9  -4    1.70    2.10  63
  -2  -9  -4    1.80    2.40 134
  -2  -9  -4    4.10    1.80 258
  -2  -9  -4    2.40    0.60 297
   2   9   5   34.20    3.50  41
   2   9   5   35.30    3.50 150
   2   9   5   47.90    2.70 190
   2   9   5   34.40    3.30 247
  -2  -9  -5   38.90    3.60  60
  -2  -9  -5   36.50    4.20 131
   2   9   6   33.70    3.30  39
   2   9   6   41.50    4.30 147
   2   9   6   40.90    2.90 186
   2   9   6   41.50    4.20 243
  -2  -9  -6   40.00    4.40  57
  -2  -9  -6   43.80    4.10 129
   2   9   7    3.40    2.40  37
   2   9   7    7.20    1.60 145
   2   9   7    5.60    1.70 238
  -2  -9  -7    5.10    1.70  55
  -2  -9  -7    9.70    3.50 127
   2   9   8   87.30    7.00  34
   2   9   8   85.80    6.00 143
   2   9   8   87.60    5.00 233
  -2  -9  -8   98.60    7.60  53
  -2  -9  -8   92.50    6.30 124
   2   9   9  325.90   17.70  32
   2   9   9  372.40   18.50 141
   2   9   9  374.50   17.40 228
  -2  -9  -9  406.50   21.10  51
  -2  -9  -9  384.50   19.00 122
   2   9  10    3.60    1.90  30
   2   9  10    0.90    1.60 139
   2   9  10    4.00    1.50 222
  -2  -9 -10    7.30    2.10  49
  -2  -9 -10    8.40    3.50 120
   2   9  11  396.20   19.20  28
   2   9  11  409.90   20.20 137
   2   9  11  315.90   16.00 216
  -2  -9 -11  391.20   21.80  47
  -2  -9 -11  390.00   20.70 118
   2   9  12   86.30    6.30 136
  -2  -9 -12  102.70    8.70  46
  -2  -9 -12   94.90    6.50 116
   2   9  13   84.00    6.90 135
  -2  -9 -13   83.30    7.60  45
  -2  -9 -13   74.50    8.20 114
  -2  -9 -13   63.80    4.30 254
   2   9  14    8.60    2.80 134
  -2  -9 -14    3.60    2.60  44
  -2  -9 -14    6.30    1.50 252
   2   9  15   -0.80    5.00 133
   2   9  15    1.70    1.30 305
  -2  -9 -15    2.50    3.30  43
  -2  -9 -15    3.00    1.20 249
   2   9  16    3.40    4.30 133
  -2  -9 -16    4.10    3.20  43
  -2  -9 -16   -0.20    1.10 248
   2   9  17    4.40    5.10 132
  -2  -9 -17    6.00    4.00  42
   2   9  18    4.50    3.10 132
  -2  -9 -18    4.00    2.80  42
   2   9  19    9.80    4.90 132
  -2  -9 -19    6.30    4.90  42
  -2 -10   7    8.70    3.90  93
  -2 -10   7   -1.90    2.70 287
   2  10  -6    0.90    4.30 180
  -2 -10   6    5.10    4.50  90
  -2 -10   6    2.10    3.40 287
   2  10  -5    2.30    3.20 178
  -2 -10   5    0.60    3.10  88
  -2 -10   5    4.30    4.30 203
  -2 -10   5    1.30    4.00 286
   2  10  -4  305.80   17.30 176
  -2 -10   4  325.90   17.80  86
  -2 -10   4  275.50   16.30 147
  -2 -10   4  254.00   17.20 183
  -2 -10   4  300.30   14.80 206
  -2 -10   4  301.40   16.70 278
  -2 -10   4  329.90   17.70 286
   2  10  -3  277.10   13.80 173
  -2 -10   3  268.70   13.30  83
  -2 -10   3  222.20   12.90 146
  -2 -10   3  228.30   13.50 182
  -2 -10   3  257.00   14.30 208
  -2 -10   3  267.20   14.30 276
  -2 -10   3  279.70   15.30 286
   2  10  -2   36.90    4.00 171
  -2 -10   2   36.60    4.10  81
  -2 -10   2   34.20    4.70 145
  -2 -10   2   35.30    3.80 210
  -2 -10   2   26.90    4.10 273
  -2 -10   2   41.00    4.10 286
   2  10  -1   14.20    3.10 168
  -2 -10   1   17.90    3.20  78
  -2 -10   1   14.90    3.50 143
  -2 -10   1   14.40    3.30 212
  -2 -10   1   14.30    2.90 271
  -2 -10   1   18.20    2.70 286
   2  10   0    1.40    2.20 166
  -2 -10   0    4.60    2.20  76
  -2 -10   0   -0.60    2.70 142
  -2 -10   0    0.30    3.60 214
  -2 -10   0    4.50    2.80 269
  -2 -10   0   -2.90    2.10 286
   2  10   1  158.80   10.40  50
   2  10   1  168.80   10.30 163
   2  10   1  185.50   10.80 255
  -2 -10  -1  165.40    9.80  73
  -2 -10  -1  181.40   10.80 140
  -2 -10  -1  137.00    9.20 266
  -2 -10  -1  162.70    9.10 287
   2  10   2   40.50    4.70  48
   2  10   2   44.00    4.10 160
   2  10   2   43.90    4.30 253
  -2 -10  -2   44.90    4.20  70
  -2 -10  -2   46.80    5.60 138
  -2 -10  -2   38.50    4.30 264
  -2 -10  -2   40.20    2.80 288
   2  10   3   14.20    3.90  46
   2  10   3   22.60    3.20 158
   2  10   3   23.90    3.10 251
  -2 -10  -3   23.50    3.10  68
  -2 -10  -3   22.10    5.00 136
  -2 -10  -3   15.40    3.70 261
  -2 -10  -3   20.70    1.80 290
   2  10   4  177.00   10.20  44
   2  10   4  191.20   11.70 155
   2  10   4  190.80   10.60 249
  -2 -10  -4  180.40   11.30  65
  -2 -10  -4  189.80   10.40 134
  -2 -10  -4  200.60   11.20 259
  -2 -10  -4  176.10    7.60 295
   2  10   5   54.70    4.30  42
   2  10   5   63.20    5.30 152
   2  10   5   51.70    3.20 195
   2  10   5   58.30    4.70 246
  -2 -10  -5   51.20    4.50  62
  -2 -10  -5   62.20    5.50 132
  -2 -10  -5   53.60    4.50 257
   2  10   6   97.70    7.30  40
   2  10   6  100.20    6.50 150
   2  10   6   86.70    5.50 192
   2  10   6   82.60    5.80 243
  -2 -10  -6  102.50    7.20  60
  -2 -10  -6  110.00    7.50 130
   2  10   7  358.60   18.20  38
   2  10   7  326.90   18.00 148
   2  10   7  318.90   15.20 188
   2  10   7  308.20   16.40 239
  -2 -10  -7  348.30   17.70  58
  -2 -10  -7  325.90   16.60 128
   2  10   8  109.70    7.80  36
   2  10   8   89.90    7.80 145
   2  10   8   89.90    4.70 183
   2  10   8   99.70    6.00 235
  -2 -10  -8  102.50    7.70  55
  -2 -10  -8  118.90    8.00 126
   2  10   9   -1.20    4.20  34
   2  10   9   10.10    2.80 144
   2  10   9   11.20    1.70 230
  -2 -10  -9    7.10    3.20  54
  -2 -10  -9    9.70    3.00 124
   2  10  10    2.10    2.00 142
   2  10  10   -0.30    1.60 225
  -2 -10 -10    5.30    2.10  52
  -2 -10 -10   -5.60    3.30 121
   2  10  11    3.10    3.00 140
   2  10  11    7.80    1.70 220
  -2 -10 -11   11.90    3.10  50
  -2 -10 -11    4.60    3.90 120
   2  10  12   10.60    2.70 139
  -2 -10 -12    7.80    2.40  49
  -2 -10 -12    8.30    3.40 118
   2  10  13   13.30    3.50 138
  -2 -10 -13   14.50    3.40  48
   2  10  14  101.80    7.80 137
  -2 -10 -14   72.20    7.00  47
   2  10  15   10.20    3.20 136
  -2 -10 -15    9.70    5.10  46
  -2 -10 -15    8.10    1.70 254
   2  10  16   -1.30    2.80 135
  -2 -10 -16    1.30    3.00  45
  -2 -10 -16    4.30    1.80 253
   2  10  17   27.90    5.50 135
  -2 -10 -17   15.00    4.80  45
   2  10  18    0.80    3.60 134
  -2 -10 -18   -1.30    3.20  44
  -2 -11   5   25.50    5.70  88
  -2 -11   5   38.20    5.00 287
   2  11  -4    4.10    4.00 176
  -2 -11   4    6.90    3.70  86
  -2 -11   4    4.20    4.30 279
  -2 -11   4   -1.20    2.70 287
   2  11  -3   74.80    6.70 174
  -2 -11   3   73.60    7.20  84
  -2 -11   3   80.00    7.50 276
  -2 -11   3   83.40    7.80 286
   2  11  -2   -2.00    3.30 172
  -2 -11   2    4.60    2.80  82
  -2 -11   2    0.40    3.20 144
  -2 -11   2  -11.10    3.60 210
  -2 -11   2   -1.40    2.10 274
  -2 -11   2   -2.90    2.30 286
   2  11  -1    2.20    3.00 169
  -2 -11   1    7.10    2.80  79
  -2 -11   1    4.40    3.70 142
  -2 -11   1   -8.00    3.90 211
  -2 -11   1   -1.20    2.70 272
  -2 -11   1    2.80    2.00 286
   2  11   0   33.30    3.50 167
  -2 -11   0   42.00    3.90  77
  -2 -11   0   28.60    3.80 141
  -2 -11   0   24.30    4.60 213
  -2 -11   0   23.80    4.00 269
  -2 -11   0   29.30    3.10 287
   2  11   1    1.50    2.30 164
   2  11   1   -1.00    4.10 253
  -2 -11  -1    5.40    2.50  74
  -2 -11  -1    8.60    2.90 139
  -2 -11  -1    4.10    2.30 267
  -2 -11  -1    5.30    2.00 287
   2  11   2  110.00    6.90 162
   2  11   2   92.60    8.20 252
  -2 -11  -2  120.30    8.30  72
  -2 -11  -2  123.30    8.90 138
  -2 -11  -2   97.60    7.80 265
  -2 -11  -2  101.10    6.40 288
   2  11   3  126.10    7.80 159
   2  11   3  130.50    8.30 250
  -2 -11  -3  153.20    9.00  69
  -2 -11  -3  116.80    8.40 136
  -2 -11  -3  125.90    9.20 263
  -2 -11  -3  123.60    6.70 290
   2  11   4  241.40   12.90 157
   2  11   4  246.80   14.40 248
  -2 -11  -4  252.80   13.40  67
  -2 -11  -4  223.90   14.10 134
  -2 -11  -4  220.80   11.40 260
  -2 -11  -4  229.30    9.40 294
   2  11   5   25.50    3.50 155
   2  11   5    9.50    3.40 246
  -2 -11  -5   16.30    3.10  65
  -2 -11  -5   21.70    3.50 132
  -2 -11  -5   10.50    3.30 258
   2  11   6   23.00    3.50 152
   2  11   6   16.20    1.80 197
   2  11   6    9.50    2.70 243
  -2 -11  -6   13.60    3.40  62
  -2 -11  -6   11.40    3.20 130
  -2 -11  -6   16.40    3.30 256
   2  11   7   67.10    5.00 150
   2  11   7   67.40    4.90 194
   2  11   7   63.40    5.40 240
  -2 -11  -7   72.50    5.70  60
  -2 -11  -7   86.10    6.80 128
   2  11   8    6.10    2.60 148
   2  11   8    8.50    1.60 190
   2  11   8    5.60    2.80 236
  -2 -11  -8    8.70    2.70  58
  -2 -11  -8    9.20    3.30 127
   2  11   9   45.60    5.10 146
   2  11   9   32.80    3.20 186
   2  11   9   39.60    3.20 232
  -2 -11  -9   43.60    4.10  56
  -2 -11  -9   45.90    5.20 125
   2  11  10   15.60    4.50 144
   2  11  10   17.30    2.70 228
  -2 -11 -10   30.40    4.20  54
  -2 -11 -10   22.70    4.20 123
   2  11  11   49.90    5.00 143
   2  11  11   47.00    3.90 223
  -2 -11 -11   54.70    7.50  53
  -2 -11 -11   59.20    5.40 121
   2  11  12   43.30    7.10 142
   2  11  12   42.10    3.90 218
  -2 -11 -12   48.60    5.60  52
   2  11  13   66.90    7.10 140
  -2 -11 -13   46.60    6.50  50
   2  11  14    9.40    4.10 139
  -2 -11 -14   11.70    4.10  49
   2  11  15   39.90    5.80 138
  -2 -11 -15   46.00    7.30  48
   2  11  16   19.30    7.10 138
  -2 -11 -16   14.00    6.10  48
   2  11  17    4.90    3.70 137
  -2 -11 -17    2.70    3.10  47
   2  12  -3    1.00    3.90 175
  -2 -12   3   -0.50    3.50  85
  -2 -12   3    5.50    2.70 277
  -2 -12   3    1.20    3.00 287
   2  12  -2    0.10    4.00 172
  -2 -12   2    2.00    3.00  82
  -2 -12   2    2.50    3.20 275
  -2 -12   2   -1.30    2.60 287
   2  12  -1    0.90    4.30 170
  -2 -12   1    5.10    3.20  80
  -2 -12   1    8.80    3.70 272
  -2 -12   1    2.20    2.70 287
   2  12   0   52.30    5.10 168
  -2 -12   0   53.90    5.90  78
  -2 -12   0   44.40    6.30 140
  -2 -12   0   61.90    7.10 270
  -2 -12   0   54.30    4.80 287
   2  12   1    2.40    3.40 166
  -2 -12  -1   -7.60    3.80  76
  -2 -12  -1    1.20    4.10 139
  -2 -12  -1    0.00    2.10 268
  -2 -12  -1    2.60    1.70 288
   2  12   2   27.50    4.30 163
  -2 -12  -2   53.60    5.50  73
  -2 -12  -2   38.10    5.20 137
  -2 -12  -2   39.10    4.70 266
  -2 -12  -2   40.20    3.60 289
   2  12   3    6.80    2.50 161
   2  12   3   -2.80    3.30 249
  -2 -12  -3   10.00    2.60  71
  -2 -12  -3    6.30    3.40 264
  -2 -12  -3    7.50    1.60 291
   2  12   4   25.80    4.10 159
   2  12   4   15.20    2.90 247
  -2 -12  -4   25.50    3.70  69
  -2 -12  -4    2.80    5.10 134
  -2 -12  -4   13.70    3.80 262
  -2 -12  -4   15.00    1.70 294
   2  12   5   60.50    5.70 157
   2  12   5   52.90    4.90 245
  -2 -12  -5   60.50    6.80  67
  -2 -12  -5   54.10    5.80 132
  -2 -12  -5   51.60    5.70 260
   2  12   6   60.50    6.90 154
   2  12   6   57.70    5.10 242
  -2 -12  -6   62.70    5.90  64
  -2 -12  -6   65.60    6.40 131
  -2 -12  -6   61.10    5.20 258
   2  12   7    5.70    3.20 152
   2  12   7    8.30    2.60 240
  -2 -12  -7    5.60    3.20  62
  -2 -12  -7    7.20    3.00 129
  -2 -12  -7    4.30    2.40 256
   2  12   8   60.30    5.70 150
   2  12   8   42.90    3.60 197
   2  12   8   43.80    5.60 236
  -2 -12  -8   61.70    5.70  60
  -2 -12  -8   49.40    6.00 127
   2  12   9   20.40    4.10 149
   2  12   9   28.60    2.30 193
   2  12   9   17.70    3.20 233
  -2 -12  -9   35.20    4.80  59
  -2 -12  -9   16.40    4.70 125
   2  12  10  159.10   11.30 147
   2  12  10  114.70    7.10 189
   2  12  10  115.50    7.30 229
  -2 -12 -10  133.80   10.30  57
   2  12  11   65.70    6.60 145
   2  12  11   58.90    4.20 185
  -2 -12 -11   61.20    6.30  55
   2  12  12    3.60    2.90 144
  -2 -12 -12    3.10    2.30  54
   2  12  13   45.20    5.70 143
  -2 -12 -13   50.00    6.10  53
   2  12  14    4.30    4.00 142
  -2 -12 -14    4.60    3.80  52
   2  12  15    2.50    6.50 141
  -2 -12 -15   15.20    4.70  51
   2  12  16    1.70    3.00 140
  -2 -12 -16   -0.20    2.60  50
   2  13  -1   -4.30    3.70 171
  -2 -13   1   -1.30    4.50  81
  -2 -13   1    1.90    3.60 273
  -2 -13   1   -0.30    3.10 288
   2  13   0    8.50    3.10 169
  -2 -13   0    7.10    3.10  79
  -2 -13   0    9.10    3.90 271
  -2 -13   0    3.50    2.60 288
   2  13   1   35.70    4.90 167
  -2 -13  -1   35.60    4.10  77
  -2 -13  -1   30.30    4.20 269
  -2 -13  -1   30.80    3.90 289
   2  13   2   31.40    6.90 165
  -2 -13  -2   31.60    6.10  75
  -2 -13  -2   43.20    5.00 267
   2  13   3   60.60    6.40 163
  -2 -13  -3   54.70    7.60  73
  -2 -13  -3   55.60    5.60 265
   2  13   4   45.30    5.60 161
  -2 -13  -4   50.10    5.70  71
  -2 -13  -4   35.60    6.70 134
  -2 -13  -4   50.90    5.70 263
   2  13   5   54.40    6.00 158
  -2 -13  -5   75.80    6.30  68
  -2 -13  -5   38.40    6.10 132
  -2 -13  -5   56.50    5.90 261
   2  13   6    6.70    4.00 156
   2  13   6    6.10    3.50 242
  -2 -13  -6    6.60    3.30  66
  -2 -13  -6    2.80    3.90 259
   2  13   7   19.90    4.00 155
   2  13   7   11.30    4.40 239
  -2 -13  -7    8.60    4.70  65
  -2 -13  -7   17.70    4.20 258
   2  13   8   17.90    4.30 153
   2  13   8    1.80    3.80 237
  -2 -13  -8   13.90    3.70  63
  -2 -13  -8    3.70    3.40 256
   2  13   9   13.30    3.40 151
  -2 -13  -9    2.60    2.10  61
   2  13  10   30.00    5.20 149
  -2 -13 -10   24.00    4.20  59
   2  13  11    2.00    2.80 148
  -2 -13 -11    5.70    3.70  58
   2  13  12   11.50    4.00 146
  -2 -13 -12   11.00    6.20  56
   2  13  13    4.80    2.70 145
  -2 -13 -13    4.50    3.60  55
   2  13  14    1.80    5.30 144
  -2 -13 -14    6.40    4.60  54
   2  13  15   19.20    4.50 143
  -2 -13 -15   17.40    4.30  53
   2  14   2    8.30    4.90 166
  -2 -14  -2    7.10    2.90  76
  -2 -14  -2    4.30    4.00 268
   2  14   3   -2.80    2.80 164
  -2 -14  -3    5.00    3.00  74
  -2 -14  -3    1.40    3.60 266
   2  14   4    4.10    3.40 162
  -2 -14  -4    3.50    2.50  72
  -2 -14  -4   10.40    4.00 264
   2  14   5    8.70    5.40 160
  -2 -14  -5    9.90    3.00  70
  -2 -14  -5    5.10    3.60 263
   2  14   6   -1.10    3.70 158
  -2 -14  -6    6.80    3.60  68
  -2 -14  -6    7.50    3.80 261
   2  14   7    5.80    4.00 156
  -2 -14  -7   -1.00    3.20  66
  -2 -14  -7   -4.10    2.40 259
   2  14   8    8.50    4.20 155
  -2 -14  -8    3.70    5.30  65
  -2 -14  -8    8.90    4.80 257
   2  14   9    1.90    3.00 153
  -2 -14  -9    1.80    2.60  63
  -2 -14  -9   -1.80    2.60 256
   2  14  10    1.90    4.10 152
  -2 -14 -10    1.60    3.40  62
   2  14  11    2.90    3.10 150
  -2 -14 -11    2.50    2.90  60
   2  14  12    6.00    4.70 149
  -2 -14 -12   -3.10    3.60  59
   2  14  13   11.00    5.10 147
  -2 -14 -13   15.80    4.80  57
   3 -14  -9   19.00    4.00  68
   3 -14  -9   23.00    5.70 254
  -3  14   9   23.10    4.40 158
   3 -14  -8   41.50    6.10  69
  -3  14   8   45.70    6.90 159
   3 -14  -7   12.60    3.80  71
  -3  14   7    3.50    3.00 161
   3 -14  -6   -2.90    3.70  72
  -3  14   6    1.90    4.40 162
   3 -14  -5    2.40    3.00  74
  -3  14   5   -0.70    2.90 164
   3 -14  -4   17.40    4.50  75
  -3  14   4   21.00    5.80 165
   3 -14  -3   11.30    3.70  77
  -3  14   3   -5.00    5.30 167
   3 -14  -2  138.70   14.20  78
  -3  14   2  167.90   14.00 168
   3 -13 -12    2.30    2.80  63
   3 -13 -12    1.30    5.20 249
  -3  13  12   -0.10    3.40 153
   3 -13 -11    7.40    2.80  64
   3 -13 -11   -1.30    4.00 250
  -3  13  11   -4.10    2.60 154
   3 -13 -10   12.80    5.70  65
   3 -13 -10   26.10    5.90 251
  -3  13  10   35.40    5.80 155
   3 -13  -9   -3.70    3.50  67
   3 -13  -9    1.60    2.70 252
  -3  13   9    2.20    4.10 157
   3 -13  -8   92.60    8.30  68
   3 -13  -8   90.10    8.80 253
  -3  13   8   93.30    9.20 158
   3 -13  -7    6.60    4.10  69
   3 -13  -7    4.20    3.80 255
  -3  13   7    1.80    3.90 159
   3 -13  -6    1.30    2.40  71
  -3  13   6    1.50    3.00 161
   3 -13  -5   -1.00    4.30  73
  -3  13   5   -9.30    4.30 163
   3 -13  -4   18.00    3.50  74
  -3  13   4   20.70    4.30 164
   3 -13  -3   24.60    4.20  76
  -3  13   3    9.40    3.30 166
   3 -13  -2  103.40    8.90  77
  -3  13   2  108.60   10.80 167
   3 -13  -1   60.80    6.50  79
  -3  13   1   58.30    6.90 169
   3 -13   0    1.10    4.90  81
  -3  13   0    0.80    4.90 171
   3 -13   1    7.50    4.20  82
  -3  13  -1    3.70    4.50 172
   3 -12 -14   -1.60    2.50  59
  -3  12  14   -0.40    3.10 149
   3 -12 -13   17.50    3.50  60
   3 -12 -13   25.20    4.60 245
  -3  12  13   13.10    4.80 150
   3 -12 -12   64.60    7.40  61
   3 -12 -12   70.80    7.40 246
  -3  12  12   65.80    7.00 151
   3 -12 -11    4.80    3.60  62
   3 -12 -11    6.50    3.10 247
  -3  12  11    5.20    3.90 152
   3 -12 -10   87.40    7.80  64
   3 -12 -10   87.50   10.10 248
   3 -12 -10   58.70    6.90 296
  -3  12  10   89.30    9.10 154
   3 -12  -9    3.30    2.50  65
   3 -12  -9   -2.00    3.40 250
   3 -12  -9   -1.10    3.10 298
  -3  12   9   -5.90    4.00  39
  -3  12   9    1.30    2.30 155
   3 -12  -8    4.50    3.50  66
   3 -12  -8    7.20    2.50 251
   3 -12  -8   -0.10    2.50 301
  -3  12   8  -13.20    4.60  41
  -3  12   8    5.30    3.10 156
   3 -12  -7    9.30    2.50  68
   3 -12  -7    4.20    3.40 252
   3 -12  -7    5.80    2.90 304
  -3  12   7    1.80    6.30  43
  -3  12   7    4.50    2.50 158
   3 -12  -6   45.10    5.10  70
   3 -12  -6   45.30    5.60 254
   3 -12  -6   26.10    4.10 307
  -3  12   6   41.00    5.40 160
   3 -12  -5    2.00    3.00  71
  -3  12   5    9.70    3.50 161
   3 -12  -4   34.50    4.40  73
  -3  12   4   38.10    4.60 163
   3 -12  -3   45.40    5.50  75
  -3  12   3   53.00    6.20 165
   3 -12  -2   51.60    7.00  76
  -3  12   2   48.80    5.50 166
   3 -12  -1   42.20    4.60  78
   3 -12  -1   36.20    3.40 259
  -3  12   1   40.20    5.10 168
   3 -12   0   19.20    4.00  80
  -3  12   0   17.80    3.30 170
   3 -12   1   -1.30    3.40  82
  -3  12  -1    0.90    3.70 172
   3 -12   2    1.40    4.70  83
  -3  12  -2    3.10    4.00 173
   3 -12   3    2.40    4.40  85
  -3  12  -3    3.90    2.80 175
   3 -12   4    1.50    4.40  87
  -3  12  -4    7.10    5.00 177
   3 -11 -15    2.60    4.20  56
   3 -11 -15   11.80    5.10 241
  -3  11  15    2.40    4.20 146
   3 -11 -14   12.30    3.40  57
   3 -11 -14   12.60    4.10 242
  -3  11  14    9.70    3.10 147
   3 -11 -13    2.30    2.50  58
   3 -11 -13    4.50    4.30 242
  -3  11  13    2.00    3.10 148
   3 -11 -12    1.20    2.90  59
   3 -11 -12    5.50    4.00 243
   3 -11 -12    0.40    3.70 290
  -3  11  12   -6.90    4.30  32
  -3  11  12   -1.50    3.40 149
   3 -11 -11   27.20    4.30  60
   3 -11 -11   23.10    4.50 244
   3 -11 -11   32.90    4.10 293
  -3  11  11   21.60    4.50  34
  -3  11  11   23.50    4.60 150
   3 -11 -10   37.90    4.50  62
   3 -11 -10   42.50    5.80 246
   3 -11 -10   35.30    5.60 295
  -3  11  10   35.20    5.20  36
  -3  11  10   26.70    3.70 152
   3 -11  -9   -2.10    2.80  63
   3 -11  -9    1.90    2.30 247
   3 -11  -9    5.00    2.30 298
  -3  11   9    7.80    5.20  38
  -3  11   9   -3.50    2.80 153
   3 -11  -8    0.90    1.90  65
   3 -11  -8    1.90    3.00 248
   3 -11  -8    5.00    2.90 301
  -3  11   8    4.30    4.10  41
  -3  11   8    0.00    2.30 155
   3 -11  -7    2.20    2.80  67
   3 -11  -7    9.50    2.90 250
   3 -11  -7    8.30    3.60 303
  -3  11   7    4.20    2.80  43
  -3  11   7    5.60    3.90 157
   3 -11  -6    2.80    3.10  68
   3 -11  -6    4.80    3.00 251
   3 -11  -6    0.40    2.30 306
  -3  11   6    3.50    3.90  45
  -3  11   6    2.70    2.90 158
   3 -11  -5   11.30    2.80  70
   3 -11  -5   10.10    2.70 253
  -3  11   5   18.70    6.00  47
  -3  11   5   11.30    2.60 160
   3 -11  -4  152.00    9.90  72
   3 -11  -4  153.10   11.10 255
  -3  11   4  139.70   10.90  49
  -3  11   4  133.30    9.30 162
   3 -11  -3   63.80    6.10  74
  -3  11   3   61.90    7.10  51
  -3  11   3   74.30    6.00 164
   3 -11  -2   18.40    4.60  76
  -3  11   2   27.50    3.90  53
  -3  11   2   23.20    4.00 166
   3 -11  -1    3.40    3.10  77
   3 -11  -1    2.80    1.40 256
  -3  11   1    6.80    3.20 167
   3 -11   0   50.20    6.40  79
   3 -11   0   49.10    3.70 261
  -3  11   0   55.20    5.50 169
   3 -11   1    0.60    2.10  81
   3 -11   1    0.70    1.30 267
  -3  11  -1    1.40    2.30 171
   3 -11   2   59.00    6.10  83
  -3  11  -2   55.50    5.10 173
   3 -11   3    5.60    3.80  85
  -3  11  -3    9.80    4.10 175
   3 -11   4   51.90    6.60  86
  -3  11  -4   50.90    6.50 176
   3 -11   5    7.00    3.20  88
  -3  11  -5    9.30    3.60 178
   3 -11   6   18.70    5.10  90
  -3  11  -6   38.80    6.20 180
   3 -10 -16    6.90    5.40 238
  -3  10  16   11.60    4.40 143
   3 -10 -15   14.10    4.30  54
   3 -10 -15   24.60    4.20 238
  -3  10  15   21.90    4.50 144
   3 -10 -14   12.80    3.20  55
   3 -10 -14    5.50    2.80 239
  -3  10  14    9.80    2.90 145
   3 -10 -13    0.80    3.10  56
   3 -10 -13    0.70    3.10 240
  -3  10  13    0.10    2.70  28
  -3  10  13   -0.50    2.20 146
   3 -10 -12   21.70    4.10  57
   3 -10 -12   39.90    6.50 241
   3 -10 -12   33.60    4.50 289
  -3  10  12   36.70    5.20  30
  -3  10  12   28.10    5.30 147
   3 -10 -11   53.70    6.00  59
   3 -10 -11   59.00    6.30 242
   3 -10 -11   46.30    5.30 292
  -3  10  11   47.30    5.80  33
  -3  10  11   50.30    5.10 149
   3 -10 -10   28.30    3.80  60
   3 -10 -10   25.50    4.80 243
   3 -10 -10   31.10    4.20 294
  -3  10  10   30.10    4.30  35
  -3  10  10   29.60    3.50 150
   3 -10  -9   57.90    5.50  61
   3 -10  -9   54.70    6.00 244
   3 -10  -9   55.20    5.30 297
  -3  10   9   58.50    5.50  38
  -3  10   9   65.20    6.40 151
   3 -10  -8    9.90    2.20  63
   3 -10  -8   11.80    4.30 246
   3 -10  -8   10.90    2.40 300
  -3  10   8   12.80    3.00  40
  -3  10   8   10.60    3.00 153
   3 -10  -7   35.20    3.90  65
   3 -10  -7   33.60    5.60 247
   3 -10  -7   41.30    4.10 303
  -3  10   7   41.60    5.00  42
  -3  10   7   42.00    4.00 155
   3 -10  -6   -3.10    1.60  67
   3 -10  -6    0.50    2.30 249
   3 -10  -6    3.40    2.40 306
  -3  10   6    3.70    2.30  45
  -3  10   6    4.40    3.00 157
  -3  10   6   -5.70    5.00 228
   3 -10  -5    0.20    2.40  69
   3 -10  -5    3.30    2.90 251
  -3  10   5    4.80    2.50 159
  -3  10   5  -11.30    3.70 231
   3 -10  -4   15.90    4.30  71
   3 -10  -4    7.90    3.70 253
  -3  10   4    9.50    3.60  50
  -3  10   4    7.90    2.90 161
  -3  10   4    5.10    3.90 233
   3 -10  -3    4.90    2.70  73
   3 -10  -3    3.80    2.80 254
  -3  10   3    3.90    3.30  52
  -3  10   3    4.30    2.60 163
   3 -10  -2   44.60    4.60  75
  -3  10   2   26.00    4.70  54
  -3  10   2   27.80    3.90 165
   3 -10  -1   62.70    5.60  77
  -3  10   1   76.40    6.10  56
  -3  10   1   77.20    6.40 167
   3 -10   0   34.30    5.30  79
   3 -10   0   26.40    2.30 258
  -3  10   0   21.40    4.50  57
  -3  10   0   31.00    4.30 169
   3 -10   1    2.70    2.90  80
   3 -10   1    3.60    1.40 264
  -3  10  -1    3.30    2.40  59
  -3  10  -1    2.10    2.80 170
   3 -10   2   13.20    3.70  82
   3 -10   2   11.60    1.70 271
  -3  10  -2   13.80    4.80 172
   3 -10   3   26.90    3.70  84
   3 -10   3   23.10    2.00 279
  -3  10  -3   21.90    4.00 174
   3 -10   4   34.80    4.50  86
  -3  10  -4   45.90    5.20 176
   3 -10   5   69.80    7.70  88
  -3  10  -5   91.80    9.50 178
   3 -10   6   -0.60    3.30  89
  -3  10  -6   -8.70    3.50 179
   3 -10   7   19.30    4.10  91
  -3  10  -7   19.60    4.00   1
  -3  10  -7   18.90    4.30 181
   3 -10   8    6.80    4.80  93
  -3  10  -8   -2.00    4.40   3
   3  -9 -16   -1.30    3.10 235
  -3   9  16    3.80    4.00 141
   3  -9 -15    9.50    5.20  52
   3  -9 -15   14.30    4.20 235
  -3   9  15   14.20    3.10 142
   3  -9 -14    3.40    2.40  53
   3  -9 -14    3.50    2.50 236
  -3   9  14    3.90    3.70 143
   3  -9 -13   25.40    4.00  54
   3  -9 -13   34.30    4.70 237
  -3   9  13   22.90    3.90  26
  -3   9  13   30.90    4.30 144
   3  -9 -12   12.60    3.30  55
   3  -9 -12    5.80    2.30 238
   3  -9 -12   10.30    3.80 288
  -3   9  12    8.60    3.60  29
  -3   9  12    9.50    2.60 145
   3  -9 -11   23.00    3.50  56
   3  -9 -11   21.10    3.40 239
   3  -9 -11   27.20    4.20 291
  -3   9  11   21.20    4.10  31
  -3   9  11   34.10    4.80 146
   3  -9 -10    0.70    1.70  58
   3  -9 -10    3.30    2.20 240
   3  -9 -10   -4.50    2.40 293
  -3   9  10   -0.20    3.90  34
  -3   9  10    0.00    1.60 148
   3  -9  -9   70.30    6.60  60
   3  -9  -9   76.50    6.60 241
   3  -9  -9   83.90    6.10 296
  -3   9   9   67.20    6.80  36
  -3   9   9   79.70    5.80 150
  -3   9   9   64.00    7.30 220
   3  -9  -8  113.90    8.50  61
   3  -9  -8  106.10    7.80 129
   3  -9  -8  103.20    9.30 243
   3  -9  -8  120.00    7.10 299
  -3   9   8  126.30    7.70  39
  -3   9   8  116.60    8.10 151
  -3   9   8  117.60    8.00 223
   3  -9  -7   88.20    6.00  63
   3  -9  -7   77.20    5.40 132
   3  -9  -7   77.70    6.40 245
   3  -9  -7   77.30    6.90 302
  -3   9   7   97.30    6.60  42
  -3   9   7   90.60    6.50 153
  -3   9   7   80.50    6.90 225
   3  -9  -6   64.10    5.30  65
   3  -9  -6   68.60    5.50 134
   3  -9  -6   84.10    6.90 246
   3  -9  -6   79.90    5.60 305
  -3   9   6   73.70    6.90  44
  -3   9   6   87.40    6.10 155
  -3   9   6   69.20    7.20 227
   3  -9  -5  162.70    9.40  67
   3  -9  -5  141.80   10.00 137
   3  -9  -5  149.10   10.90 248
   3  -9  -5  158.50    9.30 308
  -3   9   5  168.70   10.60  47
  -3   9   5  172.40   10.20 157
  -3   9   5  154.00   10.70 230
   3  -9  -4  371.10   19.50  69
   3  -9  -4  372.00   17.70 140
   3  -9  -4  381.30   13.90 196
   3  -9  -4  420.70   23.20 250
  -3   9   4  408.30   19.20  50
  -3   9   4  409.10   20.00 159
  -3   9   4  405.80   22.60 232
   3  -9  -3    2.90    2.40  72
   3  -9  -3   -1.10    1.70 142
   3  -9  -3    1.70    0.90 185
   3  -9  -3    0.30    1.80 252
  -3   9   3    2.60    1.80  52
  -3   9   3    3.50    2.50 162
  -3   9   3    1.00    1.60 234
   3  -9  -2   29.70    3.50  74
   3  -9  -2   24.90    3.30 144
   3  -9  -2   28.60    3.70 254
  -3   9   2   23.90    3.80  54
  -3   9   2   21.10    2.70 164
  -3   9   2   17.80    3.10 236
   3  -9  -1  162.20    9.30  76
   3  -9  -1  154.70    9.00 146
  -3   9   1  162.40   10.30  56
  -3   9   1  178.60   10.90 166
  -3   9   1  179.40   11.80 238
   3  -9   0   51.70    4.70  78
   3  -9   0   44.00    4.80 148
  -3   9   0   56.10    5.30  58
  -3   9   0   49.30    4.90 168
  -3   9   0   53.70    5.60 239
   3  -9   1    5.10    2.10  80
   3  -9   1   -3.20    2.00 150
   3  -9   1    0.80    1.00 261
  -3   9  -1   -6.50    2.80  60
  -3   9  -1    1.80    1.70 170
  -3   9  -1    2.50    2.40 241
   3  -9   2    2.30    2.00  82
   3  -9   2    2.40    0.90 269
  -3   9  -2    5.20    3.00  62
  -3   9  -2    5.10    2.00 172
   3  -9   3   35.70    4.80  84
   3  -9   3   29.00    2.20 278
  -3   9  -3   28.00    5.70  63
  -3   9  -3   40.90    4.40 174
   3  -9   4   23.30    3.70  86
  -3   9  -4   17.30    3.70 176
   3  -9   5   -2.80    3.30  88
  -3   9  -5   -3.50    3.30 178
   3  -9   6   20.50    4.40  89
  -3   9  -6   21.00    4.40 179
   3  -9   7   10.00    3.40  91
  -3   9  -7   13.00    3.60   1
  -3   9  -7    0.00    4.20 181
   3  -9   8   -0.60    3.90  93
  -3   9  -8    0.80    4.10   3
   3  -9   9   27.60    5.40  94
  -3   9  -9   19.70    5.70   4
   3  -8 -17   17.70    4.30 232
  -3   8  17    7.80    4.10 139
   3  -8 -16    8.10    5.40 232
  -3   8  16   12.60    3.90 139
   3  -8 -15   11.70    3.10  50
   3  -8 -15   17.00    3.50 233
  -3   8  15    4.40    2.30 140
   3  -8 -14    7.10    3.20  51
   3  -8 -14   20.80    4.10 233
  -3   8  14   10.80    3.90  22
  -3   8  14   18.60    3.50 141
  -3   8  14    2.50    3.30 183
   3  -8 -13   10.70    3.40  52
   3  -8 -13   11.90    2.90 234
   3  -8 -13    0.80    5.50 285
  -3   8  13    6.90    2.50  24
  -3   8  13   14.00    4.20 142
   3  -8 -12    1.50    1.80  53
   3  -8 -12    4.70    2.20 235
   3  -8 -12    4.00    3.10 287
  -3   8  12    0.60    3.60  26
  -3   8  12    6.40    2.90 143
   3  -8 -11   23.90    4.20  54
   3  -8 -11   16.10    2.70 236
   3  -8 -11   27.40    4.00 290
  -3   8  11   19.60    3.40  29
  -3   8  11   18.30    3.10 144
   3  -8 -10   31.80    3.90  56
   3  -8 -10   23.30    3.80 122
   3  -8 -10   31.30    3.40 237
   3  -8 -10   29.20    3.80 292
  -3   8  10   29.40    3.60  32
  -3   8  10   29.50    3.70 146
  -3   8  10   26.10    4.20 216
   3  -8  -9   21.10    3.00  57
   3  -8  -9   28.30    3.40 125
   3  -8  -9   28.00    3.60 238
   3  -8  -9   19.70    3.50 295
  -3   8   9   28.50    3.80  35
  -3   8   9   22.20    3.10 147
  -3   8   9   23.50    4.70 219
   3  -8  -8    6.00    2.20  59
   3  -8  -8    4.60    3.10 127
   3  -8  -8    9.20    2.20 240
   3  -8  -8   14.10    2.80 298
  -3   8   8   10.00    2.80  37
  -3   8   8    5.80    2.10 149
  -3   8   8   10.00    2.40 221
   3  -8  -7   41.20    3.80  61
   3  -8  -7   41.10    3.80 130
   3  -8  -7   36.60    5.50 242
   3  -8  -7   40.90    3.90 301
  -3   8   7   54.40    4.70  40
  -3   8   7   42.40    3.80 151
  -3   8   7   44.50    4.60 223
   3  -8  -6  415.90   20.40  64
   3  -8  -6  402.10   17.60 133
   3  -8  -6  427.70   23.70 243
   3  -8  -6  379.90   18.30 304
  -3   8   6  405.80   19.70  43
  -3   8   6  411.00   20.40 154
  -3   8   6  385.80   19.40 226
   3  -8  -5    9.90    1.80  66
   3  -8  -5   11.60    2.20 136
   3  -8  -5    8.80    2.50 245
   3  -8  -5   14.30    2.10 307
  -3   8   5    9.10    2.70  46
  -3   8   5   15.00    2.30 156
  -3   8   5    8.70    2.80 228
   3  -8  -4    0.70    2.40  68
   3  -8  -4    0.10    1.80 139
   3  -8  -4    1.90    0.80 191
   3  -8  -4    4.50    2.40 247
  -3   8   4    4.50    2.30  49
  -3   8   4    0.40    2.00 158
  -3   8   4   -2.30    2.20 231
   3  -8  -3   11.30    2.60  71
   3  -8  -3   12.70    2.30 142
   3  -8  -3   16.90    1.50 183
   3  -8  -3   12.40    3.00 250
  -3   8   3   14.90    3.10  52
  -3   8   3   20.20    3.00 161
  -3   8   3   13.90    2.60 233
   3  -8  -2  279.70   15.70  73
   3  -8  -2  253.20   13.60 145
   3  -8  -2  283.30   15.50 252
  -3   8   2  298.70   14.80  55
  -3   8   2  280.10   16.70 163
  -3   8   2  309.10   17.70 235
   3  -8  -1  201.50   11.30  75
   3  -8  -1  204.40   10.10 147
   3  -8  -1  216.40   13.10 254
  -3   8   1  225.70   11.70  57
  -3   8   1  208.30   11.60 165
  -3   8   1  174.90   13.00 237
   3  -8   0   -0.60    2.60  78
   3  -8   0    7.00    3.20 149
  -3   8   0    3.50    2.20  59
  -3   8   0    6.20    2.30 168
  -3   8   0    2.20    1.80 239
   3  -8   1   91.80    6.60  80
   3  -8   1   99.90    6.90 151
   3  -8   1   80.50    4.80 258
  -3   8  -1   83.30    6.90  61
  -3   8  -1   91.10    6.20 170
  -3   8  -1   73.20    7.10 241
   3  -8   2  265.20   13.50  82
   3  -8   2  259.30   14.50 153
   3  -8   2  263.40   11.40 267
  -3   8  -2  295.70   14.50  63
  -3   8  -2  284.60   18.20 172
  -3   8  -2  270.30   16.10 243
   3  -8   3  289.20   15.10  84
   3  -8   3  263.40   14.50 155
  -3   8  -3  312.00   16.20  65
  -3   8  -3  286.20   17.00 174
  -3   8  -3  305.20   16.40 244
   3  -8   4   11.80    2.40  86
  -3   8  -4   10.70    3.80  66
  -3   8  -4   10.10    2.50 176
  -3   8  -4    8.90    3.60 245
   3  -8   5   11.20    2.80  88
  -3   8  -5    6.60    2.60  67
  -3   8  -5    9.20    2.60 178
   3  -8   6   22.00    3.80  90
  -3   8  -6   21.50    4.60 180
   3  -8   7   -5.80    3.10  91
  -3   8  -7   -3.00    3.20   1
   3  -8   8   -2.20    3.50  93
  -3   8  -8    1.60    4.10   3
   3  -8   9    9.30    4.30  95
  -3   8  -9   28.00    5.30   5
   3  -8  10   20.70    4.10  96
  -3   8 -10    8.40    3.70   6
   3  -8  11   27.70    6.80  98
  -3   8 -11   33.60    6.30   8
   3  -7 -17    3.70    5.30 230
  -3   7  17    6.30    3.70 137
  -3   7  17    4.80    4.60 307
   3  -7 -16   13.70    3.50 230
  -3   7  16    6.90    5.60 137
  -3   7  16   15.20    3.40 307
   3  -7 -15   11.80    4.20  48
   3  -7 -15    6.10    4.20 230
  -3   7  15   12.30    3.30 138
  -3   7  15   18.00    4.00 186
  -3   7  15    6.10    3.80 308
   3  -7 -14   30.90    4.60  48
   3  -7 -14   42.70    5.40 231
  -3   7  14   46.20    5.90  19
  -3   7  14   49.20    4.80 138
  -3   7  14   39.20    4.10 185
  -3   7  14   45.20    5.20 308
   3  -7 -13    0.80    3.00  49
   3  -7 -13    3.10    2.90 231
  -3   7  13    2.90    3.00  21
  -3   7  13    0.50    2.30 139
  -3   7  13   -0.60    2.20 184
   3  -7 -12   12.80    2.80  50
   3  -7 -12   17.60    3.20 232
   3  -7 -12   18.30    3.60 286
  -3   7  12   19.10    3.30  24
  -3   7  12   13.60    3.10 140
  -3   7  12   14.50    2.50 183
   3  -7 -11   45.40    5.40  52
   3  -7 -11   45.20    4.50 116
   3  -7 -11   36.10    5.60 233
   3  -7 -11   44.90    4.70 288
  -3   7  11   42.40    4.40  26
  -3   7  11   48.50    4.70 142
   3  -7 -10    9.80    2.20  53
   3  -7 -10   12.50    2.50 119
   3  -7 -10   10.70    2.30 234
   3  -7 -10    8.50    2.10 291
  -3   7  10   10.30    2.60  29
  -3   7  10    9.00    2.30 143
   3  -7  -9    2.30    1.30  55
   3  -7  -9    3.60    2.10 122
   3  -7  -9    2.30    2.30 235
   3  -7  -9    5.80    2.10 294
  -3   7   9    1.00    2.50  32
  -3   7   9    4.80    1.60 145
  -3   7   9    0.20    3.80 217
   3  -7  -8   30.90    3.50  57
   3  -7  -8   27.10    3.40 125
   3  -7  -8   28.20    4.10 237
   3  -7  -8   41.10    3.90 296
  -3   7   8   40.90    3.70  35
  -3   7   8   26.90    3.60 147
  -3   7   8   27.80    3.40 219
   3  -7  -7   -1.30    1.90  59
   3  -7  -7    0.50    2.50 129
   3  -7  -7    3.30    2.20 238
   3  -7  -7   -2.10    2.40 299
  -3   7   7    4.70    2.30  39
  -3   7   7   -4.20    2.00 149
  -3   7   7   -1.20    2.20 221
   3  -7  -6  168.50    9.70  62
   3  -7  -6  159.00    8.60 132
   3  -7  -6  160.40    9.50 240
   3  -7  -6  154.70    8.80 303
  -3   7   6  164.50    8.80  42
  -3   7   6  153.40    8.90 152
  -3   7   6  144.60    9.50 224
   3  -7  -5    3.90    1.80  64
   3  -7  -5    5.70    1.80 135
   3  -7  -5    2.50    1.00 195
   3  -7  -5    0.90    2.60 242
   3  -7  -5    4.10    1.80 306
  -3   7   5    6.50    2.50  45
  -3   7   5   -1.10    2.00 154
  -3   7   5    0.70    1.90 226
   3  -7  -4   19.70    2.20  67
   3  -7  -4   28.50    3.00 139
   3  -7  -4   24.10    2.00 189
   3  -7  -4   25.20    3.40 244
  -3   7   4   24.60    3.50  49
  -3   7   4   34.40    3.20 157
  -3   7   4   24.50    3.20 229
   3  -7  -3   28.40    2.80  70
   3  -7  -3   20.70    2.50 142
   3  -7  -3   18.00    1.50 183
   3  -7  -3   15.10    3.00 247
  -3   7   3   17.40    2.50  52
  -3   7   3   18.30    2.60 160
  -3   7   3   11.60    2.70 232
   3  -7  -2  469.40   21.50  72
   3  -7  -2  419.40   19.50 145
   3  -7  -2  500.60   25.20 249
  -3   7   2  492.30   23.20  55
  -3   7   2  476.30   21.20 162
  -3   7   2  460.60   23.90 234
   3  -7  -1  278.20   15.10  75
   3  -7  -1  265.90   11.80 148
   3  -7  -1  246.40   14.50 252
  -3   7   1  287.90   16.20  58
  -3   7   1  312.70   17.40 165
  -3   7   1  314.00   16.90 236
   3  -7   0   13.30    2.50  77
   3  -7   0   15.90    2.70 150
   3  -7   0   16.80    3.00 254
  -3   7   0   21.30    2.80  60
  -3   7   0   25.40    3.00 167
  -3   7   0   18.20    2.80 239
   3  -7   1  343.90   19.40  80
   3  -7   1  348.10   16.10 153
  -3   7  -1  344.70   18.60  63
  -3   7  -1  345.90   19.50 170
  -3   7  -1  345.10   19.40 241
   3  -7   2    2.90    1.60  82
   3  -7   2   -0.10    1.90 155
   3  -7   2    1.60    0.50 265
  -3   7  -2    1.00    2.00  65
  -3   7  -2    1.00    1.40 172
  -3   7  -2   -0.60    2.00 242
   3  -7   3   68.20    5.20  84
   3  -7   3   66.50    6.10 156
  -3   7  -3   52.90    5.50  66
  -3   7  -3   66.70    5.40 174
  -3   7  -3   57.40    5.00 244
   3  -7   4  125.50    7.70  86
   3  -7   4  124.10    8.00 158
  -3   7  -4  132.20   10.30  68
  -3   7  -4  137.70    9.70 176
  -3   7  -4  163.50    9.80 246
   3  -7   5   27.30    4.80  88
   3  -7   5   26.00    3.40 159
  -3   7  -5   17.50    2.90  69
  -3   7  -5   26.10    3.10 247
   3  -7   6   26.10    3.20  90
  -3   7  -6   24.80    3.70  70
  -3   7  -6   32.90    4.00 180
  -3   7  -6   28.00    3.20 248
   3  -7   7  120.10    8.40  92
  -3   7  -7  117.00    8.00   2
   3  -7   8  153.50   10.80  93
  -3   7  -8  145.70   10.00   3
   3  -7   9   82.60    7.10  95
  -3   7  -9   73.10    6.20   5
   3  -7  10   27.60    6.40  97
  -3   7 -10   41.00    5.60   7
   3  -7  11    6.90    3.10  98
  -3   7 -11    9.40    3.50   8
   3  -7  12    4.40    5.00  99
  -3   7 -12    9.00    4.60   9
   3  -6 -17    2.20    4.50 227
  -3   6  17    3.60    4.00 135
  -3   6  17   -2.50    5.80 305
   3  -6 -16    3.90    4.20 227
  -3   6  16    6.30    3.70 135
  -3   6  16   -5.70    4.30 305
   3  -6 -15   -2.60    2.50  45
   3  -6 -15    3.10    4.00 228
  -3   6  15   -4.00    3.80 135
  -3   6  15    1.40    3.40 305
   3  -6 -14   55.80    6.50  46
   3  -6 -14   86.50    7.00 228
  -3   6  14   72.00    6.30  16
  -3   6  14   70.30    5.60 136
  -3   6  14   61.20    5.60 187
  -3   6  14   62.10    6.30 306
   3  -6 -13   -1.80    2.10  47
   3  -6 -13    3.20    2.90 228
  -3   6  13    2.40    2.90  18
  -3   6  13   -1.10    2.90 137
  -3   6  13    1.60    2.50 307
   3  -6 -12    0.60    2.00  48
   3  -6 -12   -4.80    2.20 111
   3  -6 -12   -0.20    1.60 229
   3  -6 -12    3.50    2.90 285
  -3   6  12    1.00    2.30  21
  -3   6  12    6.60    2.10 138
  -3   6  12    2.10    2.40 185
  -3   6  12    1.40    2.50 307
   3  -6 -11   13.30    3.10  49
   3  -6 -11   15.80    2.70 113
   3  -6 -11   16.10    2.90 230
   3  -6 -11   23.50    3.00 287
  -3   6  11   19.80    3.00  23
  -3   6  11   15.30    2.40 139
  -3   6  11   23.10    2.70 184
   3  -6 -10   95.90    7.40  51
   3  -6 -10   99.80    7.10 116
   3  -6 -10  114.60    7.70 231
   3  -6 -10  105.00    8.30 289
  -3   6  10   98.90    7.00  26
  -3   6  10   94.30    6.20 141
  -3   6  10  108.90    6.10 182
   3  -6  -9   14.30    2.60  52
   3  -6  -9   14.80    2.70 119
   3  -6  -9   10.50    2.20 232
   3  -6  -9   10.60    2.10 292
  -3   6   9    8.10    2.60  29
  -3   6   9   11.30    2.60 142
   3  -6  -8   29.10    2.70  55
   3  -6  -8   16.50    2.70 123
   3  -6  -8   21.90    3.10 233
   3  -6  -8   20.60    3.70 295
  -3   6   8   19.90    2.50  33
  -3   6   8   20.80    2.60 145
  -3   6   8   22.00    3.30 217
   3  -6  -7  276.50   15.00  57
   3  -6  -7  248.90   13.50 126
   3  -6  -7  282.30   13.30 235
   3  -6  -7  273.20   14.60 298
  -3   6   7  304.50   14.20  36
  -3   6   7  284.10   14.50 147
  -3   6   7  314.10   15.20 219
   3  -6  -6  149.00    8.80  60
   3  -6  -6  150.10    8.10 130
   3  -6  -6  135.00    7.20 237
   3  -6  -6  146.70    9.00 301
  -3   6   6  164.50    9.40  40
  -3   6   6  163.60    8.00 150
  -3   6   6  167.20    9.40 222
   3  -6  -5   34.40    2.80  62
   3  -6  -5   30.50    3.00 134
   3  -6  -5   35.20    2.40 194
   3  -6  -5   23.60    2.60 239
   3  -6  -5   26.90    2.60 304
  -3   6   5   32.20    3.80  44
  -3   6   5   30.70    2.90 152
  -3   6   5   30.60    3.50 224
   3  -6  -4  164.80    9.50  65
   3  -6  -4  147.50    8.00 138
   3  -6  -4  160.80    7.80 189
   3  -6  -4  162.50    9.10 241
   3  -6  -4  172.10    9.80 308
  -3   6   4  166.40    9.70  48
  -3   6   4  161.70    9.20 155
  -3   6   4  170.60    9.70 227
   3  -6  -3   21.70    2.40  68
   3  -6  -3   18.70    2.50 142
   3  -6  -3   20.60    1.70 183
   3  -6  -3   21.40    2.70 244
  -3   6   3   23.60    2.50  52
  -3   6   3   17.40    2.40 158
  -3   6   3   16.90    2.50 230
   3  -6  -2  157.70    9.20  72
   3  -6  -2  138.40    7.20 145
   3  -6  -2  159.00    9.60 246
  -3   6   2  161.20   10.00  55
  -3   6   2  155.30    9.00 162
  -3   6   2  150.30    9.70 232
   3  -6  -1   -0.60    1.40  74
   3  -6  -1    0.60    1.70 148
   3  -6  -1    1.40    1.40 249
  -3   6   1    2.50    1.60  58
  -3   6   1   -2.80    1.90 164
  -3   6   1    0.80    1.30 235
   3  -6   0  166.90    9.60  77
   3  -6   0  175.70    8.70 151
   3  -6   0  176.00    8.50 252
  -3   6   0  175.20   10.40  61
  -3   6   0  172.60    9.20 167
  -3   6   0  170.10   10.30 238
   3  -6   1    4.10    1.40  80
   3  -6   1    2.40    1.40 154
   3  -6   1    6.10    2.50 255
  -3   6  -1    3.40    2.30  64
  -3   6  -1    2.20    1.20 170
  -3   6  -1    4.90    2.00 240
   3  -6   2   33.30    3.40  82
   3  -6   2   33.30    3.20 156
   3  -6   2   33.50    1.90 262
  -3   6  -2   32.20    3.90  66
  -3   6  -2   40.40    4.20 172
  -3   6  -2   32.80    3.70 242
   3  -6   3   81.20    6.20  85
   3  -6   3   79.30    5.40 158
  -3   6  -3   76.80    6.40  68
  -3   6  -3   88.40    6.40 175
  -3   6  -3   90.10    5.60 244
   3  -6   4  112.10    7.50  87
   3  -6   4   96.90    7.50 160
  -3   6  -4   99.90    7.80  70
  -3   6  -4  105.60    8.30 177
  -3   6  -4   97.00    7.30 246
   3  -6   5    4.10    2.40  89
   3  -6   5    8.60    2.10 161
  -3   6  -5    5.20    1.70  71
  -3   6  -5    7.20    2.50 179
  -3   6  -5    6.50    2.80 247
   3  -6   6  387.50   21.30  91
   3  -6   6  369.90   18.90 162
  -3   6  -6  380.50   20.90  72
  -3   6  -6  407.80   23.60 181
  -3   6  -6  394.10   20.50 248
   3  -6   7  164.10   10.20  92
   3  -6   7  152.90    9.80 163
  -3   6  -7  179.30   10.40   2
  -3   6  -7  152.30   10.60  73
  -3   6  -7  171.40   11.20 249
   3  -6   8    0.20    2.90  94
  -3   6  -8   -0.30    1.80   4
  -3   6  -8    1.40    3.40  74
  -3   6  -8   -0.30    2.70 250
   3  -6   9  348.20   18.90  96
  -3   6  -9  345.70   19.50   6
   3  -6  10    3.00    2.50  97
  -3   6 -10    7.30    2.70   7
   3  -6  11    3.30    3.80  99
  -3   6 -11    8.10    3.70   9
   3  -6  12   43.20    5.70 100
  -3   6 -12   35.70    5.50  10
   3  -6  13    2.30    4.70 101
  -3   6 -13   12.30    5.50  11
   3  -5 -17   15.30    4.10 225
  -3   5  17   20.70    4.30 132
  -3   5  17   23.40    4.70 303
   3  -5 -16    6.40    3.10 225
  -3   5  16    8.40    3.50 133
  -3   5  16    2.90    2.80 303
   3  -5 -15  110.90   12.70  43
   3  -5 -15  118.10    9.50 225
  -3   5  15  112.30    9.20 133
  -3   5  15  107.60    8.30 303
   3  -5 -14    5.10    2.40  43
   3  -5 -14    4.70    3.20 225
  -3   5  14    1.60    1.90  13
  -3   5  14    5.60    2.60 133
  -3   5  14    3.30    3.30 188
  -3   5  14    8.30    3.40 304
   3  -5 -13   62.00    6.10  44
   3  -5 -13   60.50    7.10 226
  -3   5  13   65.50    5.20  15
  -3   5  13   63.50    5.20 134
  -3   5  13   71.50    6.10 187
  -3   5  13   63.20    5.90 304
   3  -5 -12   42.40    4.10  45
   3  -5 -12   34.40    3.60 226
   3  -5 -12   26.40    3.90 283
  -3   5  12   41.20    3.90  17
  -3   5  12   30.40    3.80 135
  -3   5  12   30.50    3.50 187
  -3   5  12   34.70    3.70 305
   3  -5 -11    9.80    2.70  46
   3  -5 -11    8.80    2.30 110
   3  -5 -11    9.50    3.50 227
   3  -5 -11    5.30    2.60 285
  -3   5  11   11.40    2.50  20
  -3   5  11   12.70    2.40 136
  -3   5  11    7.60    2.20 186
  -3   5  11   15.40    2.90 306
   3  -5 -10   14.20    2.40  48
   3  -5 -10   12.70    2.20 113
   3  -5 -10   17.50    2.80 228
  -3   5  10   10.60    2.20  23
  -3   5  10   10.00    2.00 138
  -3   5  10   11.30    2.10 185
  -3   5  10    6.60    2.30 307
   3  -5  -9    1.70    1.40  49
   3  -5  -9    4.30    1.50 116
   3  -5  -9   -2.40    3.00 229
   3  -5  -9    0.70    1.50 290
  -3   5   9    5.50    1.80  26
  -3   5   9    1.50    1.50 139
  -3   5   9    1.60    1.20 183
   3  -5  -8  111.20    6.80  52
   3  -5  -8   93.00    5.80 119
   3  -5  -8   98.80    5.70 230
   3  -5  -8  115.00    8.20 293
  -3   5   8   91.70    5.80  29
  -3   5   8  108.30    6.10 142
   3  -5  -7   55.10    4.20  54
   3  -5  -7   53.80    3.90 123
   3  -5  -7   64.40    4.70 231
   3  -5  -7   61.80    4.50 296
  -3   5   7   58.40    4.30  33
  -3   5   7   57.90    4.30 144
  -3   5   7   64.20    4.60 216
   3  -5  -6   51.80    3.80  57
   3  -5  -6   45.30    3.00 127
   3  -5  -6   50.00    3.40 198
   3  -5  -6   50.10    3.70 233
   3  -5  -6   56.40    3.90 299
  -3   5   6   42.80    3.10  37
  -3   5   6   41.50    3.30 147
  -3   5   6   40.30    3.50 219
   3  -5  -5    1.30    1.20  60
   3  -5  -5    0.20    1.10 131
   3  -5  -5    0.60    1.10 194
   3  -5  -5   -0.50    1.70 235
   3  -5  -5   -2.40    2.10 302
  -3   5   5    1.80    1.30  41
  -3   5   5    1.00    1.20 150
  -3   5   5   -6.00    2.00 222
   3  -5  -4  172.20    9.00  64
   3  -5  -4  136.00    8.30 136
   3  -5  -4  153.60    7.40 189
   3  -5  -4  161.00    8.60 238
   3  -5  -4  150.50    7.60 306
  -3   5   4  161.20    8.30  46
  -3   5   4  153.40    8.10 154
  -3   5   4  172.90    9.50 224
   3  -5  -3  375.60   17.10  67
   3  -5  -3  375.10   17.10 141
   3  -5  -3  342.10   17.10 183
   3  -5  -3  336.70   16.80 240
  -3   5   3  366.90   17.40  51
  -3   5   3  368.10   17.10 157
  -3   5   3  395.80   19.10 227
   3  -5  -2   36.90    3.10  71
   3  -5  -2   34.00    3.10 145
   3  -5  -2   49.20    3.80 243
  -3   5   2   37.20    3.00  55
  -3   5   2   46.50    3.90 161
  -3   5   2   39.90    3.50 230
   3  -5  -1   14.20    2.00  74
   3  -5  -1   13.90    1.50 149
   3  -5  -1   10.00    2.10 246
  -3   5   1   11.40    1.50  59
  -3   5   1   16.30    2.10 164
  -3   5   1    9.30    2.50 233
   3  -5   0  151.60    9.40  77
   3  -5   0  146.00    8.00 152
   3  -5   0  145.10    8.50 249
  -3   5   0  158.40    9.00  62
  -3   5   0  150.30    8.90 167
  -3   5   0  151.60    8.00 236
   3  -5   1   96.10    6.10  80
   3  -5   1   89.00    5.40 156
   3  -5   1   92.90    6.10 252
  -3   5  -1   85.40    6.10  66
  -3   5  -1   80.50    5.40 170
  -3   5  -1   96.40    6.50 239
   3  -5   2   54.10    3.90  83
   3  -5   2   63.90    4.20 158
  -3   5  -2   58.20    4.70  68
  -3   5  -2   57.40    3.70 173
  -3   5  -2   52.40    4.50 241
   3  -5   3   63.50    4.80  85
   3  -5   3   56.40    4.00 160
  -3   5  -3   64.20    5.00  70
  -3   5  -3   53.90    4.50 175
  -3   5  -3   70.10    4.90 244
   3  -5   4   30.40    3.40  88
   3  -5   4   31.50    3.10 162
  -3   5  -4   33.80    3.40  72
  -3   5  -4   31.50    3.30 178
  -3   5  -4   36.20    3.40 245
   3  -5   5  252.20   14.60  90
   3  -5   5  209.00   11.80 163
  -3   5  -5  234.70   13.90  73
  -3   5  -5  225.80   13.80 180
  -3   5  -5  224.10   12.60 247
   3  -5   6   33.90    3.80  92
   3  -5   6   12.40    3.90 164
  -3   5  -6   24.30    3.50   2
  -3   5  -6   16.50    3.10  74
  -3   5  -6   30.10    3.50 249
   3  -5   7  567.30   27.60  93
   3  -5   7  551.90   25.20 165
  -3   5  -7  608.80   26.70   3
  -3   5  -7  601.10   31.30  75
  -3   5  -7  542.00   28.50 250
   3  -5   8  102.40    6.70  95
   3  -5   8   99.70    8.80 166
   3  -5   8   92.60    4.60 202
  -3   5  -8   74.80    7.90   5
  -3   5  -8  111.40    8.50  76
  -3   5  -8   99.20    7.60 251
   3  -5   9    0.80    2.90  97
  -3   5  -9    0.10    2.60   7
  -3   5  -9    5.00    3.30  76
  -3   5  -9   -1.30    2.60 252
   3  -5  10   -2.10    2.00  98
  -3   5 -10   -1.10    1.90   8
  -3   5 -10    2.00    3.10 252
   3  -5  11   30.20    4.90 100
  -3   5 -11   35.90    4.70  10
   3  -5  12    4.80    3.10 101
  -3   5 -12    2.00    2.60  11
   3  -5  13   13.70    4.80 102
  -3   5 -13    9.00    4.60  12
   3  -5  14   13.40    6.30 104
  -3   5 -14   14.60    5.70  14
   3  -4 -17  175.20   14.60 223
  -3   4  17  148.80   11.30 130
  -3   4  17  150.40   12.30 301
   3  -4 -16    1.90    3.10 223
  -3   4  16    2.70    3.00 130
  -3   4  16   -3.30    4.00 301
   3  -4 -15    2.40    2.50  40
   3  -4 -15    4.70    3.60 223
  -3   4  15    3.90    2.60 130
  -3   4  15    3.80    3.50 302
   3  -4 -14    5.20    2.40  41
   3  -4 -14    8.70    2.40 223
  -3   4  14    8.00    2.80   9
  -3   4  14    0.90    2.90 131
  -3   4  14    5.60    3.40 302
   3  -4 -13    4.70    2.10  41
   3  -4 -13    5.00    2.40 223
  -3   4  13   12.50    2.90  11
  -3   4  13    8.60    2.20 131
  -3   4  13   11.90    3.70 188
  -3   4  13    4.10    2.10 302
   3  -4 -12   -0.80    1.80  42
   3  -4 -12    1.80    1.80 103
   3  -4 -12    2.20    3.10 223
   3  -4 -12   -6.80    2.70 282
  -3   4  12    5.80    2.50  13
[truncated: 409,941 more chars]
