# Supplementary material for: 2-{[2,8-Bis(tri­fluoro­meth­yl)quinolin-4-yl](hy­droxy)meth­yl}piperidin-1-ium tri­chloro­acetate: crystal structure and Hirshfeld surface analysis
Source: Acta Crystallogr E Crystallogr Commun. 2018 Nov 22;74(Pt 12):1851–6. doi: 10.1107/S2056989018016389 (PMC6281115; doi:10.1107/S2056989018016389)
Supplement: Supplementary file 2 [file e-74-01851-Isup2.hkl]

data_I                                                                          
_shelx_title ' 0192'                                                            
_shelx_refln_list_code          4                                               
_shelx_F_calc_maximum      122.34                                               
_exptl_crystal_F_000       548.00                                               
_reflns_d_resolution_high  0.7714                                               
                                                                                
loop_                                                                           
 _space_group_symop_operation_xyz                                               
 'x, y, z'                                                                      
 '-x, -y, -z'                                                                   
                                                                                
_cell_length_a     6.8087                                                       
_cell_length_b    11.8568                                                       
_cell_length_c    15.2562                                                       
_cell_angle_alpha  67.473                                                       
_cell_angle_beta   81.663                                                       
_cell_angle_gamma  89.824                                                       
                                                                                
_shelx_F_squared_multiplier     1.000                                           
                                                                                
loop_                                                                           
 _refln_index_h                                                                 
 _refln_index_k                                                                 
 _refln_index_l                                                                 
 _refln_F_squared_calc                                                          
 _refln_F_squared_meas                                                          
 _refln_F_squared_sigma                                                         
 _refln_observed_status                                                         
   2   0   0        565.76        493.32        12.83 o                         
   3   0   0         82.31         75.32         4.08 o                         
   4   0   0        109.23         72.84         3.03 o                         
   5   0   0        231.03        209.20         7.80 o                         
   6   0   0          9.82         11.16         3.52 o                         
   7   0   0         70.80         73.68         7.00 o                         
   8   0   0          3.07         -0.29         5.77 o                         
  -8   1   0        112.29        143.74         9.88 o                         
  -7   1   0         65.64         56.39         6.29 o                         
  -6   1   0          2.79          2.99         0.64 o                         
  -5   1   0        720.71        751.42        17.18 o                         
  -4   1   0         50.80         52.07         2.75 o                         
  -3   1   0        740.53        689.81        12.99 o                         
  -2   1   0        168.67        141.79         3.76 o                         
  -1   1   0       1986.84       1858.67        60.97 o                         
   1   1   0       1748.37       1607.25        26.19 o                         
   2   1   0       1230.18       1109.90        25.47 o                         
   3   1   0        134.28        165.63         3.15 o                         
   4   1   0        137.81        103.99         5.81 o                         
   5   1   0        624.04        582.45        16.05 o                         
   6   1   0        169.79        173.92         8.87 o                         
   7   1   0         87.91         75.39         8.97 o                         
   8   1   0          0.39         -5.31         5.31 o                         
  -8   2   0         40.41         28.86        11.18 o                         
  -7   2   0         35.23         35.82         3.84 o                         
  -6   2   0        282.36        264.61        10.39 o                         
  -5   2   0        105.45         97.17         4.35 o                         
  -4   2   0        378.19        316.60         8.76 o                         
  -3   2   0        208.29        168.80         3.80 o                         
  -2   2   0        230.53        234.89         4.97 o                         
  -1   2   0       3402.02       3020.72        44.03 o                         
   0   2   0          1.62          2.47         0.87 o                         
   1   2   0        212.77        254.25         5.31 o                         
   2   2   0        290.51        286.73         7.07 o                         
   3   2   0        733.03        666.18        22.45 o                         
   4   2   0          9.84         12.31         2.44 o                         
   5   2   0        201.21        194.44         9.96 o                         
   6   2   0         43.04         55.92         5.39 o                         
   7   2   0         14.57         16.29         4.60 o                         
   8   2   0          2.82          5.08         5.06 o                         
  -8   3   0          1.62          2.47         5.91 o                         
  -7   3   0         29.99         11.38         3.08 o                         
  -6   3   0        443.05        484.16        12.78 o                         
  -5   3   0        191.34        176.37         8.05 o                         
  -4   3   0        434.27        383.99         9.31 o                         
  -3   3   0       3451.81       3395.74        71.03 o                         
  -2   3   0       4785.63       4694.15        70.55 o                         
  -1   3   0         14.38         12.87         1.34 o                         
   0   3   0        204.47        167.33         5.61 o                         
   1   3   0       3128.60       2891.30        82.53 o                         
   2   3   0        107.51         89.83         3.01 o                         
   3   3   0       3494.56       3465.18        70.66 o                         
   4   3   0        156.08        138.76         4.17 o                         
   5   3   0        163.55        175.90         6.95 o                         
   6   3   0        297.52        329.79        14.83 o                         
   7   3   0          3.47          9.35         4.73 o                         
   8   3   0         87.32        121.61        17.22 o                         
  -8   4   0          2.97         -2.08         5.63 o                         
  -7   4   0        127.44        137.25         9.72 o                         
  -6   4   0         39.43         27.11         2.21 o                         
  -5   4   0         23.40         23.72         2.23 o                         
  -4   4   0        261.66        239.13         5.51 o                         
  -3   4   0        956.60       1022.94        20.43 o                         
  -2   4   0         85.35        112.94         3.28 o                         
  -1   4   0         62.08         69.67         4.92 o                         
   0   4   0        923.20        861.34        27.81 o                         
   1   4   0       4768.42       4803.02        82.72 o                         
   2   4   0          9.64         11.06         1.58 o                         
   3   4   0        178.08        158.62         4.80 o                         
   4   4   0       1025.87       1006.59        25.18 o                         
   5   4   0        604.70        627.20        14.14 o                         
   6   4   0         80.06         84.88         7.94 o                         
   7   4   0          0.04          3.85         6.49 o                         
   8   4   0          2.95         11.42        11.33 o                         
  -8   5   0          0.27          1.31         4.69 o                         
  -7   5   0          5.72         10.62         5.93 o                         
  -6   5   0         12.14          8.05         1.97 o                         
  -5   5   0        142.12        130.12         4.14 o                         
  -4   5   0         16.60         20.51         2.11 o                         
  -3   5   0        402.31        436.91        10.19 o                         
  -2   5   0        343.60        373.12         8.89 o                         
  -1   5   0        127.61        138.24         4.35 o                         
   0   5   0        128.35        127.77         3.64 o                         
   1   5   0        479.69        495.85         9.59 o                         
   2   5   0        131.29        115.21         3.23 o                         
   3   5   0       1112.09       1099.11        16.47 o                         
   4   5   0          3.72          2.49         1.55 o                         
   5   5   0          2.07          1.58         1.28 o                         
   6   5   0        163.51        162.23        11.77 o                         
   7   5   0         63.24         64.25        11.33 o                         
  -8   6   0          0.23         -4.67        10.46 o                         
  -7   6   0        123.32        116.46        16.42 o                         
  -6   6   0        460.67        478.03        15.74 o                         
  -5   6   0          7.39          7.97         1.91 o                         
  -4   6   0        384.11        383.95         9.67 o                         
  -3   6   0        529.39        502.81        11.11 o                         
  -2   6   0          0.61          1.99         1.83 o                         
  -1   6   0        844.91        844.26        17.36 o                         
   0   6   0       1343.46       1239.27        23.52 o                         
   1   6   0        292.89        279.49         7.92 o                         
   2   6   0        209.38        218.03         4.76 o                         
   3   6   0         91.39         86.14         2.72 o                         
   4   6   0       2143.28       2218.70        31.11 o                         
   5   6   0          0.11          0.29         1.64 o                         
   6   6   0         83.83         86.80        10.19 o                         
   7   6   0         48.52         69.72         8.21 o                         
  -7   7   0          6.33          0.66         4.23 o                         
  -6   7   0         43.02         68.34         9.18 o                         
  -5   7   0         61.82         57.02         7.37 o                         
  -4   7   0          0.34         -0.60         2.95 o                         
  -3   7   0         47.22         55.09         4.42 o                         
  -2   7   0         84.09         88.78         4.09 o                         
  -1   7   0       1256.64       1232.21        23.53 o                         
   0   7   0         14.71         17.54         2.06 o                         
   1   7   0         31.97         38.62         3.10 o                         
   2   7   0        790.87        791.27        14.23 o                         
   3   7   0          0.10          1.84         1.45 o                         
   4   7   0        348.52        378.83         7.58 o                         
   5   7   0        291.98        292.33        11.50 o                         
   6   7   0        163.25        187.77        19.84 o                         
   7   7   0         37.45         43.82         9.58 o                         
  -7   8   0          0.43         -3.55         5.44 o                         
  -6   8   0         94.33        112.46         8.31 o                         
  -5   8   0         92.75         75.83         4.59 o                         
  -4   8   0        184.03        163.95         6.07 o                         
  -3   8   0         10.31         10.13         3.37 o                         
  -2   8   0        253.57        262.33         8.47 o                         
  -1   8   0         58.48         60.32         3.29 o                         
   0   8   0          2.74          6.61         1.87 o                         
   1   8   0         16.59         15.11         1.81 o                         
   2   8   0         52.25         51.17         2.68 o                         
   3   8   0        313.39        309.77         9.46 o                         
   4   8   0         65.47         59.91         3.38 o                         
   5   8   0         15.34          9.17         2.26 o                         
   6   8   0         37.52         43.90         5.95 o                         
  -7   9   0        198.60        202.23        13.75 o                         
  -6   9   0         97.40         96.12         9.30 o                         
  -5   9   0        104.51        114.16         7.42 o                         
  -4   9   0        321.65        366.42        13.76 o                         
  -3   9   0        172.80        148.06         6.53 o                         
  -2   9   0         59.80         53.26         4.28 o                         
  -1   9   0       1045.68       1068.65        19.64 o                         
   0   9   0        153.68        143.48         4.34 o                         
   1   9   0         16.41         18.04         2.45 o                         
   2   9   0         40.20         41.11         2.76 o                         
   3   9   0         62.13         57.96         3.05 o                         
   4   9   0          0.54          1.53         3.31 o                         
   5   9   0         14.41         19.44         5.75 o                         
   6   9   0          0.55         -3.78         6.17 o                         
  -6  10   0         17.80         14.04         7.29 o                         
  -5  10   0         12.30          7.02         5.07 o                         
  -4  10   0         38.52         34.33         3.62 o                         
  -3  10   0         83.52         80.63         7.34 o                         
  -2  10   0         29.89         40.19         8.85 o                         
  -1  10   0        140.27        129.47         4.28 o                         
   0  10   0        410.18        435.57        11.03 o                         
   1  10   0         59.71         61.84         3.99 o                         
   2  10   0          0.65          3.42         2.97 o                         
   3  10   0         30.59         12.72         3.01 o                         
   4  10   0        624.83        696.49        20.13 o                         
   5  10   0         84.68         89.40         8.27 o                         
  -5  11   0         10.13         10.35         5.65 o                         
  -4  11   0        192.20        204.28        12.31 o                         
  -3  11   0        149.23        148.12         8.04 o                         
  -2  11   0          5.42          4.15         4.72 o                         
  -1  11   0        107.18        107.92         8.93 o                         
   0  11   0         92.31         85.68         5.25 o                         
   1  11   0         59.83         61.43         5.93 o                         
   2  11   0         77.85         91.90         7.05 o                         
   3  11   0          8.69          9.20         3.65 o                         
   4  11   0         47.91         47.84         8.04 o                         
   5  11   0          0.76         12.38         6.46 o                         
  -5  12   0          7.45          5.63         8.72 o                         
  -4  12   0         87.95        115.95        11.48 o                         
  -3  12   0         44.65         53.44         7.40 o                         
  -2  12   0         18.31         17.68         4.47 o                         
  -1  12   0         75.65         68.39         6.34 o                         
   0  12   0          3.99          2.06         3.93 o                         
   1  12   0        105.20        109.25         7.46 o                         
   2  12   0        165.34        155.52         7.37 o                         
   3  12   0         20.48         30.08         5.49 o                         
   4  12   0          4.59         17.72         6.57 o                         
  -3  13   0          0.02          2.76        10.07 o                         
  -2  13   0         65.97         57.67        10.75 o                         
  -1  13   0         28.83         26.88         5.34 o                         
   0  13   0          4.71         -5.83         5.83 o                         
   1  13   0          5.02         11.37         4.39 o                         
   2  13   0         16.92         19.68         4.47 o                         
  -1  14   0         44.28         40.73         7.96 o                         
   0  14   0         27.88         23.21        10.47 o                         
  -2 -13   1          1.16         -2.71         5.27 o                         
  -1 -13   1         85.98        111.16         7.62 o                         
   0 -13   1          9.07         13.48         5.52 o                         
   1 -13   1          0.45          5.87         5.70 o                         
   2 -13   1         69.45         74.72        15.40 o                         
   3 -13   1          6.95         16.46         8.92 o                         
  -3 -12   1          0.05          6.60         4.18 o                         
  -2 -12   1         16.13         12.24         4.83 o                         
  -1 -12   1          2.80          7.96         4.46 o                         
   0 -12   1        102.44        103.66        13.75 o                         
   1 -12   1          1.74         -3.30         5.09 o                         
   2 -12   1        203.68        191.93        10.37 o                         
   3 -12   1          2.61         -0.72         7.27 o                         
   4 -12   1         65.16         53.77        15.54 o                         
  -4 -11   1         16.71         18.75         5.02 o                         
  -3 -11   1          0.13          1.04         3.59 o                         
  -2 -11   1          0.69          4.68         4.87 o                         
  -1 -11   1         16.39         19.68         4.13 o                         
   0 -11   1        185.73        193.62        10.91 o                         
   1 -11   1         24.67         26.23         3.56 o                         
   2 -11   1         38.61         40.31         8.53 o                         
   3 -11   1          0.86          2.48         2.89 o                         
   4 -11   1          1.65         -7.60         7.60 o                         
   5 -11   1         83.79         88.04        12.04 o                         
  -5 -10   1        122.45        139.01         9.34 o                         
  -4 -10   1          3.06         11.49         4.38 o                         
  -3 -10   1        242.15        267.20         8.63 o                         
  -2 -10   1         41.12         46.43         3.66 o                         
  -1 -10   1        103.65        103.33        10.81 o                         
   0 -10   1       1162.62       1256.75        24.35 o                         
   1 -10   1          1.13          1.25         3.27 o                         
   2 -10   1        549.24        532.94        16.87 o                         
   3 -10   1          8.46          8.92         3.01 o                         
   4 -10   1         25.54          8.48         6.08 o                         
   5 -10   1         45.81         44.53        11.62 o                         
   6 -10   1          2.34          1.96         6.50 o                         
  -6  -9   1          5.33         -4.95        10.28 o                         
  -5  -9   1         34.31         35.60         7.99 o                         
  -4  -9   1          3.93          6.09         3.07 o                         
  -3  -9   1        138.12        151.92         5.31 o                         
  -2  -9   1        892.26        872.09        16.25 o                         
  -1  -9   1         10.09          7.27         2.03 o                         
   0  -9   1         84.00         86.92         6.33 o                         
   1  -9   1         55.01         45.48         3.58 o                         
   2  -9   1         15.55         14.52         2.23 o                         
   3  -9   1          6.40          1.23         4.13 o                         
   4  -9   1        634.80        609.99        16.09 o                         
   5  -9   1        155.22        142.55         9.17 o                         
   6  -9   1          0.00          0.90         6.97 o                         
  -6  -8   1         24.51         33.32         6.83 o                         
  -5  -8   1         40.04         38.03         4.79 o                         
  -4  -8   1        586.31        671.40        13.69 o                         
  -3  -8   1       1233.88       1336.85        22.38 o                         
  -2  -8   1        352.43        334.42         7.58 o                         
  -1  -8   1        154.42        148.52         6.97 o                         
   0  -8   1         46.31         43.57         2.46 o                         
   1  -8   1         55.75         42.43         4.48 o                         
   2  -8   1        372.58        394.00        10.03 o                         
   3  -8   1        278.02        252.27         9.92 o                         
   4  -8   1        186.04        191.16         7.32 o                         
   5  -8   1         21.47         14.65         3.67 o                         
   6  -8   1          1.76         11.01         4.17 o                         
   7  -8   1        228.32        242.86        15.42 o                         
  -7  -7   1          1.66         -3.24         8.72 o                         
  -6  -7   1         83.29         78.66         7.35 o                         
  -5  -7   1        112.68        106.69         3.85 o                         
  -4  -7   1        357.58        353.70         7.40 o                         
  -3  -7   1        178.05        178.77         5.82 o                         
  -2  -7   1         46.17         43.56         4.28 o                         
  -1  -7   1         41.39         40.44         2.58 o                         
   0  -7   1        280.10        312.05         9.01 o                         
   1  -7   1       2020.64       2063.95        36.87 o                         
   2  -7   1         97.23         97.40         3.75 o                         
   3  -7   1       1002.84       1004.56        23.97 o                         
   4  -7   1          3.66          0.33         1.88 o                         
   5  -7   1          1.85          0.39         1.58 o                         
   6  -7   1        115.78        150.28        12.82 o                         
   7  -7   1         39.54         38.44        13.95 o                         
  -7  -6   1         20.06         19.17         9.59 o                         
  -6  -6   1         15.11         12.99         6.07 o                         
  -5  -6   1        123.69        124.73         7.88 o                         
  -4  -6   1        823.98        852.60        13.58 o                         
  -3  -6   1         34.68         39.81         2.70 o                         
  -2  -6   1         73.55         86.55         2.90 o                         
  -1  -6   1        407.13        401.54         9.46 o                         
   0  -6   1         24.78         20.09         1.87 o                         
   1  -6   1        932.08        896.10        17.75 o                         
   2  -6   1         33.98         31.04         2.64 o                         
   3  -6   1          4.85         10.38         1.91 o                         
   4  -6   1         93.13         74.33         4.89 o                         
   5  -6   1         45.67         42.75         2.56 o                         
   6  -6   1          5.92          5.97         3.27 o                         
   7  -6   1        267.63        305.68        16.75 o                         
   8  -6   1         22.74          7.71         6.23 o                         
  -7  -5   1          2.57         -0.02         8.12 o                         
  -6  -5   1         27.05         27.89         4.66 o                         
  -5  -5   1         10.15         11.27         2.27 o                         
  -4  -5   1         21.66         20.59         1.77 o                         
  -3  -5   1         41.66         44.88         1.82 o                         
  -2  -5   1         12.23         17.19         1.54 o                         
  -1  -5   1       1506.70       1479.86        25.75 o                         
   0  -5   1       1585.83       1490.21        34.29 o                         
   1  -5   1        858.90        853.91        16.60 o                         
   2  -5   1         12.54          7.56         1.95 o                         
   3  -5   1        242.77        261.08         6.99 o                         
   4  -5   1       1102.00       1126.15        24.89 o                         
   5  -5   1        438.55        440.43        11.52 o                         
   6  -5   1          8.35          5.51         1.62 o                         
   7  -5   1          0.21          8.99         5.23 o                         
   8  -5   1          0.02          6.04         6.42 o                         
  -8  -4   1         11.80         -2.13         6.35 o                         
  -7  -4   1         72.08         78.66        16.01 o                         
  -6  -4   1         30.31         33.95         4.19 o                         
  -5  -4   1         31.01         43.03         4.70 o                         
  -4  -4   1         20.92         17.59         1.55 o                         
  -3  -4   1        215.69        199.24         4.14 o                         
  -2  -4   1         17.90         21.52         1.21 o                         
  -1  -4   1       5833.68       5578.75        75.28 o                         
   0  -4   1       2996.63       2995.00        50.76 o                         
   1  -4   1        365.46        364.28         7.55 o                         
   2  -4   1        739.53        708.69        14.25 o                         
   3  -4   1         79.21        106.00         3.54 o                         
   4  -4   1        571.21        527.20        18.12 o                         
   5  -4   1         97.84         99.91         3.18 o                         
   6  -4   1         12.34         19.09         2.01 o                         
   7  -4   1         64.91         72.82         4.77 o                         
   8  -4   1         11.13          9.23         3.63 o                         
  -8  -3   1          8.83         18.62         6.24 o                         
  -7  -3   1         67.05         84.12         7.80 o                         
  -6  -3   1        183.47        166.96         8.24 o                         
  -5  -3   1         53.75         58.18         4.01 o                         
  -4  -3   1        101.28         78.33         3.27 o                         
  -3  -3   1         22.53         24.67         1.31 o                         
  -2  -3   1       5851.67       5820.06       108.42 o                         
  -1  -3   1        322.88        275.60         6.18 o                         
   0  -3   1       1029.50        915.59        17.45 o                         
   1  -3   1        327.20        286.76         6.70 o                         
   2  -3   1       4270.48       4547.46        68.16 o                         
   3  -3   1          2.52          2.33         0.97 o                         
   4  -3   1       1245.41       1222.24        34.28 o                         
   5  -3   1        124.22        118.88         4.83 o                         
   6  -3   1         23.66         21.45         1.94 o                         
   7  -3   1         13.38          8.97         2.01 o                         
   8  -3   1        100.13        107.27         7.42 o                         
  -8  -2   1          0.20         -3.95         6.49 o                         
  -7  -2   1         34.98         26.61         8.19 o                         
  -6  -2   1         61.58         60.74         7.29 o                         
  -5  -2   1        167.98        161.96         6.15 o                         
  -4  -2   1        590.75        542.35        14.81 o                         
  -3  -2   1         39.91         52.82         2.07 o                         
  -2  -2   1        706.12        683.98         9.82 o                         
  -1  -2   1        514.56        585.33         9.20 o                         
   0  -2   1        199.83        211.04         4.47 o                         
   1  -2   1      12959.12      12782.50       209.63 o                         
   2  -2   1         30.81         37.30         2.16 o                         
   3  -2   1        290.98        359.42         8.66 o                         
   4  -2   1         13.54         14.33         1.31 o                         
   5  -2   1         20.15         17.92         2.42 o                         
   6  -2   1          0.76          0.90         1.29 o                         
   7  -2   1        168.12        148.09         8.16 o                         
   8  -2   1         22.42         21.09         7.60 o                         
  -8  -1   1          1.68          7.41         6.07 o                         
  -7  -1   1        139.08        184.32        22.62 o                         
  -6  -1   1        670.06        667.71        17.49 o                         
  -5  -1   1        310.94        312.26         8.93 o                         
  -4  -1   1         29.73         32.56         2.52 o                         
  -3  -1   1        917.72        842.35        21.86 o                         
  -2  -1   1        484.80        412.93         9.12 o                         
  -1  -1   1         77.98         86.17         2.23 o                         
   1  -1   1        566.07        582.30        12.55 o                         
   2  -1   1        265.21        276.27         5.24 o                         
   3  -1   1        188.98        183.38         5.07 o                         
   4  -1   1       2850.64       2989.85        54.59 o                         
   5  -1   1        682.76        682.38        22.13 o                         
   6  -1   1        631.35        597.32        15.37 o                         
   7  -1   1          4.25          0.40         1.02 o                         
   8  -1   1        121.12        104.94         8.94 o                         
  -8   0   1         10.13         16.51         6.08 o                         
  -7   0   1        151.52        164.39        15.64 o                         
  -6   0   1        105.02         93.96         4.96 o                         
  -5   0   1        559.02        558.10        13.68 o                         
  -4   0   1         19.49         11.58         1.81 o                         
  -3   0   1       1365.53       1511.18        63.62 o                         
  -2   0   1        826.47        749.08        18.07 o                         
  -1   0   1       5413.41       5098.21        83.73 o                         
   2   0   1       1361.79       1237.32        34.32 o                         
   3   0   1        264.92        235.87         6.21 o                         
   4   0   1       1900.71       1900.18        33.73 o                         
   5   0   1       1365.00       1323.17        32.84 o                         
   6   0   1          5.52          5.79         0.65 o                         
   7   0   1          2.54          5.94         3.83 o                         
   8   0   1          0.83         -2.70         5.13 o                         
  -8   1   1          1.85          2.72         5.33 o                         
  -7   1   1         70.99         81.37        10.11 o                         
  -6   1   1         10.90         11.57         2.68 o                         
  -5   1   1        212.60        199.08         7.65 o                         
  -4   1   1        591.01        539.34        15.03 o                         
  -3   1   1          4.08          3.27         1.51 o                         
  -2   1   1         59.68         46.10         1.62 o                         
  -1   1   1       3612.79       3469.34        65.36 o                         
   1   1   1       1301.79       1113.71        31.82 o                         
   2   1   1       2392.84       1866.39        29.60 o                         
   3   1   1        867.04        780.87        23.87 o                         
   4   1   1        121.49        133.07         3.31 o                         
   5   1   1         30.86         27.85         1.39 o                         
   6   1   1        264.62        257.11         8.93 o                         
   7   1   1         26.17         33.45         3.77 o                         
   8   1   1         60.57         57.67         6.55 o                         
  -8   2   1         22.39         16.48         6.16 o                         
  -7   2   1         41.85         53.53         6.37 o                         
  -6   2   1        228.52        223.79         4.73 o                         
  -5   2   1         24.92         28.47         1.80 o                         
  -4   2   1        652.07        625.05        11.88 o                         
  -3   2   1         87.44         80.05         3.28 o                         
  -2   2   1        213.22        225.61         4.82 o                         
  -1   2   1        891.37        859.50        15.55 o                         
   0   2   1       2420.45       2201.78        62.39 o                         
   2   2   1       2508.76       2179.13        39.98 o                         
   3   2   1          0.92          6.37         0.76 o                         
   4   2   1         56.84         55.36         2.42 o                         
   5   2   1          7.03          8.39         2.02 o                         
   6   2   1        488.93        510.70        27.24 o                         
   7   2   1         10.21         -0.51         5.47 o                         
   8   2   1         75.64         83.78        10.78 o                         
  -8   3   1          8.47          9.03         5.54 o                         
  -7   3   1        145.71        172.43         7.43 o                         
  -6   3   1          2.21          3.20         1.44 o                         
  -5   3   1        952.29        928.21        22.90 o                         
  -4   3   1        360.85        323.71         7.45 o                         
  -3   3   1       1662.75       1767.47        30.12 o                         
  -2   3   1       8751.68       8664.29       141.93 o                         
  -1   3   1       2102.83       2065.11        36.43 o                         
   0   3   1         16.34         20.72         0.97 o                         
   1   3   1        133.55        161.93         3.29 o                         
   2   3   1          9.47         22.52         0.99 o                         
   3   3   1        275.86        262.20         6.49 o                         
   4   3   1        218.99        195.93         3.87 o                         
   5   3   1       1133.57       1191.46        30.13 o                         
   6   3   1          0.62          1.03         2.34 o                         
   7   3   1          8.04          8.60         4.04 o                         
   8   3   1         20.74         22.24         6.94 o                         
  -8   4   1          5.63          2.69         2.57 o                         
  -7   4   1          0.90         -1.90         1.90 o                         
  -6   4   1         25.74         20.34         1.60 o                         
  -5   4   1         21.05         20.78         2.58 o                         
  -4   4   1         75.63         73.02         3.81 o                         
  -3   4   1        641.56        661.91        13.79 o                         
  -2   4   1         22.70         20.12         1.70 o                         
  -1   4   1       2387.06       2308.34        36.05 o                         
   0   4   1       1547.98       1634.12        28.66 o                         
   1   4   1       2145.41       2039.16        35.56 o                         
   2   4   1        894.35        824.01        13.69 o                         
   3   4   1         17.98         17.08         1.53 o                         
   4   4   1          9.84          9.50         1.91 o                         
   5   4   1         14.52          9.38         1.33 o                         
   6   4   1          8.04          3.58         2.35 o                         
   7   4   1          6.56          9.95         3.99 o                         
   8   4   1         66.78         61.92        21.21 o                         
  -8   5   1         11.09          3.02         4.13 o                         
  -7   5   1         32.47         18.45         4.32 o                         
  -6   5   1          7.85          4.88         1.97 o                         
  -5   5   1          2.58          0.92         2.63 o                         
  -4   5   1        577.33        549.75        18.24 o                         
  -3   5   1         33.02         37.98         2.97 o                         
  -2   5   1        255.14        244.58         6.95 o                         
  -1   5   1       1662.70       1600.94        44.76 o                         
   0   5   1         89.82         81.25         4.91 o                         
   1   5   1          2.06          3.45         1.29 o                         
   2   5   1        244.31        214.94         4.37 o                         
   3   5   1          0.13          1.34         1.09 o                         
   4   5   1        741.16        729.53        12.11 o                         
   5   5   1        237.03        200.72         4.87 o                         
   6   5   1          3.22          0.39         3.35 o                         
   7   5   1          8.29          4.22         4.10 o                         
   8   5   1         74.07        107.79        17.43 o                         
  -8   6   1          7.40          5.14         4.49 o                         
  -7   6   1        126.90        128.96        16.13 o                         
  -6   6   1         36.53         39.17         4.29 o                         
  -5   6   1          1.01         -0.43         1.74 o                         
  -4   6   1         27.42         20.91         2.34 o                         
  -3   6   1          0.53          1.20         1.79 o                         
  -2   6   1       2546.35       2844.14        47.60 o                         
  -1   6   1       2853.28       2814.19        50.35 o                         
   0   6   1         39.45         40.72         2.00 o                         
   1   6   1        122.27        150.54         5.52 o                         
   2   6   1        476.15        475.89         8.88 o                         
   3   6   1       3576.57       3607.28        67.80 o                         
   4   6   1         24.41         23.44         3.07 o                         
   5   6   1          0.03          1.16         1.35 o                         
   6   6   1         10.66         10.51         2.90 o                         
   7   6   1          5.90         -1.05         5.15 o                         
  -7   7   1         58.91         61.93         7.57 o                         
  -6   7   1        317.41        331.52        10.08 o                         
  -5   7   1        262.80        275.41        10.89 o                         
  -4   7   1         86.30         87.88         5.02 o                         
  -3   7   1        830.35        817.91        26.88 o                         
  -2   7   1        506.03        535.61        13.79 o                         
  -1   7   1       1735.93       1850.78        44.86 o                         
   0   7   1        109.00        109.13         3.21 o                         
   1   7   1         79.39         76.26         4.52 o                         
   2   7   1         95.49         93.78         4.18 o                         
   3   7   1        313.04        297.72         8.06 o                         
   4   7   1       1799.86       1910.62        27.95 o                         
   5   7   1         27.35         30.59         3.34 o                         
   6   7   1         27.65         25.03         7.21 o                         
   7   7   1         84.95         82.57         7.54 o                         
  -7   8   1        172.21        178.75        12.85 o                         
  -6   8   1         25.38         26.17         6.38 o                         
  -5   8   1         83.17         74.27         5.04 o                         
  -4   8   1         12.56         11.23         2.55 o                         
  -3   8   1        558.95        600.67        15.07 o                         
  -2   8   1         88.62         83.68         5.06 o                         
  -1   8   1         21.94         28.17         3.72 o                         
   0   8   1       1044.30       1077.72        23.80 o                         
   1   8   1          7.26          9.64         2.59 o                         
   2   8   1        515.80        512.78        10.75 o                         
   3   8   1        170.24        169.60         4.57 o                         
   4   8   1        175.31        161.31         7.83 o                         
   5   8   1         23.60         26.53         3.76 o                         
   6   8   1         47.44         43.23         5.00 o                         
   7   8   1          6.51          1.42        20.92 o                         
  -7   9   1          2.17          0.43        11.77 o                         
  -6   9   1        146.15        171.96        12.52 o                         
  -5   9   1        110.52         96.53         9.94 o                         
  -4   9   1          0.13          3.83         3.50 o                         
  -3   9   1        481.76        483.03        13.13 o                         
  -2   9   1          0.02          1.70         2.85 o                         
  -1   9   1         54.99         54.04         2.93 o                         
   0   9   1         27.39         23.68         2.25 o                         
   1   9   1        752.95        761.29        15.65 o                         
   2   9   1        220.09        237.27         8.03 o                         
   3   9   1        149.74        164.56         4.96 o                         
   4   9   1        109.72        129.97         4.68 o                         
   5   9   1         96.09        114.76         7.01 o                         
   6   9   1          5.56          5.86         4.60 o                         
  -6  10   1          6.13          7.23         5.06 o                         
  -5  10   1         36.94         33.72         4.91 o                         
  -4  10   1        181.72        187.76         9.77 o                         
  -3  10   1        207.36        209.31        12.92 o                         
  -2  10   1          5.50          8.00         3.27 o                         
  -1  10   1        155.81        164.63         4.72 o                         
   0  10   1        162.36        164.34         7.78 o                         
   1  10   1          3.03          3.96         2.93 o                         
   2  10   1        463.33        480.90        13.10 o                         
   3  10   1         11.50         10.45         4.50 o                         
   4  10   1         66.01         68.52         4.33 o                         
   5  10   1         79.91         86.69        10.78 o                         
   6  10   1         16.38         17.31         5.46 o                         
  -6  11   1         25.23         20.05        15.40 o                         
  -5  11   1          0.59          6.32        14.82 o                         
  -4  11   1         58.29         72.96        10.74 o                         
  -3  11   1          5.76         11.24         3.44 o                         
  -2  11   1        152.39        152.20         7.93 o                         
  -1  11   1         48.24         45.50         7.60 o                         
   0  11   1          0.24         -1.23         3.04 o                         
   1  11   1         18.08         14.57         3.06 o                         
   2  11   1         17.42         12.28         3.18 o                         
   3  11   1          3.90          5.66         3.41 o                         
   4  11   1         60.43         63.02         5.74 o                         
   5  11   1          5.22          1.99         5.92 o                         
  -5  12   1         15.93         13.90         6.47 o                         
  -4  12   1        104.09         99.48         9.65 o                         
  -3  12   1         99.53        113.08         7.00 o                         
  -2  12   1        108.43        117.65         7.31 o                         
  -1  12   1         19.72         18.35         5.97 o                         
   0  12   1          0.03         -3.73         3.73 o                         
   1  12   1          5.17          5.12         7.30 o                         
   2  12   1          4.27          0.82         3.93 o                         
   3  12   1         35.99         42.42         4.87 o                         
   4  12   1         49.53         63.31         8.92 o                         
  -4  13   1         11.94         24.07         9.59 o                         
  -3  13   1        163.87        173.32        13.75 o                         
  -2  13   1        112.60        122.79         8.03 o                         
  -1  13   1         26.98         30.18         5.84 o                         
   0  13   1         94.97        105.61        21.13 o                         
   1  13   1         75.86         59.91        10.56 o                         
   2  13   1         76.46         96.05         6.14 o                         
   3  13   1        124.95        104.95        11.46 o                         
  -2  14   1          0.02         -2.88         6.15 o                         
  -1  14   1          7.23         12.84         5.08 o                         
   0  14   1          1.76          0.94         7.04 o                         
   1  14   1          0.01         12.59         8.26 o                         
  -1 -13   2          1.99         -0.65         5.35 o                         
   0 -13   2         43.70         40.36         7.19 o                         
   1 -13   2         17.24         16.37        22.08 o                         
   2 -13   2          4.04         15.26         6.98 o                         
  -3 -12   2          7.66          5.30         5.21 o                         
  -2 -12   2          0.15          2.21         4.49 o                         
  -1 -12   2          7.39         11.66         3.75 o                         
   0 -12   2          1.45          3.86         5.25 o                         
   1 -12   2         79.90         72.79         8.05 o                         
   2 -12   2         80.58         90.45        10.68 o                         
   3 -12   2          0.10          6.74         8.85 o                         
   4 -12   2         51.54         63.91        14.53 o                         
  -4 -11   2          0.78          4.57         5.45 o                         
  -3 -11   2         14.10         12.50         3.69 o                         
  -2 -11   2          0.36         -4.24         4.24 o                         
  -1 -11   2         46.22         38.02         4.22 o                         
   0 -11   2        383.04        395.13        12.21 o                         
   1 -11   2         67.84         75.32        12.25 o                         
   2 -11   2         32.70         29.04         6.51 o                         
   3 -11   2        133.04        165.59        11.37 o                         
   4 -11   2          1.54         14.62         7.98 o                         
   5 -11   2        532.34        553.81        29.76 o                         
  -5 -10   2         66.84         83.97         9.25 o                         
  -4 -10   2          0.58         10.14         4.24 o                         
  -3 -10   2          4.54          6.06         4.41 o                         
  -2 -10   2         97.91        103.79         4.87 o                         
  -1 -10   2          2.06          8.69         4.42 o                         
   0 -10   2          3.74          3.26         2.57 o                         
   1 -10   2         58.36         50.20         4.26 o                         
   2 -10   2        126.82        111.00         7.02 o                         
   3 -10   2         40.69         35.22         4.27 o                         
   4 -10   2         34.62         31.36        12.20 o                         
   5 -10   2         13.94          6.38         5.93 o                         
   6 -10   2          1.80          4.27         7.98 o                         
  -5  -9   2         32.26         24.63         4.26 o                         
  -4  -9   2          2.68          9.88         3.23 o                         
  -3  -9   2       1040.68       1057.52        27.31 o                         
  -2  -9   2        162.83        143.86         5.04 o                         
  -1  -9   2         27.34         24.86         2.78 o                         
   0  -9   2        111.45        100.09         4.10 o                         
   1  -9   2        163.59        165.44         5.35 o                         
   2  -9   2        244.53        259.64        13.54 o                         
   3  -9   2          9.94          9.63         2.35 o                         
   4  -9   2        324.62        343.50        15.32 o                         
   5  -9   2         68.29         65.60         6.19 o                         
   6  -9   2         31.30         54.66        32.25 o                         
  -6  -8   2          2.21         -3.31         3.31 o                         
  -5  -8   2        121.25        137.67        13.64 o                         
  -4  -8   2         84.31         87.52         6.66 o                         
  -3  -8   2         37.58         36.80         2.79 o                         
  -2  -8   2        415.83        437.11         8.87 o                         
  -1  -8   2        451.52        426.19        10.33 o                         
   0  -8   2        116.00        102.77         3.58 o                         
   1  -8   2       1957.07       1972.22        36.26 o                         
   2  -8   2          9.16         12.36         2.07 o                         
   3  -8   2        825.67        790.08        16.90 o                         
   4  -8   2        115.56         85.70         8.06 o                         
   5  -8   2         11.44          2.27         4.44 o                         
   6  -8   2        107.46        105.74        10.08 o                         
   7  -8   2          0.10          8.43         6.68 o                         
  -6  -7   2          1.98          9.40         6.76 o                         
  -5  -7   2         16.35         16.45         3.45 o                         
  -4  -7   2        218.57        209.81         5.54 o                         
  -3  -7   2          1.02          2.40         2.07 o                         
  -2  -7   2        551.68        606.15        13.31 o                         
  -1  -7   2        158.02        157.20         5.65 o                         
   0  -7   2         56.87         51.89         3.01 o                         
   1  -7   2          0.15          0.16         1.82 o                         
   2  -7   2         10.23          6.59         1.85 o                         
   3  -7   2          5.10          3.54         1.22 o                         
   4  -7   2          2.40          6.21         2.45 o                         
   5  -7   2        149.40        152.43        15.98 o                         
   6  -7   2         30.12         36.00         5.70 o                         
   7  -7   2         15.47          4.79         6.54 o                         
  -7  -6   2         28.53         24.31         6.12 o                         
  -6  -6   2        243.62        327.16        26.15 o                         
  -5  -6   2          5.37          3.72         1.88 o                         
  -4  -6   2          7.90          4.66         1.51 o                         
  -3  -6   2         75.43         80.71         3.49 o                         
  -2  -6   2         96.65        106.77         2.96 o                         
  -1  -6   2        207.89        186.11         6.24 o                         
   0  -6   2       1026.17       1087.32        20.30 o                         
   1  -6   2        350.02        330.40        10.87 o                         
   2  -6   2        648.83        614.02        16.55 o                         
   3  -6   2        113.73         98.66         3.59 o                         
   4  -6   2         26.18         27.61         2.83 o                         
   5  -6   2         38.25         32.49         3.07 o                         
   6  -6   2          2.94         -1.03         3.01 o                         
   7  -6   2          1.24         -5.85         5.85 o                         
   8  -6   2         53.12         61.94         9.17 o                         
  -7  -5   2        181.17        219.80        17.49 o                         
  -6  -5   2        183.69        204.49        18.96 o                         
  -5  -5   2         93.02         90.55         3.81 o                         
  -4  -5   2          2.73          4.20         1.39 o                         
  -3  -5   2        177.21        177.72         4.08 o                         
  -2  -5   2         17.23         25.83         1.98 o                         
  -1  -5   2       1657.74       1646.94        42.85 o                         
   0  -5   2        137.06        138.95         4.79 o                         
   1  -5   2        154.34        124.60         6.80 o                         
   2  -5   2        139.53        157.66         4.55 o                         
   3  -5   2        183.25        166.95         5.39 o                         
   4  -5   2        649.73        630.11        14.39 o                         
   5  -5   2        201.08        206.93         6.91 o                         
   6  -5   2          1.84         -2.07         2.07 o                         
   7  -5   2         43.80         54.49        13.80 o                         
   8  -5   2          5.97          7.32         5.33 o                         
  -7  -4   2          0.04         -1.24         4.98 o                         
  -6  -4   2          0.11         -1.34         3.41 o                         
  -5  -4   2          0.05         -0.27         2.22 o                         
  -4  -4   2         48.25         46.64         3.40 o                         
  -3  -4   2        540.32        534.19        14.83 o                         
  -2  -4   2        696.21        707.40        12.85 o                         
  -1  -4   2        494.62        446.44         7.71 o                         
   0  -4   2        229.45        264.56        10.24 o                         
   1  -4   2       2911.98       3035.15        47.45 o                         
   2  -4   2        355.63        369.29         8.92 o                         
   3  -4   2       2327.77       2413.22        43.44 o                         
   4  -4   2       1291.18       1231.16        32.42 o                         
   5  -4   2         39.36         33.50         1.98 o                         
   6  -4   2        158.39        185.20         5.82 o                         
   7  -4   2          3.43          2.99         3.27 o                         
   8  -4   2         43.59         50.08         9.75 o                         
  -8  -3   2         11.86          7.51        12.82 o                         
  -7  -3   2        153.07        170.88        10.23 o                         
  -6  -3   2          1.10          1.10         3.29 o                         
  -5  -3   2          7.29          7.53         2.15 o                         
  -4  -3   2          4.01          1.53         1.27 o                         
  -3  -3   2        882.55        761.12        15.78 o                         
  -2  -3   2        105.93        102.38         2.22 o                         
  -1  -3   2       3935.00       3881.54        49.59 o                         
   0  -3   2       6471.33       6359.13        90.60 o                         
   1  -3   2       3614.71       3673.96        54.64 o                         
   2  -3   2       2087.87       2273.12        40.23 o                         
   3  -3   2        822.78        767.42        24.92 o                         
   4  -3   2          1.77          2.84         1.61 o                         
   5  -3   2        472.06        495.62        11.81 o                         
   6  -3   2         62.18         52.19         2.63 o                         
   7  -3   2         17.49         13.46         2.22 o                         
   8  -3   2         37.80         35.16         4.93 o                         
  -8  -2   2         12.68         31.79         7.77 o                         
  -7  -2   2         34.27         52.27         7.05 o                         
  -6  -2   2          3.93          2.01         3.07 o                         
  -5  -2   2        854.46        917.27        28.74 o                         
  -4  -2   2         22.24         27.94         3.14 o                         
  -3  -2   2        172.10        134.82         3.60 o                         
  -2  -2   2         75.22         89.50         3.20 o                         
  -1  -2   2      11243.77      10597.05       124.04 o                         
   0  -2   2       7452.14       7148.31        98.82 o                         
   1  -2   2       4556.13       4444.27        70.49 o                         
   2  -2   2       3079.40       3266.67        49.66 o                         
   3  -2   2        564.04        561.92        12.69 o                         
   4  -2   2        708.37        757.30        13.06 o                         
   5  -2   2        365.48        388.11        10.65 o                         
   6  -2   2         91.13         83.39         3.25 o                         
   7  -2   2         27.82         24.53         2.07 o                         
   8  -2   2         90.57         98.52         6.46 o                         
  -8  -1   2         61.62         69.21         9.04 o                         
  -7  -1   2         13.43          6.18         4.47 o                         
  -6  -1   2         80.24         71.83         4.68 o                         
  -5  -1   2         55.07         51.00         3.52 o                         
  -4  -1   2         36.93         34.72         2.83 o                         
  -3  -1   2       2152.24       2331.50        48.39 o                         
  -2  -1   2       3247.72       3072.87        77.12 o                         
  -1  -1   2          1.47          4.06         0.76 o                         
   0  -1   2      14275.67      12986.40       297.27 o                         
   1  -1   2      14968.03      13213.42       405.21 o                         
   2  -1   2       2740.08       2211.66        39.48 o                         
   3  -1   2        888.63        916.77        14.00 o                         
   4  -1   2        208.08        189.76         4.27 o                         
   5  -1   2        576.71        539.38         9.16 o                         
   6  -1   2        171.45        170.12         5.19 o                         
   7  -1   2         23.35         15.18         1.57 o                         
   8  -1   2         14.66         22.22        15.11 o                         
  -8   0   2        107.80         95.29        17.94 o                         
  -7   0   2        327.36        334.02        15.01 o                         
  -6   0   2          8.63          5.32         3.08 o                         
  -5   0   2         13.74          9.07         4.41 o                         
  -4   0   2         21.58         28.49         2.47 o                         
  -3   0   2        607.24        544.93        21.69 o                         
  -2   0   2       5893.29       5273.34       180.70 o                         
  -1   0   2       3383.65       3138.05        65.44 o                         
   0   0   2        292.99        295.74        25.86 o                         
   1   0   2        897.06        774.81        24.57 o                         
   2   0   2       4015.61       3682.80        57.78 o                         
   3   0   2        148.91        163.29         3.01 o                         
   4   0   2        536.07        535.40         8.05 o                         
   5   0   2        102.51         99.36         2.66 o                         
   6   0   2         26.21         30.68         2.76 o                         
   7   0   2        135.64        114.64         7.43 o                         
   8   0   2         15.98          6.55         5.74 o                         
  -8   1   2         42.61         46.82         6.73 o                         
  -7   1   2        574.59        676.16        42.01 o                         
  -6   1   2        151.65        169.40         7.64 o                         
  -5   1   2         14.20         24.28         4.55 o                         
  -4   1   2          9.74         16.07         1.41 o                         
  -3   1   2       4097.79       4388.63        64.48 o                         
  -2   1   2       3217.94       3105.50        52.49 o                         
  -1   1   2        339.91        278.63         5.02 o                         
   1   1   2        687.57        548.52        22.06 o                         
   2   1   2       1786.50       1415.01        34.18 o                         
   3   1   2       1283.20       1144.93        39.70 o                         
   4   1   2        121.66        109.67         2.84 o                         
   5   1   2          0.76         -0.40         0.75 o                         
   6   1   2        172.82        169.72         7.23 o                         
   7   1   2          4.90          8.92         3.31 o                         
   8   1   2          8.47         11.51         4.70 o                         
  -8   2   2         91.24         97.39         8.85 o                         
  -7   2   2          0.60         -3.37         3.37 o                         
  -6   2   2        156.72        184.25        15.94 o                         
  -5   2   2         75.66         60.48         2.43 o                         
  -4   2   2        159.78        150.99         3.66 o                         
  -3   2   2         22.96         28.38         1.63 o                         
  -2   2   2        917.17        856.53        15.10 o                         
  -1   2   2       9266.61       8885.08       133.57 o                         
   0   2   2        343.47        359.08         6.13 o                         
   1   2   2         16.47         21.43         1.21 o                         
   2   2   2       1275.26       1000.77        26.56 o                         
   3   2   2       5313.81       4894.48        70.09 o                         
   4   2   2       1057.58       1023.37        24.50 o                         
   5   2   2         81.83         82.80         3.69 o                         
   6   2   2         25.47         28.28         2.91 o                         
   7   2   2        100.27        110.68        10.96 o                         
   8   2   2         70.59         68.31         7.54 o                         
  -8   3   2          1.67          4.03         6.45 o                         
  -7   3   2          3.25          1.46         4.99 o                         
  -6   3   2         47.27         45.04         2.57 o                         
  -5   3   2         70.57         69.44         2.69 o                         
  -4   3   2         92.64        106.65         4.42 o                         
  -3   3   2         96.27        110.38         3.15 o                         
  -2   3   2        517.84        498.97        10.69 o                         
  -1   3   2        815.13        860.44        13.03 o                         
   0   3   2       1159.81       1045.23        16.36 o                         
   1   3   2        163.58        148.53         4.13 o                         
   2   3   2        624.51        509.19         8.28 o                         
   3   3   2       3835.50       3682.93        88.99 o                         
   4   3   2        227.07        214.90         4.58 o                         
   5   3   2         37.49         32.58         3.35 o                         
   6   3   2         18.30         14.55         3.00 o                         
   7   3   2          1.44          0.11         2.93 o                         
   8   3   2         47.71         50.23         7.46 o                         
  -8   4   2          2.11          0.57         4.32 o                         
  -7   4   2         79.26         61.52         5.49 o                         
  -6   4   2         70.05         69.10         2.66 o                         
  -5   4   2        218.87        209.97         5.06 o                         
  -4   4   2          0.75          3.53         1.50 o                         
  -3   4   2        162.07        187.90         7.53 o                         
  -2   4   2          2.11          9.36         2.85 o                         
  -1   4   2       3464.08       3665.76        55.66 o                         
   0   4   2         24.44         28.86         1.36 o                         
   1   4   2       2123.80       2056.43        60.98 o                         
   2   4   2          0.17         -0.07         0.82 o                         
   3   4   2        178.87        168.87         3.73 o                         
   4   4   2        192.87        207.65         4.48 o                         
   5   4   2        859.13        881.09        27.11 o                         
   6   4   2          2.94          0.92         3.11 o                         
   7   4   2         42.05         54.79        10.15 o                         
   8   4   2         27.45         43.58        15.69 o                         
  -8   5   2          0.18          0.22         3.42 o                         
  -7   5   2          2.59          5.47         3.20 o                         
  -6   5   2        589.88        628.84        14.67 o                         
  -5   5   2          3.40          6.42         2.14 o                         
  -4   5   2        661.44        675.29        15.38 o                         
  -3   5   2        123.45        117.07         6.13 o                         
  -2   5   2       2213.90       2262.58        37.77 o                         
  -1   5   2        757.52        700.34        13.28 o                         
   0   5   2        906.95        863.59        28.13 o                         
   1   5   2         99.78        106.12         4.19 o                         
   2   5   2        287.67        269.69         7.09 o                         
   3   5   2        529.10        498.55        12.20 o                         
   4   5   2       1338.55       1326.88        19.17 o                         
   5   5   2       1561.71       1577.67        27.34 o                         
   6   5   2         90.36         77.31         5.34 o                         
   7   5   2        333.95        342.50        27.70 o                         
   8   5   2         19.25         12.20         9.59 o                         
  -8   6   2          6.50         10.63         4.14 o                         
  -7   6   2         37.42         42.06         5.12 o                         
  -6   6   2        140.43        133.65         8.69 o                         
  -5   6   2        123.65        134.61         6.56 o                         
  -4   6   2         61.43         66.37         5.35 o                         
  -3   6   2        395.23        442.87        10.61 o                         
  -2   6   2        259.79        320.16         7.49 o                         
  -1   6   2        292.42        301.11         7.09 o                         
   0   6   2       1288.50       1386.87        25.28 o                         
   1   6   2        724.27        795.07        19.69 o                         
   2   6   2        415.18        439.97        11.44 o                         
   3   6   2        811.73        804.24        17.09 o                         
   4   6   2        187.85        184.13         4.62 o                         
   5   6   2         76.98         62.77         3.14 o                         
   6   6   2         15.43         10.17         1.39 o                         
   7   6   2          0.02          4.91        11.77 o                         
  -7   7   2          1.77         -3.20         6.85 o                         
  -6   7   2        318.65        319.86         8.22 o                         
  -5   7   2          0.09         -0.91         2.85 o                         
  -4   7   2         22.59         21.44         4.08 o                         
  -3   7   2       1355.82       1359.05        26.66 o                         
  -2   7   2         16.21         25.09         3.22 o                         
  -1   7   2        153.80        143.21         6.60 o                         
   0   7   2        425.25        387.34         9.69 o                         
   1   7   2        264.94        276.58         6.94 o                         
   2   7   2         96.78        107.30         3.17 o                         
   3   7   2        483.84        464.21         8.31 o                         
   4   7   2        228.26        228.59         7.55 o                         
   5   7   2        109.79        106.63         3.95 o                         
   6   7   2         33.66         39.25         2.96 o                         
   7   7   2         13.27          4.23         5.19 o                         
  -7   8   2        312.20        363.65        33.32 o                         
  -6   8   2         14.46         13.46         3.60 o                         
  -5   8   2        164.88        151.53        10.90 o                         
  -4   8   2         49.78         50.75         3.24 o                         
  -3   8   2        795.51        822.28        18.39 o                         
  -2   8   2        152.47        160.01         5.58 o                         
  -1   8   2       3144.54       3088.05        92.96 o                         
   0   8   2       1576.03       1645.80        33.03 o                         
   1   8   2        469.11        488.19        10.86 o                         
   2   8   2          1.31          0.88         2.00 o                         
   3   8   2        178.64        186.98         6.77 o                         
   4   8   2        494.66        533.54        12.88 o                         
   5   8   2        411.90        427.41        10.69 o                         
   6   8   2          0.21         -1.34         5.92 o                         
   7   8   2        189.20        221.54        17.00 o                         
  -7   9   2         78.62         70.05         9.67 o                         
  -6   9   2         81.89         75.66         5.74 o                         
  -5   9   2          0.71          2.88         4.06 o                         
  -4   9   2        432.41        474.24        14.19 o                         
  -3   9   2         67.84         70.93         4.42 o                         
  -2   9   2         27.52         25.13         4.58 o                         
  -1   9   2        525.78        559.45        18.29 o                         
   0   9   2        359.17        392.11        14.03 o                         
   1   9   2         70.28         80.23         4.71 o                         
   2   9   2        108.29        117.51         6.35 o                         
   3   9   2         16.83         18.18         2.79 o                         
   4   9   2          1.17          3.62         1.81 o                         
   5   9   2        287.11        295.19        11.84 o                         
   6   9   2         38.79         52.12        10.25 o                         
  -6  10   2          7.80          8.09         7.26 o                         
  -5  10   2         23.85         22.58         5.52 o                         
  -4  10   2         15.08         16.43         5.53 o                         
  -3  10   2         89.75         99.69        17.20 o                         
  -2  10   2         14.68         12.36         1.67 o                         
  -1  10   2          2.71          7.20         4.46 o                         
   0  10   2         11.74          7.35         2.68 o                         
   1  10   2        117.38        113.57        10.19 o                         
   2  10   2        119.43        122.84         4.44 o                         
   3  10   2          0.06         -0.62         2.00 o                         
   4  10   2        180.31        174.00         6.17 o                         
   5  10   2         64.02         56.10         9.44 o                         
   6  10   2          5.53          7.81         4.39 o                         
  -6  11   2         28.06         26.54        12.04 o                         
  -5  11   2          7.52         16.19         5.85 o                         
  -4  11   2         97.72         83.77        12.01 o                         
  -3  11   2         56.24         69.94         6.94 o                         
  -2  11   2       1025.28       1016.34        29.91 o                         
  -1  11   2        325.07        331.11         9.49 o                         
   0  11   2         58.37         52.97         5.06 o                         
   1  11   2         56.30         40.41         6.89 o                         
   2  11   2        274.04        312.48        13.49 o                         
   3  11   2         56.40         65.86         4.01 o                         
   4  11   2          4.53          2.48         4.53 o                         
   5  11   2          0.01          5.13         4.12 o                         
  -5  12   2          4.06          0.87         9.59 o                         
  -4  12   2          4.70          7.23        14.38 o                         
  -3  12   2        139.64        145.00        12.57 o                         
  -2  12   2        132.76        128.24        11.75 o                         
  -1  12   2          0.76         -1.94         3.47 o                         
   0  12   2          6.16          4.52         4.73 o                         
   1  12   2          1.46          0.02         3.32 o                         
   2  12   2        119.24        116.79         8.51 o                         
   3  12   2        198.03        208.23        12.16 o                         
   4  12   2         45.38         32.30         7.73 o                         
  -4  13   2          0.46         -5.33         5.33 o                         
  -3  13   2        268.76        306.72        19.96 o                         
  -2  13   2         59.90         51.21         6.62 o                         
  -1  13   2         67.77         82.10         8.80 o                         
   0  13   2         11.77          2.64         4.65 o                         
   1  13   2          1.46          2.80         6.41 o                         
   2  13   2        119.45        109.69        12.29 o                         
   3  13   2         37.74         23.12         6.18 o                         
  -3  14   2        426.29        450.05        42.42 o                         
  -2  14   2          0.12          8.61         6.33 o                         
  -1  14   2         55.98         51.95         8.42 o                         
   0  14   2          0.81         -3.62         3.88 o                         
   1  14   2        209.83        187.19        11.17 o                         
   2  14   2         17.10         18.97         6.15 o                         
   0 -13   3         60.36         51.48         9.77 o                         
   1 -13   3          0.92         -8.29         8.48 o                         
  -2 -12   3          0.10          5.95         4.62 o                         
  -1 -12   3        156.99        167.08         9.39 o                         
   0 -12   3        170.92        217.67        20.56 o                         
   1 -12   3         16.66         16.44         7.37 o                         
   2 -12   3         86.53         91.00        14.82 o                         
   3 -12   3         17.38          9.64         6.86 o                         
   4 -12   3          8.56          1.52         7.48 o                         
  -3 -11   3          2.39          7.13         5.58 o                         
  -2 -11   3        235.50        225.97        10.55 o                         
  -1 -11   3         67.10         67.95         6.84 o                         
   0 -11   3         48.99         53.03         4.79 o                         
   1 -11   3          1.89         -0.39         3.16 o                         
   2 -11   3        167.97        192.15        13.19 o                         
   3 -11   3         16.72         22.14         8.10 o                         
   4 -11   3         31.59         18.69         7.42 o                         
   5 -11   3         71.63         80.52        11.39 o                         
  -4 -10   3          0.00          5.33         5.51 o                         
  -3 -10   3         22.17         20.20         5.20 o                         
  -2 -10   3        744.64        748.29        21.63 o                         
  -1 -10   3         49.65         51.38         4.52 o                         
   0 -10   3         98.28        101.38         6.16 o                         
   1 -10   3        122.18        103.73         6.28 o                         
   2 -10   3         34.23         26.87         3.60 o                         
   3 -10   3         75.62         68.98         4.68 o                         
   4 -10   3         40.83         41.31        14.09 o                         
   5 -10   3        131.80        119.29        12.51 o                         
   6 -10   3          1.64          6.21         8.43 o                         
  -5  -9   3         22.81         18.39         4.52 o                         
  -4  -9   3         11.38         12.23         3.94 o                         
  -3  -9   3          6.17          3.23         3.96 o                         
  -2  -9   3         49.86         41.35         4.91 o                         
  -1  -9   3         70.39         66.28         6.20 o                         
   0  -9   3          3.90          3.37         3.16 o                         
   1  -9   3         32.51         24.29         3.84 o                         
   2  -9   3        344.74        313.50         9.30 o                         
   3  -9   3        118.97         93.84         8.22 o                         
   4  -9   3          8.84         10.70         5.30 o                         
   5  -9   3          0.80         -2.53         5.38 o                         
   6  -9   3         69.41         94.60         9.86 o                         
  -6  -8   3         20.35         11.91         9.88 o                         
  -5  -8   3         26.83         26.18         4.55 o                         
  -4  -8   3        176.71        182.88         7.47 o                         
  -3  -8   3        165.02        176.05         6.08 o                         
  -2  -8   3         24.12         23.67         2.64 o                         
  -1  -8   3        116.58        123.60         7.58 o                         
   0  -8   3         20.74         22.64         2.60 o                         
   1  -8   3        259.33        262.49        15.03 o                         
   2  -8   3         53.90         40.45         3.63 o                         
   3  -8   3        786.79        845.24        20.48 o                         
   4  -8   3        154.76        168.13         9.06 o                         
   5  -8   3          3.14          6.04         3.66 o                         
   6  -8   3          0.42          6.26         7.91 o                         
   7  -8   3         56.15         67.41        13.07 o                         
  -6  -7   3         15.31         17.72         8.14 o                         
  -5  -7   3          0.33         -1.90         2.42 o                         
  -4  -7   3          0.41          0.98         2.01 o                         
  -3  -7   3         70.20         57.88         3.99 o                         
  -2  -7   3        327.09        305.34         6.49 o                         
  -1  -7   3        540.91        538.79        11.32 o                         
   0  -7   3         32.03         26.66         2.20 o                         
   1  -7   3         73.87         66.68         3.21 o                         
   2  -7   3         64.33         59.66         4.18 o                         
   3  -7   3        195.05        182.31         8.24 o                         
   4  -7   3        248.45        280.88         9.07 o                         
   5  -7   3          7.49          4.29         3.94 o                         
   6  -7   3         30.86         19.56         4.37 o                         
   7  -7   3          1.86          1.45         8.14 o                         
  -7  -6   3          3.43          8.41         9.03 o                         
  -6  -6   3         35.45         34.28        11.33 o                         
  -5  -6   3          0.01          3.28         1.44 o                         
  -4  -6   3         41.16         36.64         2.31 o                         
  -3  -6   3        215.94        219.59         8.26 o                         
  -2  -6   3        437.14        455.02         8.40 o                         
  -1  -6   3       1040.95       1016.70        17.02 o                         
   0  -6   3        557.79        523.60        12.82 o                         
   1  -6   3        419.75        432.33        12.11 o                         
   2  -6   3          3.06          3.92         1.58 o                         
   3  -6   3        250.94        242.78         7.74 o                         
   4  -6   3        196.44        195.35         7.35 o                         
   5  -6   3          8.84          3.31         3.30 o                         
   6  -6   3          9.86         15.03         3.62 o                         
   7  -6   3         90.09        122.69        11.91 o                         
  -7  -5   3         26.70         26.66        18.89 o                         
  -6  -5   3         40.39         46.04         7.08 o                         
  -5  -5   3          6.58          5.68         1.52 o                         
  -4  -5   3         12.96         11.25         1.40 o                         
  -3  -5   3          1.62          1.75         1.31 o                         
  -2  -5   3        994.75       1037.29        15.78 o                         
  -1  -5   3        779.97        749.84        12.45 o                         
   0  -5   3        494.13        469.46        10.44 o                         
   1  -5   3         93.91        119.86         4.81 o                         
   2  -5   3        302.65        322.24        10.67 o                         
   3  -5   3        206.16        178.56         7.57 o                         
   4  -5   3        195.39        202.93         8.09 o                         
   5  -5   3          1.11          0.16         2.25 o                         
   6  -5   3         58.43         44.04         3.57 o                         
   7  -5   3         95.65         98.60         6.91 o                         
   8  -5   3         28.48         43.21         7.47 o                         
  -7  -4   3          2.36         -4.07         4.67 o                         
  -6  -4   3         45.59         43.64         7.82 o                         
  -5  -4   3         41.85         49.25         4.05 o                         
  -4  -4   3          4.21          1.63         0.96 o                         
  -3  -4   3        831.19        808.05        12.25 o                         
  -2  -4   3         18.98         26.87         1.43 o                         
  -1  -4   3          4.95          2.88         0.96 o                         
   0  -4   3        461.68        489.14         9.67 o                         
   1  -4   3       1189.63       1218.44        30.70 o                         
   2  -4   3       2095.56       2333.98        43.26 o                         
   3  -4   3         89.81         63.89         3.37 o                         
   4  -4   3         25.81         24.48         2.31 o                         
   5  -4   3          7.80          3.63         1.70 o                         
   6  -4   3        139.16        133.97         7.84 o                         
   7  -4   3          0.16          2.11         3.90 o                         
   8  -4   3        101.51        116.67         8.28 o                         
  -7  -3   3         48.03         68.84         7.92 o                         
  -6  -3   3        106.13         97.84         9.44 o                         
  -5  -3   3         77.73         68.69         4.31 o                         
  -4  -3   3        802.84        808.74        18.37 o                         
  -3  -3   3          8.15          5.46         0.93 o                         
  -2  -3   3       1050.14       1038.54        23.22 o                         
  -1  -3   3         23.92         36.18         2.35 o                         
   0  -3   3       2466.87       2524.97        39.38 o                         
   1  -3   3        991.45       1149.36        21.59 o                         
   2  -3   3        124.85        159.67         6.67 o                         
   3  -3   3       2109.64       2222.83        62.35 o                         
   4  -3   3          0.10         -1.45         2.51 o                         
   5  -3   3        173.34        152.38         4.62 o                         
   6  -3   3          0.01          0.07         2.24 o                         
   7  -3   3         46.74         33.80         3.84 o                         
   8  -3   3         24.29         22.77         4.88 o                         
  -8  -2   3         22.02         33.40         8.09 o                         
  -7  -2   3         27.86         18.09         6.40 o                         
  -6  -2   3         75.91         50.00         5.45 o                         
  -5  -2   3        117.32        113.56         5.10 o                         
  -4  -2   3         49.75         36.57         2.91 o                         
  -3  -2   3        221.72        185.64         7.99 o                         
  -2  -2   3        889.77        923.39        13.56 o                         
  -1  -2   3       4865.68       4848.69        75.36 o                         
   0  -2   3        100.27         84.88         3.08 o                         
   1  -2   3      10305.25      10635.94       181.29 o                         
   2  -2   3       1054.81       1064.71        20.14 o                         
   3  -2   3          5.02          4.69         1.34 o                         
   4  -2   3       5867.41       6062.50       234.75 o                         
   5  -2   3        114.75        108.68         4.59 o                         
   6  -2   3         53.67         51.37         2.98 o                         
   7  -2   3          2.52          1.98         2.24 o                         
   8  -2   3        154.87        142.50         9.97 o                         
  -8  -1   3         52.18         52.42         8.49 o                         
  -7  -1   3         29.36         31.54         6.22 o                         
  -6  -1   3         62.86         55.11         6.75 o                         
  -5  -1   3        107.46        104.93         6.54 o                         
  -4  -1   3        682.60        695.84        18.88 o                         
  -3  -1   3        291.79        323.95        12.74 o                         
  -2  -1   3       2015.15       1979.99        51.01 o                         
  -1  -1   3        486.48        480.17         7.25 o                         
   0  -1   3       1279.22       1265.34        25.02 o                         
   1  -1   3       6619.20       6687.69       115.53 o                         
   2  -1   3         17.54          8.84         1.21 o                         
   3  -1   3       2235.51       2183.20        46.12 o                         
   4  -1   3          0.11         -0.28         1.08 o                         
   5  -1   3       1236.76       1221.75        26.98 o                         
   6  -1   3          0.29          2.29         1.56 o                         
   7  -1   3         92.48         74.10         5.87 o                         
   8  -1   3          0.08          0.22         2.84 o                         
  -8   0   3         29.03         36.93         7.95 o                         
  -7   0   3         12.92         25.33         7.34 o                         
  -6   0   3         10.78          7.68         3.37 o                         
  -5   0   3         71.66         63.35         5.23 o                         
  -4   0   3        247.37        233.70        14.39 o                         
  -3   0   3         44.37         38.83         1.88 o                         
  -2   0   3        156.32        151.89         7.63 o                         
  -1   0   3         13.74         16.47         0.89 o                         
   0   0   3          7.97          7.03         2.64 o                         
   1   0   3         46.39         57.22         2.82 o                         
   2   0   3       2278.43       2005.80        50.54 o                         
   3   0   3       1715.08       1543.81        38.50 o                         
   4   0   3         29.18         26.90         1.62 o                         
   5   0   3          3.55          5.65         1.41 o                         
   6   0   3         37.88         39.59         3.55 o                         
   7   0   3         28.03         39.33         4.81 o                         
   8   0   3         15.99         15.10         6.99 o                         
  -8   1   3         18.02         15.03         7.69 o                         
  -7   1   3        102.45        138.58         9.22 o                         
  -6   1   3          1.05          1.94         2.57 o                         
  -5   1   3          4.17         -0.06         2.47 o                         
  -4   1   3         10.29          7.53         2.43 o                         
  -3   1   3       1235.59       1126.26        35.65 o                         
  -2   1   3       5072.27       4730.53       100.09 o                         
  -1   1   3       5801.44       5834.80        68.33 o                         
   0   1   3       1115.70       1073.10        17.93 o                         
   1   1   3       8340.06       7990.55       131.93 o                         
   2   1   3       2942.54       2541.58        52.78 o                         
   3   1   3        821.71        725.18        14.01 o                         
   4   1   3        415.55        435.22         7.88 o                         
   5   1   3         55.81         59.62         2.88 o                         
   6   1   3         93.36         99.97         4.56 o                         
   7   1   3         93.75        105.00         4.57 o                         
   8   1   3         41.00         61.14         7.61 o                         
  -8   2   3          0.91          5.20         6.06 o                         
  -7   2   3          5.01          2.03         4.07 o                         
  -6   2   3         10.02          5.07         5.96 o                         
  -5   2   3         35.93         33.08         2.65 o                         
  -4   2   3          5.62          5.36         1.00 o                         
  -3   2   3        352.62        360.51         6.11 o                         
  -2   2   3       1426.08       1490.59        19.93 o                         
  -1   2   3          0.81          1.64         0.65 o                         
   0   2   3       9991.77       9516.16       115.55 o                         
   1   2   3        828.66        842.33        16.28 o                         
   2   2   3        414.56        307.97         8.14 o                         
   3   2   3       4089.48       4081.57       114.91 o                         
   4   2   3         82.26         86.43         2.96 o                         
   5   2   3        110.09        112.54         4.67 o                         
   6   2   3         13.76         16.69         2.02 o                         
   7   2   3        161.28        189.91         9.47 o                         
   8   2   3        131.93        135.18        11.73 o                         
  -8   3   3          0.11         -5.63         7.35 o                         
  -7   3   3         73.90         62.74         6.41 o                         
  -6   3   3        104.65         85.98         5.12 o                         
  -5   3   3         11.84         11.29         1.50 o                         
  -4   3   3       1028.62       1033.58        20.54 o                         
  -3   3   3        277.33        329.13         6.12 o                         
  -2   3   3        836.42        873.28        18.01 o                         
  -1   3   3       3659.56       3517.81        43.25 o                         
   0   3   3       3239.76       3200.12        41.93 o                         
   1   3   3        147.99        169.41         4.53 o                         
   2   3   3        709.34        694.59        11.44 o                         
   3   3   3       1937.09       1719.39        37.16 o                         
   4   3   3        271.97        265.48         5.32 o                         
   5   3   3          1.26          4.54         1.03 o                         
   6   3   3          0.11          0.11         1.40 o                         
   7   3   3         76.38         79.44         8.30 o                         
   8   3   3          1.04         11.56         5.00 o                         
  -8   4   3         57.57         47.08         6.49 o                         
  -7   4   3         16.84          9.18         2.60 o                         
  -6   4   3         63.84         56.36         2.79 o                         
  -5   4   3        647.22        672.53        23.55 o                         
  -4   4   3        543.59        527.08         9.71 o                         
  -3   4   3          3.78          4.27         1.43 o                         
  -2   4   3       4018.12       4310.82        59.29 o                         
  -1   4   3       4812.05       4888.02        69.28 o                         
   0   4   3        277.10        323.57         9.90 o                         
   1   4   3         57.84         48.33         2.63 o                         
   2   4   3        192.85        191.08         5.73 o                         
   3   4   3        493.40        454.90        13.29 o                         
   4   4   3        527.82        456.88         8.95 o                         
   5   4   3         19.19         20.19         2.35 o                         
   6   4   3          1.81          0.93         1.13 o                         
   7   4   3          1.46          7.31         3.90 o                         
   8   4   3         54.15         76.71        14.24 o                         
  -8   5   3          4.43          6.10         7.26 o                         
  -7   5   3          5.31          4.18         2.60 o                         
  -6   5   3        214.10        224.66         5.84 o                         
  -5   5   3        974.00       1013.62        18.06 o                         
  -4   5   3         58.42         59.35         3.59 o                         
  -3   5   3       1021.90       1062.44        19.05 o                         
  -2   5   3        420.55        460.16         9.75 o                         
  -1   5   3       1655.14       1742.97        28.89 o                         
   0   5   3         46.38         39.61         1.96 o                         
   1   5   3        155.03        189.06         4.69 o                         
   2   5   3         94.41        110.85         6.09 o                         
   3   5   3        765.40        705.17        26.25 o                         
   4   5   3       1121.80       1085.65        18.02 o                         
   5   5   3       1151.94       1225.19        18.33 o                         
   6   5   3         10.59          7.68         1.32 o                         
   7   5   3        217.22        224.81        10.84 o                         
   8   5   3         53.34         70.97        20.05 o                         
  -8   6   3          0.84         -0.77        10.75 o                         
  -7   6   3          3.26          4.76         3.84 o                         
  -6   6   3        224.27        248.91        10.52 o                         
  -5   6   3        218.22        204.15         5.32 o                         
  -4   6   3        830.27        880.79        19.60 o                         
  -3   6   3         75.91         59.02         2.54 o                         
  -2   6   3         15.61         13.96         1.43 o                         
  -1   6   3         20.84         30.23         3.01 o                         
   0   6   3       1753.02       1838.78        33.89 o                         
   1   6   3         13.89          3.32         1.78 o                         
   2   6   3       1393.17       1397.67        46.87 o                         
   3   6   3          0.72          1.11         2.60 o                         
   4   6   3       1220.75       1158.62        17.26 o                         
   5   6   3         37.76         27.77         1.91 o                         
   6   6   3          5.26          1.67         1.67 o                         
   7   6   3          1.53         -0.57         4.45 o                         
   8   6   3          0.13          5.09         6.95 o                         
  -7   7   3         23.09         19.56         4.43 o                         
  -6   7   3        100.76         89.70         4.74 o                         
  -5   7   3         62.37         54.17         4.71 o                         
  -4   7   3        905.54        905.31        32.09 o                         
  -3   7   3         35.33         56.06         4.51 o                         
  -2   7   3        219.16        233.92         6.07 o                         
  -1   7   3        114.35        114.79         3.91 o                         
   0   7   3        315.38        320.06         8.44 o                         
   1   7   3          2.85         20.85         2.13 o                         
   2   7   3         64.99         74.86         4.24 o                         
   3   7   3          1.56         -1.25         1.73 o                         
   4   7   3        219.33        214.85         5.46 o                         
   5   7   3         43.44         41.88         2.51 o                         
   6   7   3         34.20         39.38         2.58 o                         
   7   7   3         81.74         66.35        17.23 o                         
  -7   8   3         28.80         26.98         4.66 o                         
  -6   8   3        251.98        264.86        10.82 o                         
  -5   8   3         62.06         79.56         4.45 o                         
  -4   8   3        257.63        274.77         7.40 o                         
  -3   8   3         42.24         44.85         3.09 o                         
  -2   8   3          0.01          4.23         2.11 o                         
  -1   8   3         28.48         29.51         3.62 o                         
   0   8   3          0.84          0.62         2.79 o                         
   1   8   3        480.12        496.25        12.63 o                         
   2   8   3       2135.35       2329.65        43.94 o                         
   3   8   3        327.47        327.65         7.06 o                         
   4   8   3        662.20        683.27        15.63 o                         
   5   8   3         67.12         81.59         9.42 o                         
   6   8   3         10.35         15.49         3.84 o                         
   7   8   3         38.24         32.40         9.04 o                         
  -7   9   3          9.04         11.78         7.41 o                         
  -6   9   3         71.92         86.97        17.42 o                         
  -5   9   3          6.91          2.64         3.35 o                         
  -4   9   3         50.70         55.65         3.92 o                         
  -3   9   3          7.17          4.16         1.70 o                         
  -2   9   3         12.12          9.51         4.23 o                         
  -1   9   3         33.74         37.99         5.37 o                         
   0   9   3         33.40         23.95         3.09 o                         
   1   9   3        459.61        444.98        11.98 o                         
   2   9   3        201.09        188.95         4.55 o                         
   3   9   3          5.16          4.67         1.56 o                         
   4   9   3          2.63          3.75         2.37 o                         
   5   9   3         90.30         70.39         6.53 o                         
   6   9   3         22.18         15.99         4.30 o                         
  -6  10   3        166.77        217.91        47.94 o                         
  -5  10   3         26.49         26.36         5.77 o                         
  -4  10   3          1.24         -2.62         3.37 o                         
  -3  10   3          8.71         12.33         4.09 o                         
  -2  10   3        152.68        134.06         8.26 o                         
  -1  10   3        296.87        314.29        10.07 o                         
   0  10   3          0.01          3.74         3.40 o                         
   1  10   3         56.41         59.08         5.96 o                         
   2  10   3         64.75         61.59         3.49 o                         
   3  10   3         22.40         23.69         4.45 o                         
   4  10   3         41.37         49.97         4.41 o                         
   5  10   3          0.18          7.92         4.13 o                         
   6  10   3         56.99         46.85         6.30 o                         
  -6  11   3         13.30         19.13         7.07 o                         
  -5  11   3         54.20         42.24         6.70 o                         
  -4  11   3          2.20          1.91         3.43 o                         
  -3  11   3        206.36        196.59        11.14 o                         
  -2  11   3          9.31          8.71        10.07 o                         
  -1  11   3         24.88         24.76         4.29 o                         
   0  11   3          0.23          1.66         2.74 o                         
   1  11   3        131.80        143.16         6.68 o                         
   2  11   3        357.85        375.53        10.78 o                         
   3  11   3          0.04          0.96         2.59 o                         
   4  11   3         13.63         12.80         3.92 o                         
   5  11   3          3.08          5.03         4.84 o                         
  -5  12   3         43.93         43.19        14.53 o                         
  -4  12   3         17.46         13.45         7.54 o                         
  -3  12   3        109.41        142.48        11.95 o                         
  -2  12   3        193.88        167.79        21.79 o                         
  -1  12   3          0.49          2.53         3.74 o                         
   0  12   3          0.01         -3.10         5.31 o                         
   1  12   3          0.24          1.46         5.72 o                         
   2  12   3         25.11         18.82         4.16 o                         
   3  12   3         55.57         48.61        10.30 o                         
   4  12   3          8.18          5.55        11.04 o                         
   5  12   3          3.43          5.01         6.68 o                         
  -4  13   3          0.02         -7.11         8.57 o                         
  -3  13   3         46.79         54.05        22.08 o                         
  -2  13   3         54.92         57.31         7.38 o                         
  -1  13   3         21.20         16.62         6.11 o                         
   0  13   3        388.09        425.88        16.22 o                         
   1  13   3        158.96        151.87        12.76 o                         
   2  13   3        169.32        166.07        10.71 o                         
   3  13   3          0.21         -2.05         6.06 o                         
   4  13   3          5.39         -2.41        17.29 o                         
  -3  14   3         13.09         13.57        23.68 o                         
  -2  14   3        535.18        547.57        25.58 o                         
  -1  14   3          4.81         11.73         9.13 o                         
   0  14   3         68.38         68.49        13.68 o                         
   1  14   3          1.81         -4.70         4.93 o                         
   2  14   3          0.77          3.17         5.55 o                         
  -1 -12   4          1.48          1.62         4.45 o                         
   0 -12   4          5.81          5.04         6.06 o                         
   1 -12   4          0.47          7.48         8.73 o                         
   2 -12   4          7.06         13.65        13.22 o                         
   3 -12   4         14.44         11.97         9.60 o                         
  -3 -11   4         28.71         33.24        11.12 o                         
  -2 -11   4          7.86          8.85         5.08 o                         
  -1 -11   4         62.78         54.27         6.20 o                         
   0 -11   4         31.40         27.04         4.43 o                         
   1 -11   4        140.67        141.38        14.29 o                         
   2 -11   4         40.74         23.83        15.98 o                         
   3 -11   4        143.38        149.34        13.46 o                         
   4 -11   4          0.47         -1.21         8.19 o                         
  -4 -10   4         12.74         15.18        14.38 o                         
  -3 -10   4        140.89        171.69        11.09 o                         
  -2 -10   4        818.48        872.07        22.60 o                         
  -1 -10   4         36.88         38.74         5.18 o                         
   0 -10   4        109.96        113.10         5.61 o                         
   1 -10   4        102.13        112.44        10.19 o                         
   2 -10   4         94.89         87.40         9.44 o                         
   3 -10   4         94.22        117.14        16.13 o                         
   4 -10   4         27.86         23.84        11.77 o                         
   5 -10   4          2.67          5.92         6.26 o                         
  -5  -9   4          9.04         15.43         5.68 o                         
  -4  -9   4         48.28         63.37         7.25 o                         
  -3  -9   4         54.94         49.10         3.94 o                         
  -2  -9   4        228.13        251.42        10.16 o                         
  -1  -9   4          2.19          0.63         2.40 o                         
   0  -9   4         89.32         79.99         4.49 o                         
   1  -9   4        125.24        125.35        14.09 o                         
   2  -9   4        128.91        108.56         5.88 o                         
   3  -9   4         55.94         60.27         8.72 o                         
   4  -9   4          0.16         -5.18         6.36 o                         
   5  -9   4          3.75          8.14         9.01 o                         
   6  -9   4         25.62         27.20         8.83 o                         
  -5  -8   4         69.89         71.78         6.91 o                         
  -4  -8   4          1.25         -0.23         3.45 o                         
  -3  -8   4         91.26         94.87         6.80 o                         
  -2  -8   4         15.95         14.08         2.51 o                         
  -1  -8   4        385.30        338.65         8.58 o                         
   0  -8   4        637.82        612.39        14.44 o                         
   1  -8   4          9.17          6.20         2.04 o                         
   2  -8   4          0.49         -0.85         1.38 o                         
   3  -8   4         27.92         30.97         4.19 o                         
   4  -8   4         92.52         91.07        11.68 o                         
   5  -8   4         31.35         34.51         6.56 o                         
   6  -8   4          0.75          3.91         9.73 o                         
  -6  -7   4         23.58         32.25        10.75 o                         
  -5  -7   4          0.01          2.12         6.39 o                         
  -4  -7   4        544.89        574.38        12.92 o                         
  -3  -7   4          0.02          0.63         2.14 o                         
  -2  -7   4          3.40          5.73         2.03 o                         
  -1  -7   4         93.36         90.36         5.46 o                         
   0  -7   4          4.83          4.51         2.43 o                         
   1  -7   4        615.18        599.27        17.61 o                         
   2  -7   4          5.46          3.95         2.25 o                         
   3  -7   4        377.88        394.90        16.07 o                         
   4  -7   4        202.55        199.93         8.78 o                         
   5  -7   4         26.05         19.03         8.46 o                         
   6  -7   4         35.27         24.40         5.82 o                         
   7  -7   4          0.64          3.20         9.30 o                         
  -6  -6   4         13.20         14.24         9.01 o                         
  -5  -6   4         12.89          6.43         3.65 o                         
  -4  -6   4         13.06         12.10         2.29 o                         
  -3  -6   4          0.20          1.15         1.53 o                         
  -2  -6   4        340.12        342.97         7.56 o                         
  -1  -6   4        333.71        302.58         9.85 o                         
   0  -6   4        717.37        703.02        16.48 o                         
   1  -6   4          0.30          0.86         1.86 o                         
   2  -6   4         64.34         61.68         5.28 o                         
   3  -6   4        333.30        297.80         9.95 o                         
   4  -6   4        705.48        730.96        19.07 o                         
   5  -6   4         17.74          9.91         3.08 o                         
   6  -6   4         18.07         19.43         4.96 o                         
   7  -6   4         26.73         21.92         9.44 o                         
  -7  -5   4          2.04         -3.13         6.55 o                         
  -6  -5   4        132.07        146.78        19.90 o                         
  -5  -5   4         92.32         93.40         5.22 o                         
  -4  -5   4          1.62         -0.59         1.54 o                         
  -3  -5   4         16.31          9.56         1.62 o                         
  -2  -5   4        290.45        281.41         5.89 o                         
  -1  -5   4        465.58        454.32         8.81 o                         
   0  -5   4        209.63        185.56         5.39 o                         
   1  -5   4         78.64         73.26         3.34 o                         
   2  -5   4       1290.67       1318.78        34.52 o                         
   3  -5   4        104.78         95.15         4.31 o                         
   4  -5   4        244.97        228.25         7.95 o                         
   5  -5   4         56.19         59.46         5.15 o                         
   6  -5   4         95.56        118.06         6.18 o                         
   7  -5   4        102.08        112.11         9.37 o                         
   8  -5   4         23.08         26.51         6.26 o                         
  -7  -4   4         20.46         35.87         8.53 o                         
  -6  -4   4        188.56        202.96        12.30 o                         
  -5  -4   4         40.48         39.33         4.30 o                         
  -4  -4   4        111.42        110.54         3.97 o                         
  -3  -4   4        338.91        322.25         9.95 o                         
  -2  -4   4        616.39        579.74        13.48 o                         
  -1  -4   4        655.97        658.80        11.55 o                         
   0  -4   4        643.68        645.54        12.80 o                         
   1  -4   4          1.00          0.52         1.43 o                         
   2  -4   4       5954.63       6644.18       111.52 o                         
   3  -4   4        559.83        539.99        18.58 o                         
   4  -4   4        279.61        267.43        10.70 o                         
   5  -4   4        179.79        167.10         5.50 o                         
   6  -4   4          4.93          5.12         2.47 o                         
   7  -4   4         15.50          9.43         3.53 o                         
   8  -4   4         21.80         23.20         4.83 o                         
  -7  -3   4         47.35         55.02         8.06 o                         
  -6  -3   4         63.64         80.95         6.84 o                         
  -5  -3   4          5.27          3.26         2.75 o                         
  -4  -3   4         42.43         46.88         1.80 o                         
  -3  -3   4       1682.60       1747.50        23.77 o                         
  -2  -3   4       1994.58       2201.95        52.97 o                         
  -1  -3   4         16.11         11.77         1.62 o                         
   0  -3   4        276.15        234.86         5.07 o                         
   1  -3   4        591.18        520.30        10.93 o                         
   2  -3   4       3472.39       3871.73        67.12 o                         
   3  -3   4         67.55         57.14         5.20 o                         
   4  -3   4        957.86        987.93        21.47 o                         
   5  -3   4         12.82         13.69         2.14 o                         
   6  -3   4         18.33         16.80         3.45 o                         
   7  -3   4        255.69        267.44         7.97 o                         
   8  -3   4         87.93        108.18         7.69 o                         
  -7  -2   4         12.79         17.70         6.66 o                         
  -6  -2   4         55.08         46.32        12.29 o                         
  -5  -2   4         19.74         16.58         3.06 o                         
  -4  -2   4        575.59        558.13         9.56 o                         
  -3  -2   4         56.88         51.91         3.50 o                         
  -2  -2   4        123.32        153.35         4.51 o                         
  -1  -2   4       1123.09       1123.49        15.59 o                         
   0  -2   4        881.25        956.01        16.05 o                         
   1  -2   4       2057.57       2319.78        39.68 o                         
   2  -2   4        184.04        170.99         4.95 o                         
   3  -2   4          2.94          4.01         1.27 o                         
   4  -2   4         86.53         81.60         2.83 o                         
   5  -2   4        182.74        179.12         4.73 o                         
   6  -2   4        172.68        172.47         5.26 o                         
   7  -2   4        109.45         96.80         4.22 o                         
   8  -2   4          0.33          0.57         3.99 o                         
  -8  -1   4        323.53        430.28        21.11 o                         
  -7  -1   4         31.52         41.95         6.68 o                         
  -6  -1   4        103.40         86.52        12.79 o                         
  -5  -1   4        139.33        138.26        10.48 o                         
  -4  -1   4       1774.11       1886.80        52.98 o                         
  -3  -1   4        276.14        263.74         7.37 o                         
  -2  -1   4        776.70        910.54        12.32 o                         
  -1  -1   4       2245.51       2185.85        28.03 o                         
   0  -1   4       2407.94       2363.57        39.11 o                         
   1  -1   4       1243.32       1337.23        27.20 o                         
   2  -1   4         25.97         43.55         1.85 o                         
   3  -1   4        356.00        307.43         8.03 o                         
   4  -1   4         17.56         14.72         1.34 o                         
   5  -1   4        310.72        291.37         8.32 o                         
   6  -1   4        307.66        323.62         7.25 o                         
   7  -1   4          3.74          2.45         2.67 o                         
   8  -1   4          0.93         -1.78         6.77 o                         
  -8   0   4          0.83         -9.54         9.54 o                         
  -7   0   4          5.63          5.90         5.18 o                         
  -6   0   4         28.88         36.95         4.03 o                         
  -5   0   4         26.58         37.16         3.18 o                         
  -4   0   4         13.23         19.03         3.21 o                         
  -3   0   4       2115.05       2238.69        60.39 o                         
  -2   0   4       9134.21       8691.03       202.11 o                         
  -1   0   4          0.01          2.92         0.72 o                         
   0   0   4        251.55        281.55         9.90 o                         
   1   0   4        659.11        727.15        20.28 o                         
   2   0   4       2068.30       1993.29        30.43 o                         
   3   0   4        856.67        798.76        18.16 o                         
   4   0   4         23.31         16.06         1.33 o                         
   5   0   4        464.69        507.04         8.68 o                         
   6   0   4        116.27         98.38         3.63 o                         
   7   0   4         74.13         86.31         6.65 o                         
   8   0   4         15.18         19.27         3.71 o                         
  -8   1   4          0.54          3.96         6.28 o                         
  -7   1   4          1.05          1.03         4.07 o                         
  -6   1   4          9.71         12.47         3.63 o                         
  -5   1   4          7.50          7.14         3.49 o                         
  -4   1   4        424.59        431.08        12.61 o                         
  -3   1   4       2856.30       2890.90        74.45 o                         
  -2   1   4          0.33          3.13         0.72 o                         
  -1   1   4         64.48         74.74         1.96 o                         
   0   1   4        121.02        124.18         3.27 o                         
   1   1   4       1614.45       1572.74        30.00 o                         
   2   1   4       2759.20       2686.66        67.31 o                         
   3   1   4         65.76         66.24         2.66 o                         
   4   1   4         23.54         16.21         1.52 o                         
   5   1   4         75.20         62.91         2.45 o                         
   6   1   4          5.52          2.37         1.42 o                         
   7   1   4         20.40         26.89         2.47 o                         
   8   1   4        128.71        126.52        10.99 o                         
  -8   2   4          3.73         -5.72         5.72 o                         
  -7   2   4         91.85         86.81         7.70 o                         
  -6   2   4         58.75         61.41         5.92 o                         
  -5   2   4        219.17        206.73         6.45 o                         
  -4   2   4        215.08        190.25         9.92 o                         
  -3   2   4         59.25         58.55         1.84 o                         
  -2   2   4         31.22         46.42         1.64 o                         
  -1   2   4       1192.97       1210.02        15.13 o                         
   0   2   4       2303.57       2220.07        29.46 o                         
   1   2   4         42.09         38.80         1.42 o                         
   2   2   4         22.56         26.46         1.51 o                         
   3   2   4        430.90        494.09        11.41 o                         
   4   2   4        168.83        171.54         4.04 o                         
   5   2   4        161.56        165.57         4.08 o                         
   6   2   4         56.04         62.59         2.40 o                         
   7   2   4         45.29         56.79         4.64 o                         
   8   2   4         43.05         38.97         6.56 o                         
  -8   3   4          1.06         -6.45         6.45 o                         
  -7   3   4         63.96         71.76         7.68 o                         
  -6   3   4          0.09          0.72         4.14 o                         
  -5   3   4         27.67         24.57         1.94 o                         
  -4   3   4        178.55        164.31         6.36 o                         
  -3   3   4        427.72        442.72        11.58 o                         
  -2   3   4        468.52        394.70         6.68 o                         
  -1   3   4         26.97         24.03         1.26 o                         
   0   3   4       4179.69       3912.38        47.16 o                         
   1   3   4       6069.45       5996.37       120.09 o                         
   2   3   4       2629.05       2517.47       120.61 o                         
   3   3   4       1064.52        923.49        27.53 o                         
   4   3   4        529.81        494.94        14.24 o                         
   5   3   4         42.04         42.90         1.83 o                         
   6   3   4       1224.28       1185.67        21.02 o                         
   7   3   4          0.01          2.38         1.78 o                         
  -8   4   4         19.49          8.93         6.62 o                         
  -7   4   4          2.48          5.59         7.12 o                         
  -6   4   4          5.56          2.44         1.96 o                         
  -5   4   4         15.42         15.14         1.75 o                         
  -4   4   4         24.05         26.65         2.05 o                         
  -3   4   4        265.52        252.60         7.03 o                         
  -2   4   4        162.74        184.74         3.93 o                         
  -1   4   4        248.50        277.27         5.11 o                         
   0   4   4       2349.68       2313.12        32.02 o                         
   1   4   4       1393.24       1423.96        24.46 o                         
   2   4   4       4496.55       4521.64       198.54 o                         
   3   4   4       1234.36       1027.90        19.90 o                         
   4   4   4        135.91        119.55         3.05 o                         
   5   4   4         74.44         53.92         2.10 o                         
   6   4   4        129.94        136.84         4.16 o                         
   7   4   4        382.62        398.36        15.22 o                         
   8   4   4          4.06         13.36         7.89 o                         
  -8   5   4         30.22         48.73        20.63 o                         
  -7   5   4         34.28         16.18         6.19 o                         
  -6   5   4        296.90        296.27         9.87 o                         
  -5   5   4        117.63        111.37         3.68 o                         
  -4   5   4       1155.79       1197.05        19.39 o                         
  -3   5   4        497.08        456.95        10.13 o                         
  -2   5   4      11233.88      12044.30       230.12 o                         
  -1   5   4         55.47         60.38         2.26 o                         
   0   5   4       1895.57       2020.52        41.43 o                         
   1   5   4         20.44         24.28         1.84 o                         
   2   5   4       4141.83       4707.85        74.96 o                         
   3   5   4        364.11        393.16        12.39 o                         
   4   5   4         25.40         27.61         2.14 o                         
   5   5   4         59.80         52.19         2.51 o                         
   6   5   4        133.63        112.75         3.48 o                         
   7   5   4          3.23          2.74         1.94 o                         
   8   5   4         90.46        126.93        15.84 o                         
  -7   6   4         44.19         47.37         6.44 o                         
  -6   6   4         46.65         43.53         3.19 o                         
  -5   6   4        146.19        142.16         4.88 o                         
  -4   6   4         60.49         55.74         3.04 o                         
  -3   6   4        523.20        472.58         9.25 o                         
  -2   6   4        917.40        957.91        16.87 o                         
  -1   6   4        361.66        415.25         9.72 o                         
   0   6   4        379.89        375.54         7.83 o                         
   1   6   4       2523.66       2577.92        61.59 o                         
   2   6   4        680.09        740.53        21.07 o                         
   3   6   4        367.43        354.19         8.30 o                         
   4   6   4        197.94        178.39         5.30 o                         
   5   6   4        660.30        660.88        14.43 o                         
   6   6   4        126.49        159.71         6.43 o                         
   7   6   4          2.33          1.13         2.10 o                         
   8   6   4         25.93         17.50        12.61 o                         
  -7   7   4          0.89          5.19         6.63 o                         
  -6   7   4        201.78        213.90         7.82 o                         
  -5   7   4         19.02          8.94         2.35 o                         
  -4   7   4        709.11        740.87        13.94 o                         
  -3   7   4         89.24         74.40         3.66 o                         
  -2   7   4         53.36         66.92         3.07 o                         
  -1   7   4          4.46          5.26         1.79 o                         
   0   7   4        796.25        880.34        18.75 o                         
   1   7   4       2516.82       2662.54        49.67 o                         
   2   7   4          0.46          2.08         1.51 o                         
   3   7   4         67.13         74.49         3.38 o                         
   4   7   4        140.44        129.86         4.02 o                         
   5   7   4        204.80        215.41         9.24 o                         
   6   7   4        267.44        294.04        15.79 o                         
   7   7   4         12.24          7.73         3.81 o                         
  -7   8   4          4.02         -2.26         6.24 o                         
  -6   8   4         19.18         11.10         5.50 o                         
  -5   8   4        191.61        192.29         9.71 o                         
  -4   8   4         70.49         73.53         3.70 o                         
  -3   8   4          2.71          4.12         2.27 o                         
  -2   8   4        564.91        573.81        13.30 o                         
  -1   8   4       1166.04       1253.91        24.13 o                         
   0   8   4          2.60          7.22         2.09 o                         
   1   8   4        144.60        138.12         5.97 o                         
   2   8   4         36.38         43.68         1.98 o                         
   3   8   4         95.95         90.37         4.83 o                         
   4   8   4          5.14         10.77         2.06 o                         
   5   8   4          5.67          1.71         2.17 o                         
   6   8   4        361.66        421.26        11.86 o                         
   7   8   4         54.76         37.64         7.70 o                         
  -7   9   4          1.08          1.23         6.97 o                         
  -6   9   4         49.55         38.80         6.54 o                         
  -5   9   4         57.20         77.78        14.57 o                         
  -4   9   4          5.31          6.19         2.40 o                         
  -3   9   4       1084.85       1140.32        21.53 o                         
  -2   9   4          0.05          4.10         2.19 o                         
  -1   9   4        349.89        365.65        12.88 o                         
   0   9   4        176.42        189.26         8.44 o                         
   1   9   4          8.54          7.91         2.42 o                         
   2   9   4          5.02          5.53         2.50 o                         
   3   9   4         22.29         24.21         2.29 o                         
   4   9   4        147.16        154.90         5.47 o                         
   5   9   4          0.48          2.39         2.67 o                         
   6   9   4          0.98          2.43         6.26 o                         
   7   9   4          0.17         -1.57         3.54 o                         
  -6  10   4         82.32         96.57        13.95 o                         
  -5  10   4         16.52         12.91         4.21 o                         
  -4  10   4         25.89         23.81         3.78 o                         
  -3  10   4         25.79         27.04         4.66 o                         
  -2  10   4         98.58         84.37         4.43 o                         
  -1  10   4         24.62         21.42         2.78 o                         
   0  10   4         48.44         46.44         4.97 o                         
   1  10   4         44.98         40.71         4.01 o                         
   2  10   4        548.71        538.59        11.13 o                         
   3  10   4        259.67        260.70        11.11 o                         
   4  10   4        102.04        107.28         5.19 o                         
   5  10   4         59.40         72.67         6.17 o                         
   6  10   4         22.69         15.38         9.04 o                         
  -6  11   4          0.14          4.65        11.91 o                         
  -5  11   4         14.79         21.86         5.21 o                         
  -4  11   4          5.35         -1.14         3.73 o                         
  -3  11   4        409.20        419.54        14.85 o                         
  -2  11   4         43.58         30.38         8.46 o                         
  -1  11   4          7.37          3.45         2.83 o                         
   0  11   4         72.14         79.44         5.17 o                         
   1  11   4          0.25          3.40         2.56 o                         
   2  11   4        692.02        681.86        14.51 o                         
   3  11   4         45.10         41.03         3.63 o                         
   4  11   4         13.86         16.03         4.52 o                         
   5  11   4          2.12          0.98         4.32 o                         
  -5  12   4        153.01        147.83        10.97 o                         
  -4  12   4         11.12          1.06         8.14 o                         
  -3  12   4         96.41        105.50         9.24 o                         
  -2  12   4         24.12         30.79         9.73 o                         
  -1  12   4        808.52        858.02        31.43 o                         
   0  12   4        415.22        454.72        21.07 o                         
   1  12   4         20.08         27.66         4.15 o                         
   2  12   4         53.06         50.42         8.51 o                         
   3  12   4         29.52         16.40         5.71 o                         
   4  12   4         61.94         59.42         7.94 o                         
   5  12   4         92.27        119.78        13.89 o                         
  -4  13   4         53.31         55.36        17.43 o                         
  -3  13   4         45.12         55.69         7.89 o                         
  -2  13   4        190.54        190.22        13.65 o                         
  -1  13   4         14.42         14.11         4.62 o                         
   0  13   4          2.02         -2.75         7.43 o                         
   1  13   4        132.62        178.02        10.53 o                         
   2  13   4        146.50        136.23         8.54 o                         
   3  13   4          0.40          0.81         4.10 o                         
   4  13   4         26.48         39.85         7.47 o                         
  -3  14   4         78.51         54.96        10.33 o                         
  -2  14   4          0.33         24.99        10.17 o                         
  -1  14   4          6.04         16.29         4.86 o                         
   0  14   4        116.49        117.15         9.34 o                         
   1  14   4          8.08          8.25         5.04 o                         
   2  14   4          9.69         16.02         5.69 o                         
   3  14   4         39.76         40.91        10.34 o                         
  -1  15   4          5.61          5.59         6.22 o                         
   0  15   4          6.75          6.78         8.65 o                         
   0 -12   5        148.64        151.40        39.66 o                         
   1 -12   5          1.26          5.96         9.45 o                         
   2 -12   5         10.54         -4.36        10.91 o                         
  -2 -11   5         87.17         98.47        18.45 o                         
  -1 -11   5        177.96        172.28        17.12 o                         
   0 -11   5         65.44         87.78         9.54 o                         
   1 -11   5          0.24          3.52         5.21 o                         
   2 -11   5         57.06         57.25         9.73 o                         
   3 -11   5         21.94         23.48         6.95 o                         
   4 -11   5         41.80         38.98         8.11 o                         
  -3 -10   5         28.25         42.42         6.83 o                         
  -2 -10   5          2.18          5.82         5.15 o                         
  -1 -10   5         85.01         78.26         6.43 o                         
   0 -10   5         68.31         58.89         4.86 o                         
   1 -10   5          0.85          0.37         4.57 o                         
   2 -10   5        403.85        416.42        22.67 o                         
   3 -10   5        208.09        232.43        31.96 o                         
   4 -10   5        177.48        172.01        14.09 o                         
   5 -10   5          2.97         10.39         9.94 o                         
  -4  -9   5         10.21         14.82         8.14 o                         
  -3  -9   5          0.89          3.46         3.12 o                         
  -2  -9   5         25.92         28.41         3.30 o                         
  -1  -9   5         22.77         26.18         3.28 o                         
   0  -9   5         68.21         62.90         4.14 o                         
   1  -9   5         19.81         26.68         5.52 o                         
   2  -9   5         53.54         53.01        12.06 o                         
   3  -9   5          0.02         -6.78         6.78 o                         
   4  -9   5          0.09         -2.62         4.41 o                         
   5  -9   5         37.61         38.57         9.14 o                         
   6  -9   5         24.51         14.52        10.73 o                         
  -5  -8   5         68.56         64.42         9.30 o                         
  -4  -8   5         31.29         33.05         6.04 o                         
  -3  -8   5        107.81        103.72         5.46 o                         
  -2  -8   5         31.51         32.00         2.87 o                         
  -1  -8   5         26.37         24.74         2.76 o                         
   0  -8   5         76.82         70.65         3.40 o                         
   1  -8   5         78.18         68.89        10.46 o                         
   2  -8   5          0.00         -3.15         4.38 o                         
   3  -8   5         20.25         26.63         4.47 o                         
   4  -8   5          4.71          8.21         4.42 o                         
   5  -8   5          0.73         -3.47         6.58 o                         
   6  -8   5          1.93          4.28         5.24 o                         
  -5  -7   5          2.08         -3.91        10.75 o                         
  -4  -7   5        142.14        140.70         6.94 o                         
  -3  -7   5         68.07         52.33         3.65 o                         
  -2  -7   5        547.84        607.25        15.58 o                         
  -1  -7   5         41.34         42.68         2.38 o                         
   0  -7   5        475.89        476.17        10.10 o                         
   1  -7   5       1469.57       1509.33        38.25 o                         
   2  -7   5        466.68        468.14        13.45 o                         
   3  -7   5         77.14         69.94         5.77 o                         
   4  -7   5         95.09         87.39         6.96 o                         
   5  -7   5          0.23          8.04         4.63 o                         
   6  -7   5         94.03         98.96        13.88 o                         
   7  -7   5          6.32         -4.90        14.82 o                         
  -6  -6   5          0.16          2.61         9.01 o                         
  -5  -6   5          3.52          6.70         3.06 o                         
  -4  -6   5         38.42         43.62         5.52 o                         
  -3  -6   5         28.33         26.04         3.47 o                         
  -2  -6   5          0.13          2.15         1.75 o                         
  -1  -6   5        119.09        120.19         5.29 o                         
   0  -6   5         15.12         12.07         1.91 o                         
   1  -6   5        700.10        642.99        18.47 o                         
   2  -6   5        677.03        644.75        16.70 o                         
   3  -6   5         21.80         18.72         2.86 o                         
   4  -6   5          8.12         10.76         3.25 o                         
   5  -6   5        436.53        448.34        15.15 o                         
   6  -6   5         65.35         48.18         5.19 o                         
   7  -6   5         16.95         12.06         7.40 o                         
  -6  -5   5          0.21         -9.88         9.88 o                         
  -5  -5   5         86.99         74.19         7.26 o                         
  -4  -5   5        421.69        413.99        14.27 o                         
  -3  -5   5        371.72        367.28        13.52 o                         
  -2  -5   5         25.08         29.91         2.29 o                         
  -1  -5   5        583.98        591.99        11.42 o                         
   0  -5   5         81.18         86.99         3.16 o                         
   1  -5   5        192.64        185.08         6.07 o                         
   2  -5   5        678.73        722.14        17.09 o                         
   3  -5   5        582.96        662.52        17.18 o                         
   4  -5   5        156.36        166.35         6.43 o                         
   5  -5   5          1.39         -1.60         3.85 o                         
   6  -5   5          2.39          0.16         5.25 o                         
   7  -5   5          0.77         -3.86         7.05 o                         
  -7  -4   5          0.72          9.35        23.53 o                         
  -6  -4   5          5.34          1.44         3.95 o                         
  -5  -4   5          3.97          3.39         1.34 o                         
  -4  -4   5        817.54        790.33        22.17 o                         
  -3  -4   5        820.01        841.58        22.97 o                         
  -2  -4   5        637.53        675.50        15.34 o                         
  -1  -4   5        446.56        434.33         8.96 o                         
   0  -4   5        608.29        638.32        13.26 o                         
   1  -4   5       3423.11       3551.27        61.88 o                         
   2  -4   5        635.32        729.39        17.42 o                         
   3  -4   5         63.42         50.18         2.69 o                         
   4  -4   5         46.97         41.96         3.21 o                         
   5  -4   5         11.21          8.40         2.99 o                         
   6  -4   5        190.31        211.41         7.66 o                         
   7  -4   5         45.74         56.72         4.78 o                         
   8  -4   5          2.52          1.58         7.12 o                         
  -7  -3   5         20.90         20.04         6.60 o                         
  -6  -3   5          0.10          3.17         5.08 o                         
  -5  -3   5        156.12        146.08         8.68 o                         
  -4  -3   5        439.63        408.63        11.74 o                         
  -3  -3   5          0.15          0.05         1.23 o                         
  -2  -3   5        149.44        180.31         5.44 o                         
  -1  -3   5       2885.80       3156.36        43.69 o                         
   0  -3   5         18.96         17.50         1.52 o                         
   1  -3   5       2094.65       2128.67        34.03 o                         
   2  -3   5       2238.84       2366.17        44.48 o                         
   3  -3   5        127.10        140.72         4.84 o                         
   4  -3   5        169.27        164.88         6.61 o                         
   5  -3   5         59.61         57.76         3.19 o                         
   6  -3   5        155.29        156.07         5.06 o                         
   7  -3   5          1.68         -0.28         2.45 o                         
   8  -3   5         43.54         43.90        10.54 o                         
  -7  -2   5         16.79         29.13        10.19 o                         
  -6  -2   5        136.18        142.72         9.77 o                         
  -5  -2   5          4.71          7.40         3.68 o                         
  -4  -2   5        314.72        309.69         8.38 o                         
  -3  -2   5         53.05         54.70         2.67 o                         
  -2  -2   5       1566.97       1610.22        22.81 o                         
  -1  -2   5        139.81        130.86         4.46 o                         
   0  -2   5       1398.28       1531.86        26.52 o                         
   1  -2   5        496.97        504.30        10.93 o                         
   2  -2   5        127.38         93.75         4.42 o                         
   3  -2   5         29.31         41.63         2.20 o                         
   4  -2   5        228.63        212.60         5.77 o                         
   5  -2   5        174.16        162.12         4.96 o                         
   6  -2   5          7.22         11.45         2.15 o                         
   7  -2   5         76.98         57.18         3.57 o                         
   8  -2   5         17.61         15.06         8.82 o                         
  -7  -1   5         37.07         51.65         8.58 o                         
  -6  -1   5        146.55        157.63        12.02 o                         
  -5  -1   5        161.09        177.87         8.47 o                         
  -4  -1   5          6.03          5.84         1.14 o                         
  -3  -1   5        923.52        929.89        22.11 o                         
  -2  -1   5         33.80         26.86         1.54 o                         
  -1  -1   5       4622.93       4624.41        65.01 o                         
   0  -1   5       1206.58       1260.94        22.31 o                         
   1  -1   5       3988.90       4124.96        75.59 o                         
   2  -1   5        826.56        730.57        13.39 o                         
   3  -1   5       1051.72       1079.36        25.01 o                         
   4  -1   5        237.39        237.28         5.29 o                         
   5  -1   5          8.33         10.67         1.91 o                         
   6  -1   5          0.03         -0.20         1.73 o                         
   7  -1   5         98.10        127.62         7.11 o                         
   8  -1   5         74.69         81.84         5.98 o                         
  -8   0   5         20.73         20.86         9.53 o                         
  -7   0   5          1.78         15.13         5.54 o                         
  -6   0   5        147.18        138.50        10.02 o                         
  -5   0   5          6.34          6.73         3.29 o                         
  -4   0   5         10.10         10.97         1.63 o                         
  -3   0   5          4.62          2.90         0.88 o                         
  -2   0   5         10.99          3.41         0.91 o                         
  -1   0   5        182.64        186.06         7.08 o                         
   0   0   5        426.26        471.29        11.02 o                         
   1   0   5        245.37        234.04         5.24 o                         
   2   0   5       5671.13       5646.97       182.04 o                         
   3   0   5       2757.63       2877.38        52.67 o                         
   4   0   5        543.42        501.49         8.42 o                         
   5   0   5         98.80         89.04         3.35 o                         
   6   0   5        635.63        692.81        12.79 o                         
   7   0   5        215.68        265.73         7.48 o                         
   8   0   5          2.88          3.43         3.77 o                         
  -8   1   5          1.21         10.81         6.57 o                         
  -7   1   5        193.76        210.75        10.89 o                         
  -6   1   5          6.26         -1.62         3.38 o                         
  -5   1   5         55.81         44.48         4.55 o                         
  -4   1   5        452.77        438.53        10.05 o                         
  -3   1   5        205.81        201.87         9.00 o                         
  -2   1   5        209.98        236.84         7.29 o                         
  -1   1   5       2146.39       2178.61        42.88 o                         
   0   1   5          8.74         15.79         2.86 o                         
   1   1   5        543.52        428.35         9.94 o                         
   2   1   5        107.85         88.48         2.60 o                         
   3   1   5        178.81        207.20         5.14 o                         
   4   1   5        172.96        197.95         4.23 o                         
   5   1   5          8.22         14.45         1.58 o                         
   6   1   5        101.65         89.85         3.12 o                         
   7   1   5         34.63         44.17         3.25 o                         
   8   1   5         18.68         13.31         3.54 o                         
  -8   2   5         62.70         83.25        16.67 o                         
  -7   2   5         88.00        110.21         8.86 o                         
  -6   2   5         11.15         20.05         4.86 o                         
  -5   2   5        262.10        263.72         6.92 o                         
  -4   2   5        243.87        239.37         8.01 o                         
  -3   2   5        683.29        687.39        21.52 o                         
  -2   2   5        103.80        111.76         2.82 o                         
  -1   2   5       1201.64       1190.16        15.84 o                         
   0   2   5       3965.96       3885.47        54.67 o                         
   1   2   5       2555.51       2855.11        51.55 o                         
   2   2   5        430.62        466.00        11.15 o                         
   3   2   5         13.09         21.73         2.29 o                         
   4   2   5        152.93        151.83         4.46 o                         
   5   2   5        666.32        690.63        12.46 o                         
   6   2   5        134.78        158.71         4.34 o                         
   7   2   5          0.03          1.08         1.48 o                         
   8   2   5          3.08         -3.91         7.84 o                         
  -8   3   5          5.49         11.65         7.18 o                         
  -7   3   5         23.75         15.71         6.99 o                         
  -6   3   5          2.92          5.09         3.72 o                         
  -5   3   5        705.84        713.59        23.25 o                         
  -4   3   5       1215.80       1239.55        45.43 o                         
  -3   3   5         16.92         15.72         1.24 o                         
  -2   3   5         12.41         20.55         1.73 o                         
  -1   3   5       1698.35       1885.75        23.13 o                         
   0   3   5        108.30        130.13         2.64 o                         
   1   3   5        129.08        130.89         3.59 o                         
   2   3   5        721.46        803.85        17.19 o                         
   3   3   5       1820.93       1803.31        29.50 o                         
   4   3   5         24.73         24.94         1.49 o                         
   5   3   5       1345.44       1381.25        31.23 o                         
   6   3   5        141.95        127.05         5.27 o                         
   7   3   5          0.19         -1.14         3.11 o                         
   8   3   5          2.09          2.12         2.50 o                         
  -8   4   5         13.67         18.48         6.70 o                         
  -7   4   5          0.04          5.51        12.06 o                         
  -6   4   5         22.31         18.91         1.66 o                         
  -5   4   5        393.13        405.60        12.11 o                         
  -4   4   5         20.43         20.83         1.88 o                         
  -3   4   5        357.26        340.26         7.68 o                         
  -2   4   5         73.78         75.76         3.06 o                         
  -1   4   5          9.19         11.73         1.63 o                         
   0   4   5        442.42        495.30         7.64 o                         
   1   4   5        330.88        254.93         8.01 o                         
   2   4   5       1967.95       2022.73        53.68 o                         
   3   4   5          1.29          3.02         0.69 o                         
   4   4   5       1202.14       1144.37        20.44 o                         
   5   4   5        290.42        292.95         6.03 o                         
   6   4   5       1234.39       1291.00        31.04 o                         
   7   4   5        210.56        206.70        10.04 o                         
   8   4   5         30.07         52.01        11.91 o                         
  -7   5   5         39.22         42.62         8.51 o                         
  -6   5   5          6.12          8.37         1.74 o                         
  -5   5   5       2330.65       2499.23        40.73 o                         
  -4   5   5         16.96         11.72         1.67 o                         
  -3   5   5          1.31         -0.20         1.91 o                         
  -2   5   5         11.91         13.54         1.62 o                         
  -1   5   5         21.35         30.72         1.41 o                         
   0   5   5         80.75        105.57         3.89 o                         
   1   5   5          0.56          6.55         2.08 o                         
   2   5   5       1319.53       1320.90        42.33 o                         
   3   5   5        504.55        501.24        10.40 o                         
   4   5   5        493.74        542.08        13.01 o                         
   5   5   5        340.16        354.60        10.34 o                         
   6   5   5          3.19          4.97         1.61 o                         
   7   5   5         66.59         41.83         4.79 o                         
   8   5   5         43.54         36.98         9.07 o                         
  -7   6   5          0.92          0.79         3.30 o                         
  -6   6   5          0.19          0.59         2.14 o                         
  -5   6   5         11.40         14.33         2.15 o                         
  -4   6   5        740.53        760.26        13.55 o                         
  -3   6   5         82.14         89.81         2.94 o                         
  -2   6   5        758.35        838.05        15.12 o                         
  -1   6   5         47.04         60.15         3.64 o                         
   0   6   5         45.90         43.95         2.34 o                         
   1   6   5       1722.25       1658.03        47.03 o                         
   2   6   5        672.35        659.29        29.61 o                         
   3   6   5        491.89        537.73        10.43 o                         
   4   6   5        382.78        418.37         8.49 o                         
   5   6   5        409.15        433.65         8.55 o                         
   6   6   5         42.74         38.01         3.83 o                         
   7   6   5         27.33         20.25         4.00 o                         
   8   6   5          8.44          7.65         9.80 o                         
  -7   7   5         92.78         85.29         7.49 o                         
  -6   7   5          1.45         -0.32         3.03 o                         
  -5   7   5         27.26         30.21         3.07 o                         
  -4   7   5         41.20         37.83         2.80 o                         
  -3   7   5          9.53          8.41         2.36 o                         
  -2   7   5          1.52          0.21         2.00 o                         
  -1   7   5        115.67        134.72         5.30 o                         
   0   7   5        677.56        708.29        15.40 o                         
   1   7   5        362.62        412.12        11.78 o                         
   2   7   5         36.50         46.18         3.90 o                         
   3   7   5         50.30         55.53         3.62 o                         
   4   7   5        283.97        280.63         7.42 o                         
   5   7   5        101.11         83.80         5.76 o                         
   6   7   5        196.63        205.50        10.12 o                         
   7   7   5        102.92         80.16        18.29 o                         
  -7   8   5         12.73         20.06         5.06 o                         
  -6   8   5         14.03          4.27         5.98 o                         
  -5   8   5        115.94        129.13         6.32 o                         
  -4   8   5        186.00        181.38         5.24 o                         
  -3   8   5         30.43         34.26         2.81 o                         
  -2   8   5        381.58        391.18        10.82 o                         
  -1   8   5         62.62         64.70         3.40 o                         
   0   8   5         13.31          9.52         1.99 o                         
   1   8   5          6.72         14.58         2.18 o                         
   2   8   5         22.50         21.33         2.66 o                         
   3   8   5        246.86        243.26         6.54 o                         
   4   8   5         14.09         19.35         2.28 o                         
   5   8   5          0.60          2.23         2.15 o                         
   6   8   5         14.67         11.36         2.84 o                         
   7   8   5          7.22          7.14        11.20 o                         
  -7   9   5          6.43          9.65         6.77 o                         
  -6   9   5         54.84         58.05         9.81 o                         
  -5   9   5          2.40          1.96         2.42 o                         
  -4   9   5          0.82          2.36         4.04 o                         
  -3   9   5        441.24        461.74        11.10 o                         
  -2   9   5        433.55        433.18        11.67 o                         
  -1   9   5        974.34       1037.58        22.33 o                         
   0   9   5          4.94          8.00         2.57 o                         
   1   9   5         92.15         93.89         4.73 o                         
   2   9   5        117.91        115.36         5.94 o                         
   3   9   5         10.32         10.99         2.28 o                         
   4   9   5         17.36         22.97         2.51 o                         
   5   9   5         31.58         36.15         5.76 o                         
   6   9   5        117.87        142.22         9.99 o                         
   7   9   5          1.48          0.15         3.64 o                         
  -6  10   5          0.77          9.74         6.15 o                         
  -5  10   5         17.00         21.79         4.81 o                         
  -4  10   5         80.26         69.10         5.79 o                         
  -3  10   5          1.38          0.18         8.17 o                         
  -2  10   5        135.06        131.55         8.54 o                         
  -1  10   5        525.22        549.64        16.15 o                         
   0  10   5          1.34          3.93         2.76 o                         
   1  10   5         40.23         29.45         4.80 o                         
   2  10   5        169.86        161.41         4.81 o                         
   3  10   5        197.81        169.39         5.49 o                         
   4  10   5         35.88         42.69         5.32 o                         
   5  10   5         56.90         51.65         5.64 o                         
   6  10   5          0.18          1.90         5.24 o                         
  -6  11   5          2.07         -4.65        10.75 o                         
  -5  11   5          0.59          1.95         5.55 o                         
  -4  11   5          6.00          7.37         6.46 o                         
  -3  11   5         36.38         34.10         4.38 o                         
  -2  11   5         42.59         42.19         4.79 o                         
  -1  11   5        197.64        194.55         8.19 o                         
   0  11   5         66.68         56.20         5.18 o                         
   1  11   5        377.75        343.00        11.92 o                         
   2  11   5         44.34         54.09         8.58 o                         
   3  11   5        337.81        351.28        11.43 o                         
   4  11   5          0.45          1.73         2.55 o                         
   5  11   5         24.34         25.46         5.64 o                         
   6  11   5          1.90          7.57         4.85 o                         
  -5  12   5        227.43        208.54        19.50 o                         
  -4  12   5          3.88          5.92         4.86 o                         
  -3  12   5         27.75         16.14        11.19 o                         
  -2  12   5        331.54        366.56        25.42 o                         
  -1  12   5          4.83         10.53         4.92 o                         
   0  12   5        156.27        154.55        10.44 o                         
   1  12   5         23.42         17.95         3.94 o                         
   2  12   5        146.92        161.82         7.39 o                         
   3  12   5          1.37         -3.12         3.12 o                         
   4  12   5         44.36         64.81         6.16 o                         
   5  12   5         15.79         22.41         5.61 o                         
  -4  13   5          2.98         -6.76         8.64 o                         
  -3  13   5          5.83        -12.06        12.06 o                         
  -2  13   5        729.05        766.99        32.33 o                         
  -1  13   5          0.28          8.55         6.88 o                         
   0  13   5          8.42          9.39         3.86 o                         
   1  13   5        134.94        141.61         6.51 o                         
   2  13   5        167.14        171.34        18.64 o                         
   3  13   5         13.07         13.11         4.90 o                         
   4  13   5         30.05         40.16         7.04 o                         
  -3  14   5          7.05          2.39         6.06 o                         
  -2  14   5          0.35          5.46         9.73 o                         
  -1  14   5          7.04          1.29         3.88 o                         
   0  14   5        240.92        243.56        13.41 o                         
   1  14   5         90.52         95.54         8.14 o                         
   2  14   5         29.97         23.32         6.16 o                         
   3  14   5         27.57         23.03         7.98 o                         
  -1  15   5         33.98         42.57         9.07 o                         
   0  15   5          0.00         -5.94         5.94 o                         
   1  15   5          0.84          4.88         5.88 o                         
  -1 -11   6         16.21         -6.30         7.33 o                         
   0 -11   6         18.73         20.98         8.57 o                         
   1 -11   6         27.75          7.62        10.84 o                         
   2 -11   6          9.06          5.80         6.06 o                         
   3 -11   6         63.32         88.44        29.20 o                         
  -3 -10   6          9.58          4.85         7.77 o                         
  -2 -10   6          7.89          7.61         6.67 o                         
  -1 -10   6          4.49          0.83         5.54 o                         
   0 -10   6        114.12        126.45        12.87 o                         
   1 -10   6          0.55          5.69         5.88 o                         
   2 -10   6         87.21         78.17        13.37 o                         
   3 -10   6          0.00        -11.77        11.77 o                         
   4 -10   6        106.23        119.99        37.63 o                         
  -4  -9   6        101.31        128.31        22.23 o                         
  -3  -9   6          9.86         21.54        16.85 o                         
  -2  -9   6         35.84         35.83         5.21 o                         
  -1  -9   6          4.71          1.96         2.90 o                         
   0  -9   6          5.15          3.07         3.62 o                         
   1  -9   6        217.45        238.18        45.18 o                         
   2  -9   6         49.04         34.51         7.91 o                         
   3  -9   6         48.31         60.30         9.04 o                         
   4  -9   6          0.20         -6.47         6.47 o                         
   5  -9   6          2.10          8.94         7.12 o                         
  -4  -8   6         19.93         29.32        15.54 o                         
  -3  -8   6         24.67         19.20         4.76 o                         
  -2  -8   6         76.52         76.22         4.77 o                         
  -1  -8   6          0.12          5.16         3.33 o                         
   0  -8   6        135.72        132.74         6.25 o                         
   1  -8   6        679.98        707.47        23.24 o                         
   2  -8   6          5.01         14.57         4.39 o                         
   3  -8   6         65.07         63.34         8.51 o                         
   4  -8   6        104.87        102.64         7.42 o                         
   5  -8   6        237.28        281.36        17.65 o                         
   6  -8   6         18.78         10.94         8.73 o                         
  -5  -7   6         22.59         25.32         6.39 o                         
  -4  -7   6         44.82         38.74         6.07 o                         
  -3  -7   6          0.41          0.86         3.77 o                         
  -2  -7   6         13.80          9.61         3.00 o                         
  -1  -7   6         10.20          9.82         2.43 o                         
   0  -7   6        124.93        124.22         5.48 o                         
   1  -7   6          1.16          5.20         3.28 o                         
   2  -7   6        209.88        211.52         7.85 o                         
   3  -7   6         75.61         81.18         5.05 o                         
   4  -7   6          5.48         -2.36         4.01 o                         
   5  -7   6         32.70         29.17         5.13 o                         
   6  -7   6          4.00          0.51         5.44 o                         
   7  -7   6          4.89         -7.69         9.28 o                         
  -6  -6   6          0.17          5.23        10.17 o                         
  -5  -6   6         24.51         19.92        10.17 o                         
  -4  -6   6         83.00         86.95         8.58 o                         
  -3  -6   6        244.13        244.54         8.38 o                         
  -2  -6   6        131.43        133.58         4.41 o                         
  -1  -6   6          2.05          1.68         1.93 o                         
   0  -6   6         53.56         46.90         2.82 o                         
   1  -6   6        737.41        740.73        28.65 o                         
   2  -6   6         38.55         43.35         4.19 o                         
   3  -6   6       1015.29       1123.74        27.13 o                         
   4  -6   6        186.04        181.07        12.92 o                         
   5  -6   6         47.40         43.25         6.74 o                         
   6  -6   6         26.90         16.62         4.56 o                         
   7  -6   6         23.80         21.36        10.17 o                         
  -6  -5   6          8.92          1.16         9.88 o                         
  -5  -5   6         80.22         80.53        14.46 o                         
  -4  -5   6         18.33         26.00         2.33 o                         
  -3  -5   6          1.52          2.44         2.31 o                         
  -2  -5   6          2.26          8.38         1.86 o                         
  -1  -5   6          1.76          3.44         1.54 o                         
   0  -5   6        394.10        377.77         9.70 o                         
   1  -5   6         32.45         25.78         2.98 o                         
   2  -5   6       2927.21       3222.30        63.07 o                         
   3  -5   6         76.53         74.87        10.63 o                         
   4  -5   6         13.21         23.02         3.89 o                         
   5  -5   6          0.00          0.32         2.83 o                         
   6  -5   6         89.25        102.56         6.94 o                         
   7  -5   6        338.90        404.80        21.59 o                         
  -6  -4   6          9.59         12.87         4.64 o                         
  -5  -4   6        291.89        239.08        22.67 o                         
  -4  -4   6         99.67         84.30         6.19 o                         
  -3  -4   6         25.12         22.21         2.05 o                         
  -2  -4   6        347.23        382.31         8.58 o                         
  -1  -4   6       2541.88       2768.97        56.80 o                         
   0  -4   6        147.75        150.08         5.85 o                         
   1  -4   6        487.65        482.38        10.33 o                         
   2  -4   6        585.35        601.55        17.16 o                         
   3  -4   6        943.44        964.41        24.12 o                         
   4  -4   6         13.84         17.15         2.77 o                         
   5  -4   6        142.21        154.85         5.95 o                         
   6  -4   6        167.15        193.58        10.60 o                         
   7  -4   6        103.22        120.48         9.48 o                         
   8  -4   6         39.20         49.82         7.50 o                         
  -7  -3   6          2.21         -1.92         8.72 o                         
  -6  -3   6         19.66          6.12         5.51 o                         
  -5  -3   6         90.35        114.50        24.99 o                         
  -4  -3   6          7.48          2.87         1.62 o                         
  -3  -3   6          5.25          5.26         1.58 o                         
  -2  -3   6         66.98         49.93         3.23 o                         
  -1  -3   6        436.52        419.75        10.82 o                         
   0  -3   6         47.40         60.28         2.93 o                         
   1  -3   6        921.52        934.08        19.17 o                         
   2  -3   6       3068.06       3519.51        63.39 o                         
   3  -3   6        228.14        252.80         7.47 o                         
   4  -3   6          9.03          8.11         2.06 o                         
   5  -3   6          5.89          6.47         2.39 o                         
   6  -3   6         79.84         76.37         4.96 o                         
   7  -3   6        159.29        151.65         9.31 o                         
   8  -3   6          0.12         -0.17         5.70 o                         
  -7  -2   6          1.04         -7.08         9.77 o                         
  -6  -2   6        195.82        198.77        11.58 o                         
  -5  -2   6        100.29         85.70         5.49 o                         
  -4  -2   6        155.91        151.82         7.65 o                         
  -3  -2   6       1045.26       1049.09        20.46 o                         
  -2  -2   6          0.02          3.15         1.27 o                         
  -1  -2   6          3.37          5.36         1.11 o                         
   0  -2   6        222.50        290.15         6.80 o                         
   1  -2   6       1071.57       1072.97        20.48 o                         
   2  -2   6        303.20        262.77         9.90 o                         
   3  -2   6         64.77         70.28         4.98 o                         
   4  -2   6         23.60         24.56         2.10 o                         
   5  -2   6        624.40        599.64        15.99 o                         
   6  -2   6         17.23         12.53         2.45 o                         
   7  -2   6         22.85         36.62         4.41 o                         
   8  -2   6          1.12         -3.05         5.34 o                         
  -7  -1   6          4.57          0.54         5.53 o                         
  -6  -1   6         73.82         81.48         6.54 o                         
  -5  -1   6        218.69        246.44        11.63 o                         
  -4  -1   6        451.51        457.21        20.12 o                         
  -3  -1   6        216.85        200.54         4.65 o                         
  -2  -1   6        325.39        321.82         6.60 o                         
  -1  -1   6       1098.28       1167.60        18.82 o                         
   0  -1   6        184.45        234.42         5.29 o                         
   1  -1   6        107.74        130.58         5.20 o                         
   2  -1   6          4.27         14.86         1.97 o                         
   3  -1   6         16.89         19.39         1.67 o                         
   4  -1   6        756.87        718.24        19.44 o                         
   5  -1   6         19.48         21.03         1.66 o                         
   6  -1   6         36.90         38.25         2.96 o                         
   7  -1   6         45.61         67.40         3.76 o                         
   8  -1   6         27.91         33.15         4.95 o                         
  -7   0   6         65.52         67.07        13.69 o                         
  -6   0   6          0.05          0.88         3.98 o                         
  -5   0   6          0.65          1.71         2.55 o                         
  -4   0   6         95.29         95.46         4.15 o                         
  -3   0   6        228.38        238.08         9.74 o                         
  -2   0   6        188.71        172.48         7.39 o                         
  -1   0   6         63.58         73.06         2.66 o                         
   0   0   6          3.62          2.75         1.40 o                         
   1   0   6         52.40         57.63         3.72 o                         
   2   0   6        160.36        153.58        10.19 o                         
   3   0   6        262.07        232.15        10.48 o                         
   4   0   6          0.14          2.28         1.32 o                         
   5   0   6        446.90        440.69         9.11 o                         
   6   0   6          2.53          1.77         1.53 o                         
   7   0   6        373.74        413.28        10.62 o                         
   8   0   6          6.39         12.04         5.29 o                         
  -7   1   6          2.56          7.92         4.83 o                         
  -6   1   6         89.53         91.22         8.97 o                         
  -5   1   6        505.28        522.61        21.34 o                         
  -4   1   6        504.63        462.83        13.82 o                         
  -3   1   6         83.25         80.03         2.93 o                         
  -2   1   6        705.52        738.48        11.55 o                         
  -1   1   6        192.93        167.85         4.49 o                         
   0   1   6       5183.49       5106.34        79.82 o                         
   1   1   6        165.13        168.59         6.88 o                         
   2   1   6         78.36         65.07         4.16 o                         
   3   1   6       1135.19       1135.11        31.53 o                         
   4   1   6         35.82         31.55         1.68 o                         
   5   1   6        138.42        134.56         4.71 o                         
   6   1   6          1.35          0.86         1.67 o                         
   7   1   6         19.14         14.32         2.43 o                         
   8   1   6         22.32         16.71        10.61 o                         
  -7   2   6        100.19        126.19         8.56 o                         
  -6   2   6          7.02          1.52         4.40 o                         
  -5   2   6        907.02        939.96        22.98 o                         
  -4   2   6         84.68         74.03         4.11 o                         
  -3   2   6         51.81         41.30         1.67 o                         
  -2   2   6          6.49          9.61         1.06 o                         
  -1   2   6       3182.65       3328.46        59.78 o                         
   0   2   6       2619.43       2598.03        41.94 o                         
   1   2   6         31.64         42.23         4.57 o                         
   2   2   6        711.05        643.09        25.40 o                         
   3   2   6        217.68        267.87         5.34 o                         
   4   2   6         12.51         14.72         2.12 o                         
   5   2   6         49.47         42.59         3.66 o                         
   6   2   6        580.35        542.51        10.67 o                         
   7   2   6        220.90        222.47         9.56 o                         
   8   2   6          7.66         11.04         5.52 o                         
  -7   3   6         20.24         29.28         5.85 o                         
  -6   3   6        157.25        177.95        11.29 o                         
  -5   3   6        139.99        126.22         5.49 o                         
  -4   3   6        653.37        678.92        16.68 o                         
  -3   3   6        248.63        267.40         5.31 o                         
  -2   3   6        897.63        989.63        14.14 o                         
  -1   3   6       5845.16       6398.02        75.58 o                         
   0   3   6       5452.88       5705.83        79.03 o                         
   1   3   6       2172.25       2281.01        37.51 o                         
   2   3   6          3.59         13.89         1.85 o                         
   3   3   6         41.69         51.06         2.66 o                         
   4   3   6         19.17         22.40         1.82 o                         
   5   3   6        431.30        470.57        11.52 o                         
   6   3   6        395.21        426.78         9.17 o                         
   7   3   6          9.27          9.92         2.69 o                         
   8   3   6         33.15         42.84         5.86 o                         
  -7   4   6         14.34         20.46         9.56 o                         
  -6   4   6         65.16         65.92         5.73 o                         
  -5   4   6        685.91        697.84        18.73 o                         
  -4   4   6        145.78        148.90         6.60 o                         
  -3   4   6       1147.83       1189.79        18.40 o                         
  -2   4   6        257.86        241.68         4.53 o                         
  -1   4   6       7741.67       8537.44        95.44 o                         
   0   4   6       1476.36       1688.39        21.91 o                         
   1   4   6       4202.55       4046.22       108.28 o                         
   2   4   6        845.82        958.45        19.59 o                         
   3   4   6       4786.56       4939.41       146.56 o                         
   4   4   6        450.05        471.89        14.26 o                         
   5   4   6          0.46          0.06         1.49 o                         
   6   4   6        241.06        272.35        10.18 o                         
   7   4   6         19.39         21.90         2.32 o                         
   8   4   6          1.17          5.42         3.90 o                         
  -7   5   6         10.55         22.39        20.48 o                         
  -6   5   6          9.91          7.92         2.12 o                         
  -5   5   6         27.12         23.50         1.98 o                         
  -4   5   6       1091.31       1199.37        19.92 o                         
  -3   5   6        114.28        137.12         5.27 o                         
  -2   5   6       2785.75       2887.13        42.69 o                         
  -1   5   6          2.14          1.06         0.96 o                         
   0   5   6        687.46        652.45        10.75 o                         
   1   5   6        254.38        229.47         4.67 o                         
   2   5   6          3.35         10.89         1.34 o                         
   3   5   6         15.90         21.81         1.86 o                         
   4   5   6        286.34        267.12        10.59 o                         
   5   5   6          0.07         -1.31         1.36 o                         
   6   5   6          0.10         -0.28         1.58 o                         
   7   5   6          7.31          6.59         2.99 o                         
   8   5   6          1.67         -2.68         3.78 o                         
  -7   6   6         53.53         57.32        11.69 o                         
  -6   6   6          1.17          1.60         3.05 o                         
  -5   6   6        289.19        294.32         7.48 o                         
  -4   6   6         55.55         55.51         2.84 o                         
  -3   6   6        429.54        445.08        11.47 o                         
  -2   6   6        170.59        214.27         6.63 o                         
  -1   6   6        388.88        388.82         8.94 o                         
   0   6   6        544.41        524.29         9.49 o                         
   1   6   6       1344.61       1362.39        22.80 o                         
   2   6   6        119.84        142.58         5.95 o                         
   3   6   6       1864.13       2002.54        55.50 o                         
   4   6   6         25.90         29.32         1.39 o                         
   5   6   6         65.37         66.66         2.51 o                         
   6   6   6        453.85        501.04        17.46 o                         
   7   6   6         40.32         16.37         4.47 o                         
   8   6   6          2.02         -0.15         7.16 o                         
  -7   7   6          0.56          1.88         4.45 o                         
  -6   7   6         80.34         96.51         6.92 o                         
  -5   7   6        229.35        220.92         8.62 o                         
  -4   7   6       1089.80       1135.49        19.35 o                         
  -3   7   6        429.26        459.52         9.98 o                         
  -2   7   6        737.48        791.13        14.70 o                         
  -1   7   6        535.45        542.51        10.83 o                         
   0   7   6        128.49        140.27         3.96 o                         
   1   7   6       1034.58       1084.64        21.97 o                         
   2   7   6          1.73          0.85         1.47 o                         
   3   7   6        118.04        126.97         4.28 o                         
   4   7   6        112.00        117.41         3.71 o                         
   5   7   6        285.23        304.42        10.54 o                         
   6   7   6         31.86         24.77         2.07 o                         
   7   7   6         27.79         20.72         4.37 o                         
  -7   8   6         15.49         18.96         6.77 o                         
  -6   8   6        191.48        188.83        12.06 o                         
  -5   8   6         49.38         50.33         3.78 o                         
  -4   8   6        130.87        132.49         5.34 o                         
  -3   8   6       1125.61       1169.93        21.64 o                         
  -2   8   6        120.61        126.39         4.41 o                         
  -1   8   6        425.19        429.35         9.97 o                         
   0   8   6        111.98        116.41         4.97 o                         
   1   8   6         93.06         93.74         3.35 o                         
   2   8   6        400.96        384.08        16.99 o                         
   3   8   6         52.59         49.91         3.13 o                         
   4   8   6        214.79        230.13         6.30 o                         
   5   8   6         36.94         26.60         2.92 o                         
   6   8   6          1.97          9.56         4.78 o                         
   7   8   6         14.27          8.80         4.19 o                         
  -6   9   6         16.54         21.80         6.64 o                         
  -5   9   6         20.75         17.64         4.12 o                         
  -4   9   6        228.35        222.46         8.31 o                         
  -3   9   6        212.68        219.67         8.71 o                         
  -2   9   6          7.46          3.14         2.32 o                         
  -1   9   6        199.22        203.65         5.84 o                         
   0   9   6          4.28          5.02         2.09 o                         
   1   9   6         11.95          9.10         1.81 o                         
   2   9   6        108.73        116.50         4.42 o                         
   3   9   6        221.78        241.77         7.27 o                         
   4   9   6        169.31        176.75         5.19 o                         
   5   9   6         58.20         58.66         4.52 o                         
   6   9   6         34.50         35.05         4.85 o                         
   7   9   6          0.16          5.10         3.93 o                         
  -6  10   6         16.34          7.73         6.14 o                         
  -5  10   6         30.38         33.43         9.31 o                         
  -4  10   6         69.12         75.56         5.29 o                         
  -3  10   6          1.39          1.94         4.29 o                         
  -2  10   6          2.12          3.61         2.20 o                         
  -1  10   6         67.27         72.57         3.49 o                         
   0  10   6        403.87        407.09         9.94 o                         
   1  10   6         25.49         33.69         2.95 o                         
   2  10   6        288.87        277.58        10.83 o                         
   3  10   6        577.34        563.39        12.15 o                         
   4  10   6        203.77        195.55        14.25 o                         
   5  10   6         56.39         46.56         4.97 o                         
   6  10   6         45.07         58.11         6.85 o                         
  -6  11   6         10.30         -1.02         6.37 o                         
  -5  11   6        155.04        140.91        14.43 o                         
  -4  11   6         53.68         39.01         6.23 o                         
  -3  11   6          8.71          7.74         3.79 o                         
  -2  11   6        186.40        198.59         7.06 o                         
  -1  11   6        172.38        169.37         8.90 o                         
   0  11   6         98.08        108.47         4.59 o                         
   1  11   6          0.29          4.59         3.80 o                         
   2  11   6         38.26         46.08         4.57 o                         
   3  11   6          1.03          0.87         2.59 o                         
   4  11   6         47.28         49.45         5.48 o                         
   5  11   6         92.34        101.88         8.62 o                         
   6  11   6          2.61         -3.94         4.51 o                         
  -5  12   6          0.09         -1.75         5.92 o                         
  -4  12   6         25.76         26.25         5.41 o                         
  -3  12   6         92.34        114.48        11.11 o                         
  -2  12   6          6.84          8.23         4.27 o                         
  -1  12   6        981.56        996.58        26.59 o                         
   0  12   6         70.75         73.28         7.15 o                         
   1  12   6          1.27          2.17         1.71 o                         
   2  12   6        212.16        178.09         7.51 o                         
   3  12   6          0.04          2.27         2.95 o                         
   4  12   6         14.43         24.06         8.81 o                         
   5  12   6          2.16          3.37         5.23 o                         
  -4  13   6        106.98        123.67        10.15 o                         
  -3  13   6          2.14          4.04         5.45 o                         
  -2  13   6        146.29        150.14        11.87 o                         
  -1  13   6         70.93         57.77         5.47 o                         
   0  13   6          0.97          0.93         3.38 o                         
   1  13   6         98.87         94.63         9.25 o                         
   2  13   6         19.22         16.28         5.29 o                         
   3  13   6          4.82          3.77         4.20 o                         
   4  13   6         15.46         19.98        10.32 o                         
  -3  14   6          5.56         -2.06         8.23 o                         
  -2  14   6         91.87        103.53         9.97 o                         
  -1  14   6         24.26          6.83        13.95 o                         
   0  14   6         20.47         14.72         6.60 o                         
   1  14   6        186.48        202.52        17.67 o                         
   2  14   6          4.62         12.77         7.54 o                         
   3  14   6        132.11        148.70        19.44 o                         
  -1  15   6        135.01        135.74        10.97 o                         
   0  15   6         89.13         81.72         9.13 o                         
   1  15   6         15.81         18.38         5.54 o                         
   0 -11   7         13.78         16.62         9.01 o                         
   1 -11   7          0.31         -0.16        15.69 o                         
   2 -11   7          2.96         -7.26         8.42 o                         
  -2 -10   7          0.13          7.08        15.40 o                         
  -1 -10   7         54.34         46.38         5.94 o                         
   0 -10   7         14.68         19.63        10.17 o                         
   1 -10   7         83.52        107.26        12.12 o                         
   2 -10   7         31.30         22.18        11.80 o                         
   3 -10   7         59.17         56.04         6.92 o                         
   4 -10   7          0.01         -0.68         7.88 o                         
  -3  -9   7          4.39         -4.02         8.06 o                         
  -2  -9   7          0.93          1.09         5.30 o                         
  -1  -9   7         31.28         23.75         4.01 o                         
   0  -9   7        430.11        425.62        32.47 o                         
   1  -9   7          0.57          5.55         7.03 o                         
   2  -9   7         24.65         17.34         7.57 o                         
   3  -9   7         19.45         24.44         9.99 o                         
   4  -9   7          9.32          6.00         6.47 o                         
   5  -9   7        117.28        143.74        13.44 o                         
  -4  -8   7         16.12         17.62         7.68 o                         
  -3  -8   7          5.84          0.16         4.79 o                         
  -2  -8   7          2.51          0.55         3.57 o                         
  -1  -8   7          1.31          1.37         2.90 o                         
   0  -8   7        172.05        173.95        11.78 o                         
   1  -8   7        123.16        120.98         6.39 o                         
   2  -8   7         66.61         63.93        10.31 o                         
   3  -8   7          1.85         -6.47         6.47 o                         
   4  -8   7          1.06          0.21         6.88 o                         
   5  -8   7        121.90        159.79        13.25 o                         
   6  -8   7          1.71         -6.26         8.39 o                         
  -5  -7   7          6.47          3.47         4.75 o                         
  -4  -7   7        130.86        142.03        10.96 o                         
  -3  -7   7         10.47         11.49         3.19 o                         
  -2  -7   7        125.69        120.22         8.25 o                         
  -1  -7   7         20.21         15.45         2.53 o                         
   0  -7   7        424.92        410.53         9.98 o                         
   1  -7   7        115.74         99.47         8.23 o                         
   2  -7   7         67.04         68.92         4.39 o                         
   3  -7   7        299.71        344.29        16.83 o                         
   4  -7   7         38.76         56.86         7.09 o                         
   5  -7   7         12.41         23.37        10.02 o                         
   6  -7   7          0.66          2.12        12.14 o                         
  -5  -6   7         43.37         50.30         6.97 o                         
  -4  -6   7        273.42        241.84        22.78 o                         
  -3  -6   7         70.80         86.35         6.56 o                         
  -2  -6   7         21.20         29.61         3.08 o                         
  -1  -6   7        200.96        201.89         6.25 o                         
   0  -6   7       1220.40       1229.14        35.54 o                         
   1  -6   7         84.03         79.59         5.19 o                         
   2  -6   7         76.89         70.08         4.42 o                         
   3  -6   7        441.33        477.31        13.53 o                         
   4  -6   7        328.21        322.28        12.30 o                         
   5  -6   7         89.05         75.99         8.43 o                         
   6  -6   7         93.33         96.00         7.89 o                         
   7  -6   7          1.78          8.08        10.46 o                         
  -6  -5   7          3.25          0.87        15.69 o                         
  -5  -5   7          9.05          6.38         3.51 o                         
  -4  -5   7        440.47        459.55        20.34 o                         
  -3  -5   7        367.15        349.81        11.30 o                         
  -2  -5   7        291.45        291.11         8.91 o                         
  -1  -5   7          8.74         13.83         2.30 o                         
   0  -5   7         44.67         39.61         2.42 o                         
   1  -5   7        914.12        938.58        19.53 o                         
   2  -5   7        199.58        204.26         9.88 o                         
   3  -5   7       1577.77       1668.38        35.92 o                         
   4  -5   7         41.16         31.50         6.81 o                         
   5  -5   7         96.34         98.79         5.52 o                         
   6  -5   7        108.79        118.27         6.80 o                         
   7  -5   7         74.02         79.05        18.30 o                         
  -6  -4   7          4.35         10.17        10.75 o                         
  -5  -4   7         78.93         72.19         4.83 o                         
  -4  -4   7         33.21         21.64         2.98 o                         
  -3  -4   7         91.25         90.48         4.67 o                         
  -2  -4   7          1.69          2.30         1.69 o                         
  -1  -4   7        724.42        755.13        19.42 o                         
   0  -4   7          0.02          4.33         2.44 o                         
   1  -4   7         27.61         24.21         2.63 o                         
   2  -4   7          6.87          7.03         1.62 o                         
   3  -4   7        261.83        258.89         9.74 o                         
   4  -4   7         27.87         27.75         3.53 o                         
   5  -4   7         26.53         16.55         2.69 o                         
   6  -4   7          4.84          8.04         3.97 o                         
   7  -4   7          0.00         -1.75         6.10 o                         
  -6  -3   7        227.74        240.67        14.66 o                         
  -5  -3   7          2.03          0.11         1.10 o                         
  -4  -3   7        333.65        325.20        12.87 o                         
  -3  -3   7          5.45          4.65         1.51 o                         
  -2  -3   7         25.71         24.84         2.11 o                         
  -1  -3   7        348.45        319.89        11.40 o                         
   0  -3   7       2236.09       2446.91        44.75 o                         
   1  -3   7        143.84        149.57         5.89 o                         
   2  -3   7        293.85        340.42         9.02 o                         
   3  -3   7        207.03        197.88         6.91 o                         
   4  -3   7        375.54        373.45         9.21 o                         
   5  -3   7         72.97         74.34         4.03 o                         
   6  -3   7         75.27         77.09         4.52 o                         
   7  -3   7         74.05         76.08        10.61 o                         
   8  -3   7          6.56          3.99         6.28 o                         
  -7  -2   7          9.27         10.69         6.93 o                         
  -6  -2   7          2.26          2.91         8.08 o                         
  -5  -2   7        274.88        326.20        15.09 o                         
  -4  -2   7          0.02         -1.50         1.50 o                         
  -3  -2   7        421.62        434.91        11.67 o                         
  -2  -2   7        136.89        136.44         3.94 o                         
  -1  -2   7       4130.50       4536.29        62.23 o                         
   0  -2   7       1073.68       1128.09        21.61 o                         
   1  -2   7        535.27        523.30        12.70 o                         
   2  -2   7       3089.01       2990.82        57.21 o                         
   3  -2   7         70.97         70.29         3.40 o                         
   4  -2   7        753.57        748.85        17.14 o                         
   5  -2   7        439.62        396.10        10.51 o                         
   6  -2   7          3.60          8.36         2.92 o                         
   7  -2   7         46.35         30.76         5.37 o                         
   8  -2   7         23.40         28.21         6.99 o                         
  -7  -1   7         23.59         31.91         8.38 o                         
  -6  -1   7         46.52         39.60         9.01 o                         
  -5  -1   7         82.93         91.72         6.15 o                         
  -4  -1   7          1.33          1.02         0.93 o                         
  -3  -1   7         35.78         34.58         2.03 o                         
  -2  -1   7         84.25         84.96         2.67 o                         
  -1  -1   7        548.17        551.68        12.54 o                         
   0  -1   7        678.82        766.51        21.98 o                         
   1  -1   7        477.93        459.68        11.05 o                         
   2  -1   7         72.10         55.85         2.85 o                         
   3  -1   7         81.13         95.42         4.74 o                         
   4  -1   7        214.33        192.62         8.00 o                         
   5  -1   7         48.31         47.05         2.35 o                         
   6  -1   7          0.38          3.03         2.33 o                         
   7  -1   7        162.21        193.56        11.37 o                         
   8  -1   7         41.20         38.88         7.30 o                         
  -7   0   7          3.23          1.08         7.12 o                         
  -6   0   7         74.11         89.87         8.79 o                         
  -5   0   7        106.96        105.78         9.91 o                         
  -4   0   7         83.02         79.93         3.80 o                         
  -3   0   7        212.14        222.41         6.71 o                         
  -2   0   7        306.46        294.65         6.16 o                         
  -1   0   7          3.24          1.04         1.07 o                         
   0   0   7       1246.31       1372.81        27.83 o                         
   1   0   7        554.81        551.86        14.47 o                         
   2   0   7       1213.61       1327.94        27.75 o                         
   3   0   7        430.22        460.41        23.66 o                         
   4   0   7        147.10        151.50         6.16 o                         
   5   0   7          1.67          3.62         1.72 o                         
   6   0   7         44.79         30.09         3.41 o                         
   7   0   7         43.89         37.60         3.48 o                         
   8   0   7         52.83         72.73        11.91 o                         
  -7   1   7          0.08          2.90         6.92 o                         
  -6   1   7          0.03         -4.66         4.66 o                         
  -5   1   7        510.89        518.83        17.02 o                         
  -4   1   7         33.01         37.89         3.01 o                         
  -3   1   7        585.77        559.97        14.18 o                         
  -2   1   7         75.36         71.85         3.01 o                         
  -1   1   7       1766.53       1880.38        31.57 o                         
   0   1   7       5068.21       5290.77        81.60 o                         
   1   1   7        720.81        755.27        17.27 o                         
   2   1   7        186.63        199.88         8.57 o                         
   3   1   7        367.01        377.23        10.42 o                         
   4   1   7        638.98        640.65        15.35 o                         
   5   1   7       1409.99       1474.87        24.13 o                         
   6   1   7         72.60         88.68         3.84 o                         
   7   1   7         65.36         60.93         3.94 o                         
   8   1   7          1.33         -7.55         7.55 o                         
  -7   2   7          0.43         -4.02         5.05 o                         
  -6   2   7        382.71        411.88        17.41 o                         
  -5   2   7        138.82        133.06         6.44 o                         
  -4   2   7          3.17          3.46         1.46 o                         
  -3   2   7        239.79        205.34         7.30 o                         
  -2   2   7         31.67         34.24         1.62 o                         
  -1   2   7          0.11         -0.58         1.25 o                         
   0   2   7        155.30        197.73         9.98 o                         
   1   2   7        351.81        412.51        17.47 o                         
   2   2   7        591.54        624.56        12.44 o                         
   3   2   7        287.18        318.05        10.80 o                         
   4   2   7        112.81        109.82         3.27 o                         
   5   2   7        360.22        401.25        10.20 o                         
   6   2   7       1324.73       1341.49        26.92 o                         
   7   2   7        192.67        186.02         8.90 o                         
   8   2   7         15.22          5.24         3.56 o                         
  -7   3   7          1.18          4.18         5.00 o                         
  -6   3   7        153.98        151.65        11.60 o                         
  -5   3   7        167.72        158.97         5.26 o                         
  -4   3   7         74.62         73.84         5.22 o                         
  -3   3   7         23.68         26.52         1.65 o                         
  -2   3   7          3.46          2.86         1.66 o                         
  -1   3   7        526.97        640.13        10.27 o                         
   0   3   7        759.49        829.47        13.32 o                         
   1   3   7        899.80        903.35        23.19 o                         
   2   3   7         38.57         26.13         1.42 o                         
   3   3   7        314.22        368.37        14.96 o                         
   4   3   7        144.26        163.46         4.58 o                         
   5   3   7         18.76         23.74         2.55 o                         
   6   3   7        241.77        241.60         7.10 o                         
   7   3   7         49.14         54.12         5.14 o                         
   8   3   7         18.70         24.96         8.72 o                         
  -7   4   7        109.53        133.90        14.57 o                         
  -6   4   7         19.81         18.88         3.17 o                         
  -5   4   7        332.33        349.72         8.18 o                         
  -4   4   7       2956.36       3112.63        89.85 o                         
  -3   4   7         47.17         47.28         3.08 o                         
  -2   4   7        156.20        158.33         3.95 o                         
  -1   4   7         60.97         56.29         2.00 o                         
   0   4   7        272.55        258.82         5.48 o                         
   1   4   7        995.49        992.57        23.34 o                         
   2   4   7          8.67          6.02         1.56 o                         
   3   4   7        832.02        820.87        15.87 o                         
   4   4   7        995.04        958.47        19.67 o                         
   5   4   7         55.25         51.33         4.09 o                         
   6   4   7        100.16         96.38         4.26 o                         
   7   4   7         75.68         86.21         8.05 o                         
   8   4   7         50.08         60.50         7.03 o                         
  -7   5   7          6.38         21.25        19.47 o                         
  -6   5   7          0.28         -2.13         2.13 o                         
  -5   5   7          8.15          2.41         3.11 o                         
  -4   5   7         11.14          9.51         1.83 o                         
  -3   5   7        160.61        171.97         4.76 o                         
  -2   5   7        106.42        121.19         5.38 o                         
  -1   5   7        286.75        319.78         6.22 o                         
   0   5   7       1985.41       2140.40        27.70 o                         
   1   5   7        230.98        209.97         5.70 o                         
   2   5   7        411.89        396.87         8.57 o                         
   3   5   7          0.58          2.77         2.08 o                         
   4   5   7        415.61        471.36        10.71 o                         
   5   5   7        242.27        231.18         6.02 o                         
   6   5   7        231.39        252.38         8.97 o                         
   7   5   7          8.29          9.42         3.78 o                         
   8   5   7          7.31          1.81        14.38 o                         
  -7   6   7          0.17         -4.09         4.09 o                         
  -6   6   7          2.14          0.18         2.81 o                         
  -5   6   7          0.02         -1.92         1.92 o                         
  -4   6   7        143.94        128.75         4.43 o                         
  -3   6   7        759.30        824.66        17.90 o                         
  -2   6   7        266.49        237.88         5.75 o                         
  -1   6   7        915.33        949.26        14.91 o                         
   0   6   7        675.29        740.88        12.79 o                         
   1   6   7          2.20          2.36         1.34 o                         
   2   6   7          4.02          8.30         1.75 o                         
   3   6   7         96.78         78.02         8.01 o                         
   4   6   7          0.01         -0.03         1.32 o                         
   5   6   7         13.85         18.98         3.77 o                         
   6   6   7         19.58          9.85         2.31 o                         
   7   6   7          6.57         -2.71         5.74 o                         
   8   6   7         28.99         22.06        13.07 o                         
  -7   7   7          6.43          2.08         6.65 o                         
  -6   7   7         79.10         84.79        10.94 o                         
  -5   7   7          0.03         -1.40         2.20 o                         
  -4   7   7          0.44          2.67         2.54 o                         
  -3   7   7          5.63         -0.42         2.91 o                         
  -2   7   7       1197.46       1274.47        22.99 o                         
  -1   7   7        922.07        919.50        19.16 o                         
   0   7   7          3.62          5.44         2.23 o                         
   1   7   7          0.47          0.53         2.12 o                         
   2   7   7          7.49          5.55         1.70 o                         
   3   7   7        157.20        159.78         5.11 o                         
   4   7   7        812.26        772.27        15.00 o                         
   5   7   7          0.64          0.11         1.23 o                         
   6   7   7         53.21         48.96         7.10 o                         
   7   7   7          6.48          4.48         4.97 o                         
  -7   8   7         38.11         35.14         6.95 o                         
  -6   8   7        130.46        131.25         9.23 o                         
  -5   8   7         40.43         47.76         3.90 o                         
  -4   8   7        433.75        429.56        11.51 o                         
  -3   8   7        116.92        125.88         4.60 o                         
  -2   8   7        531.16        545.38        11.28 o                         
  -1   8   7        108.20        104.25         3.82 o                         
   0   8   7        106.19        107.52         3.58 o                         
   1   8   7        454.27        472.81        12.04 o                         
   2   8   7        655.37        664.53        14.63 o                         
   3   8   7        518.46        532.05        20.14 o                         
   4   8   7         88.59         89.74         3.83 o                         
   5   8   7         56.14         46.59         3.60 o                         
   6   8   7         81.55         73.45         8.79 o                         
   7   8   7          9.76         15.53         6.20 o                         
  -6   9   7          2.35          6.36         6.32 o                         
  -5   9   7         49.11         54.61         7.93 o                         
  -4   9   7         19.30         16.29         5.32 o                         
  -3   9   7        244.59        245.53         8.12 o                         
  -2   9   7        162.09        160.96         5.32 o                         
  -1   9   7        504.42        515.73        11.02 o                         
   0   9   7         27.17         25.66         2.11 o                         
   1   9   7         77.20         58.36         3.51 o                         
   2   9   7         13.99         17.75         2.59 o                         
   3   9   7         13.21         13.01         3.87 o                         
   4   9   7         17.58         17.37         3.62 o                         
   5   9   7         19.01         13.39         2.67 o                         
   6   9   7          1.77          1.69         4.23 o                         
   7   9   7          1.21          4.86         4.43 o                         
  -6  10   7         18.79         31.02        11.19 o                         
  -5  10   7         31.75         22.48         7.41 o                         
  -4  10   7         61.41         68.17         4.91 o                         
  -3  10   7        107.20        114.25         5.70 o                         
  -2  10   7        457.22        479.68        11.84 o                         
  -1  10   7        373.10        385.46         9.24 o                         
   0  10   7        795.65        837.04        18.14 o                         
   1  10   7          5.89          4.30         1.47 o                         
   2  10   7        897.65        960.09        20.06 o                         
   3  10   7        425.17        381.72        10.42 o                         
   4  10   7         35.15         46.13         4.85 o                         
   5  10   7          0.76          4.00         3.19 o                         
   6  10   7        171.97        217.16        13.17 o                         
  -5  11   7         44.15         35.82         6.73 o                         
  -4  11   7         72.61         77.70         6.67 o                         
  -3  11   7         22.59         17.17         4.04 o                         
  -2  11   7        126.34        130.96         7.24 o                         
  -1  11   7         14.88         18.70         3.99 o                         
   0  11   7        680.37        684.13        15.70 o                         
   1  11   7        103.44         94.81        16.00 o                         
   2  11   7        192.24        204.90         9.07 o                         
   3  11   7        100.96        110.49         6.67 o                         
   4  11   7         34.72         43.71         4.81 o                         
   5  11   7         91.56         97.19        10.24 o                         
   6  11   7         11.91         25.67         6.01 o                         
  -5  12   7         51.94         48.45        11.39 o                         
  -4  12   7         29.49         32.25         6.26 o                         
  -3  12   7         26.24         17.04         3.92 o                         
  -2  12   7         25.27         23.52         4.11 o                         
  -1  12   7        199.46        213.90        11.49 o                         
   0  12   7         48.27         40.65         4.61 o                         
   1  12   7        132.79        145.51        10.65 o                         
   2  12   7         10.38         18.11         3.67 o                         
   3  12   7          0.23          1.19         2.91 o                         
   4  12   7         13.06         13.10         4.13 o                         
   5  12   7        163.09        164.72        16.10 o                         
  -4  13   7         66.03         66.45         9.40 o                         
  -3  13   7          5.63         12.09         6.59 o                         
  -2  13   7         33.40         33.39         5.44 o                         
  -1  13   7          0.45         -3.26         4.44 o                         
   0  13   7        522.49        516.48        23.40 o                         
   1  13   7         81.56         80.18        11.03 o                         
   2  13   7         40.37         45.37         7.42 o                         
   3  13   7          0.84          2.88         6.37 o                         
   4  13   7          9.94          9.92         5.06 o                         
  -3  14   7         19.44         22.49        13.22 o                         
  -2  14   7         25.65         33.08         9.06 o                         
  -1  14   7         31.45         27.31         6.49 o                         
   0  14   7         82.26         69.41        10.02 o                         
   1  14   7          0.32          1.98         6.31 o                         
   2  14   7          2.97         -1.69         7.07 o                         
   3  14   7         24.56         41.08         6.27 o                         
  -1  15   7         13.58         17.65        10.02 o                         
   0  15   7          0.15          4.83         5.18 o                         
   1  15   7         19.00         16.67         7.50 o                         
  -1 -10   8          8.08          8.97         6.81 o                         
   0 -10   8         79.02         73.03        20.77 o                         
   1 -10   8        118.91        130.66        12.10 o                         
   2 -10   8         27.49         36.93         8.30 o                         
   3 -10   8          0.07          6.42        12.78 o                         
  -2  -9   8          3.32          4.79         9.66 o                         
  -1  -9   8         14.13          8.86         6.58 o                         
   0  -9   8        318.67        301.56        46.34 o                         
   1  -9   8         38.49         53.69        10.31 o                         
   2  -9   8          1.35         -0.70         5.38 o                         
   3  -9   8          5.63          0.24         8.21 o                         
   4  -9   8          0.06         -5.93         9.55 o                         
  -3  -8   8          3.13         -2.76         6.73 o                         
  -2  -8   8         67.29         62.00         7.77 o                         
  -1  -8   8         13.20         10.41         4.35 o                         
   0  -8   8         44.42         44.84         7.06 o                         
   1  -8   8          5.07         19.40         5.84 o                         
   2  -8   8         31.00         32.08         7.80 o                         
   3  -8   8          7.68         -1.31         7.73 o                         
   4  -8   8        177.62        169.57        13.22 o                         
   5  -8   8         48.16         42.47         8.39 o                         
  -4  -7   8          0.51         14.09        15.25 o                         
  -3  -7   8         12.67          5.48         7.12 o                         
  -2  -7   8          4.12          7.56         4.22 o                         
  -1  -7   8        234.82        214.79        10.07 o                         
   0  -7   8          3.51          4.95         3.89 o                         
   1  -7   8        532.34        531.94        21.98 o                         
   2  -7   8         80.46         87.68         6.15 o                         
   3  -7   8        364.41        434.09        21.32 o                         
   4  -7   8        477.64        532.36        25.67 o                         
   5  -7   8         11.30          7.30         4.32 o                         
   6  -7   8        121.98        134.14        17.05 o                         
  -5  -6   8          0.03          6.40         5.17 o                         
  -4  -6   8         29.71         44.27         6.21 o                         
  -3  -6   8         80.43         69.92         4.93 o                         
  -2  -6   8        415.81        461.06        14.87 o                         
  -1  -6   8         30.25         26.02         3.21 o                         
   0  -6   8          7.97          3.31         2.98 o                         
   1  -6   8        527.72        524.34        13.78 o                         
   2  -6   8         82.11         73.84         4.58 o                         
   3  -6   8          8.59          0.38         3.60 o                         
   4  -6   8        589.65        578.27        15.03 o                         
   5  -6   8         75.14         68.07        12.44 o                         
   6  -6   8          1.38         -5.73         5.73 o                         
  -5  -5   8         40.80         34.84         8.28 o                         
  -4  -5   8         57.55         43.43         8.45 o                         
  -3  -5   8        246.89        256.70         9.95 o                         
  -2  -5   8         27.90         34.27         3.46 o                         
  -1  -5   8        100.07        102.50         8.21 o                         
   0  -5   8       1299.71       1279.93        31.55 o                         
   1  -5   8         81.48         73.40         6.11 o                         
   2  -5   8        363.87        344.39        11.91 o                         
   3  -5   8        304.13        280.88        11.25 o                         
   4  -5   8         21.14         19.84         2.88 o                         
   5  -5   8         59.70         53.47         6.83 o                         
   6  -5   8        173.43        178.59         9.14 o                         
   7  -5   8         19.65         20.63         6.39 o                         
  -6  -4   8         28.85         41.00        10.31 o                         
  -5  -4   8         31.26         26.18         8.28 o                         
  -4  -4   8          3.35          8.90         2.43 o                         
  -3  -4   8          1.99          1.92         1.91 o                         
  -2  -4   8        195.20        184.96         5.68 o                         
  -1  -4   8        318.94        346.29        14.55 o                         
   0  -4   8       1605.32       1646.14        35.20 o                         
   1  -4   8        161.38        159.35         6.11 o                         
   2  -4   8        132.72        156.98         5.68 o                         
   3  -4   8         80.57         68.10         3.70 o                         
   4  -4   8        758.05        722.25        25.58 o                         
   5  -4   8         34.51         45.72         4.53 o                         
   6  -4   8          7.73          6.95         2.87 o                         
   7  -4   8          5.15          6.20        11.19 o                         
  -6  -3   8         56.12         58.56         7.69 o                         
  -5  -3   8        109.52         93.27         5.12 o                         
  -4  -3   8          0.01         -1.70         1.70 o                         
  -3  -3   8         49.20         48.45         2.71 o                         
  -2  -3   8        451.17        457.61        13.44 o                         
  -1  -3   8       1797.53       1903.95        31.09 o                         
   0  -3   8        147.17        174.74         6.17 o                         
   1  -3   8          3.10          2.12         1.93 o                         
   2  -3   8        233.62        224.35        11.13 o                         
   3  -3   8        151.01        140.92         4.48 o                         
   4  -3   8        620.34        634.49        17.56 o                         
   5  -3   8        348.68        321.03         9.62 o                         
   6  -3   8         67.29         61.58         6.07 o                         
   7  -3   8         30.68         34.96        15.39 o                         
  -6  -2   8         90.24         67.29         9.12 o                         
  -5  -2   8          7.71          8.37         2.05 o                         
  -4  -2   8        162.82        137.10         4.44 o                         
  -3  -2   8         74.26         74.09         2.82 o                         
  -2  -2   8        616.49        631.28        11.91 o                         
  -1  -2   8          1.62          2.57         1.36 o                         
   0  -2   8        141.37        149.39         6.63 o                         
   1  -2   8         50.02         46.42         4.32 o                         
   2  -2   8         25.79         32.26         7.30 o                         
   3  -2   8        792.10        779.79        17.70 o                         
   4  -2   8        607.99        627.89        14.35 o                         
   5  -2   8        180.11        158.16         5.81 o                         
   6  -2   8          4.28          2.68         2.66 o                         
   7  -2   8         11.37          6.75         4.35 o                         
   8  -2   8        110.20        116.83        10.48 o                         
  -7  -1   8         11.18         12.43         8.62 o                         
  -6  -1   8         30.46         36.38         6.31 o                         
  -5  -1   8        170.72        131.92         8.60 o                         
  -4  -1   8        113.71         99.58         4.25 o                         
  -3  -1   8        124.75        114.74         5.59 o                         
  -2  -1   8         25.60         21.14         1.57 o                         
  -1  -1   8        116.07        102.75         3.53 o                         
   0  -1   8       1081.97       1121.82        20.17 o                         
   1  -1   8        872.69       1049.68        23.72 o                         
   2  -1   8          0.27          3.59         2.32 o                         
   3  -1   8         58.76         55.47         3.00 o                         
   4  -1   8         57.44         45.55         3.13 o                         
   5  -1   8          9.68          9.40         1.83 o                         
   6  -1   8         14.63         12.07         2.70 o                         
   7  -1   8         41.59         45.79         4.68 o                         
   8  -1   8         96.14         88.41         9.14 o                         
  -7   0   8         23.48         16.27         7.73 o                         
  -6   0   8         37.64         40.90        13.22 o                         
  -5   0   8        205.95        197.29        13.28 o                         
  -4   0   8         67.94         59.59         2.93 o                         
  -3   0   8        173.74        177.81         6.31 o                         
  -2   0   8          1.33          1.39         1.45 o                         
  -1   0   8         61.01         59.74         6.41 o                         
   0   0   8        677.87        728.72        16.72 o                         
   1   0   8        210.55        188.45        10.68 o                         
   2   0   8         85.50         72.60         3.61 o                         
   3   0   8         38.38         43.08         2.54 o                         
   4   0   8         37.31         26.53         4.46 o                         
   5   0   8       1331.70       1428.91        34.36 o                         
   6   0   8         95.12        111.96         6.98 o                         
   7   0   8         12.94         10.10         3.08 o                         
   8   0   8         65.60         65.37         6.98 o                         
  -7   1   8        121.39        192.71        16.23 o                         
  -6   1   8         76.93         95.10        23.83 o                         
  -5   1   8        224.46        204.69         8.14 o                         
  -4   1   8         58.28         59.68         3.04 o                         
  -3   1   8         27.14         18.52         1.68 o                         
  -2   1   8          4.81          3.71         1.33 o                         
  -1   1   8        466.91        488.22        10.43 o                         
   0   1   8       5762.28       6108.88        94.54 o                         
   1   1   8       2037.93       2138.43        41.29 o                         
   2   1   8        659.04        722.57        19.32 o                         
   3   1   8        220.75        243.23         5.77 o                         
   4   1   8       1237.72       1333.84        22.55 o                         
   5   1   8         21.92         19.90         2.06 o                         
   6   1   8         31.09         41.16         3.06 o                         
   7   1   8        360.23        421.54        14.44 o                         
   8   1   8          0.42          4.94         5.52 o                         
  -7   2   8        120.34        160.13        15.69 o                         
  -6   2   8          7.53          9.55         6.07 o                         
  -5   2   8          3.96          3.30         3.67 o                         
  -4   2   8       1164.15       1280.16        32.01 o                         
  -3   2   8        423.19        436.25        11.90 o                         
  -2   2   8        327.80        344.68         6.20 o                         
  -1   2   8         35.30         31.93         2.40 o                         
   0   2   8          0.37          6.17         1.46 o                         
   1   2   8        207.67        191.08         7.00 o                         
   2   2   8        187.86        177.92         4.99 o                         
   3   2   8        457.66        455.24        22.38 o                         
   4   2   8         33.43         18.75         1.73 o                         
   5   2   8        142.12        131.36         5.02 o                         
   6   2   8         35.51         23.52         3.45 o                         
   7   2   8        388.50        370.47        13.21 o                         
   8   2   8          4.14          6.10         9.30 o                         
  -7   3   8         22.54         32.74         7.08 o                         
  -6   3   8         31.61         23.10         6.54 o                         
  -5   3   8          0.19          1.07         1.31 o                         
  -4   3   8         77.39         73.06         4.29 o                         
  -3   3   8        498.64        519.36        16.73 o                         
  -2   3   8        283.97        267.55         5.27 o                         
  -1   3   8       3763.36       4234.99        55.30 o                         
   0   3   8        158.40        155.93         5.43 o                         
   1   3   8        478.96        499.70        10.10 o                         
   2   3   8        915.82       1139.24        22.94 o                         
   3   3   8       2679.32       2971.12        50.13 o                         
   4   3   8         68.34         69.07         3.36 o                         
   5   3   8         28.90         27.92         2.73 o                         
   6   3   8        564.32        627.76        24.37 o                         
   7   3   8         12.43         19.55         9.44 o                         
   8   3   8          1.14          1.18         4.12 o                         
  -7   4   8         16.78         25.94        10.19 o                         
  -6   4   8         40.95         39.74         2.91 o                         
  -5   4   8         34.30         23.11         2.25 o                         
  -4   4   8        950.75        905.89        18.32 o                         
  -3   4   8          3.25          2.40         1.45 o                         
  -2   4   8       4885.25       5301.85        88.05 o                         
  -1   4   8          6.98          6.43         1.65 o                         
   0   4   8        778.58        856.92        14.30 o                         
   1   4   8        400.70        399.37         7.87 o                         
   2   4   8       1340.30       1452.15        28.34 o                         
   3   4   8        633.87        560.19        11.97 o                         
   4   4   8         16.31         20.99         2.61 o                         
   5   4   8        301.19        341.63        10.10 o                         
   6   4   8         59.57         48.49         5.32 o                         
   7   4   8          1.81          4.52         3.83 o                         
   8   4   8        183.88        190.34        12.22 o                         
  -7   5   8          2.91          7.70         8.26 o                         
  -6   5   8        147.38        147.58        12.37 o                         
  -5   5   8          0.43         -1.78         1.78 o                         
  -4   5   8        457.44        470.78        13.02 o                         
  -3   5   8        280.45        296.36        11.04 o                         
  -2   5   8        372.69        394.37         6.98 o                         
  -1   5   8          0.02         -0.56         1.14 o                         
   0   5   8        309.38        307.48         5.84 o                         
   1   5   8         11.50          9.41         1.64 o                         
   2   5   8          7.99          6.03         1.44 o                         
   3   5   8         39.20         44.42         3.88 o                         
   4   5   8        265.94        266.76        10.95 o                         
   5   5   8          0.49          1.08         1.96 o                         
   6   5   8         16.90          9.94         2.50 o                         
   7   5   8          6.01          1.52         8.86 o                         
   8   5   8          0.54         -0.56         5.27 o                         
  -7   6   8         50.08         43.21         6.66 o                         
  -6   6   8          5.89         11.54         3.51 o                         
  -5   6   8          0.17          1.48         3.26 o                         
  -4   6   8        486.89        492.96        14.65 o                         
  -3   6   8         65.20         64.43         3.15 o                         
  -2   6   8        224.48        234.20         5.37 o                         
  -1   6   8          0.94         -0.93         1.08 o                         
   0   6   8         15.28         15.77         1.41 o                         
   1   6   8        460.70        453.97         8.04 o                         
   2   6   8        205.69        172.77         6.69 o                         
   3   6   8         76.44         83.83         4.57 o                         
   4   6   8        655.22        710.07        23.55 o                         
   5   6   8         48.28         27.05         3.46 o                         
   6   6   8        108.70         94.25         4.38 o                         
   7   6   8         38.35         24.17         5.89 o                         
   8   6   8          0.07          9.01         6.68 o                         
  -7   7   8         38.58         32.28        11.91 o                         
  -6   7   8         71.02         82.18         7.66 o                         
  -5   7   8        101.32         86.91         5.26 o                         
  -4   7   8          9.50          9.97         3.34 o                         
  -3   7   8        101.68         94.69         6.59 o                         
  -2   7   8        504.61        515.11        11.13 o                         
  -1   7   8        930.59        999.60        16.46 o                         
   0   7   8         57.45         48.33         2.45 o                         
   1   7   8        151.45        155.19         5.07 o                         
   2   7   8       1072.40       1138.21        53.10 o                         
   3   7   8        179.78        182.95        11.78 o                         
   4   7   8         41.32         33.82         3.77 o                         
   5   7   8          0.11         -2.32         2.78 o                         
   6   7   8          9.91          8.10         3.99 o                         
   7   7   8          0.73         -4.18         4.18 o                         
  -6   8   8          0.25         -1.81         5.08 o                         
  -5   8   8         39.89         32.06         4.21 o                         
  -4   8   8         19.08         18.90         5.65 o                         
  -3   8   8         24.68         26.05         3.04 o                         
  -2   8   8         25.84         23.15         2.34 o                         
  -1   8   8        233.21        235.38         7.68 o                         
   0   8   8       1208.75       1232.32        21.36 o                         
   1   8   8        219.67        212.13         6.15 o                         
   2   8   8          6.77          2.36         2.14 o                         
   3   8   8        335.30        372.72        15.89 o                         
   4   8   8        788.13        804.49        19.12 o                         
   5   8   8         53.64         41.77         4.20 o                         
   6   8   8         23.52         10.10         6.54 o                         
   7   8   8          2.42         -4.59         4.84 o                         
  -6   9   8         30.74         23.50         9.59 o                         
  -5   9   8        266.71        256.65        22.85 o                         
  -4   9   8          0.26          5.70         3.00 o                         
  -3   9   8        343.56        336.95         8.78 o                         
  -2   9   8         10.71         11.70         2.86 o                         
  -1   9   8         55.63         54.04         4.86 o                         
   0   9   8          9.99         12.10         1.90 o                         
   1   9   8          7.44         11.46         2.75 o                         
   2   9   8        287.09        260.82         8.04 o                         
   3   9   8         48.81         48.87         5.44 o                         
   4   9   8         51.73         50.70         4.05 o                         
   5   9   8         22.13         15.72         3.52 o                         
   6   9   8          0.03          4.23         5.74 o                         
   7   9   8        110.17        116.92        16.05 o                         
  -6  10   8        162.30        146.26        18.89 o                         
  -5  10   8         41.00         34.26         5.93 o                         
  -4  10   8         53.94         56.10         9.93 o                         
  -3  10   8         23.67         32.04         3.59 o                         
  -2  10   8          7.86          6.97         4.24 o                         
  -1  10   8        833.04        856.26        17.25 o                         
   0  10   8        763.76        804.42        16.38 o                         
   1  10   8          2.48          0.37         1.62 o                         
   2  10   8        252.14        290.56        11.17 o                         
   3  10   8         20.48         24.29         4.23 o                         
   4  10   8         52.32         45.88         3.12 o                         
   5  10   8          0.35         -4.16         4.24 o                         
   6  10   8          1.02          6.75         6.76 o                         
  -5  11   8         33.28         28.40        11.19 o                         
  -4  11   8          2.01          6.29         4.94 o                         
  -3  11   8          1.90          5.99         3.34 o                         
  -2  11   8         46.80         41.13         4.57 o                         
  -1  11   8        697.24        667.97        15.56 o                         
   0  11   8        673.29        713.18        16.25 o                         
   1  11   8        143.41        145.10         7.53 o                         
   2  11   8         25.82         22.80         3.07 o                         
   3  11   8          4.96          3.75         2.62 o                         
   4  11   8          9.39         11.60         3.78 o                         
   5  11   8         14.25          5.70         4.25 o                         
   6  11   8         12.96         24.81        10.03 o                         
  -5  12   8          8.78          3.54         5.79 o                         
  -4  12   8        215.22        200.39        12.90 o                         
  -3  12   8          7.75          5.30         8.27 o                         
  -2  12   8        218.41        240.83        11.29 o                         
  -1  12   8        174.54        156.57        13.91 o                         
   0  12   8         73.42         77.00         6.00 o                         
   1  12   8         40.54         26.42         4.51 o                         
   2  12   8        143.39        147.74        10.68 o                         
   3  12   8         26.97         30.77         3.78 o                         
   4  12   8        160.01        162.21        10.11 o                         
   5  12   8          8.74         21.09         6.77 o                         
  -4  13   8         20.06         15.05         7.45 o                         
  -3  13   8        250.68        267.33        14.67 o                         
  -2  13   8         62.09         64.82         7.22 o                         
  -1  13   8         38.34         30.04        14.96 o                         
   0  13   8          0.41         -1.24         7.03 o                         
   1  13   8          6.08          7.09         4.83 o                         
   2  13   8         37.78         28.72        11.03 o                         
   3  13   8         27.87         38.07         5.58 o                         
   4  13   8          4.17          4.66         4.99 o                         
  -3  14   8        112.34        126.22        13.28 o                         
  -2  14   8         21.49         11.52         6.56 o                         
  -1  14   8         29.73         31.03         8.51 o                         
   0  14   8          0.04          3.91        13.22 o                         
   1  14   8          2.90         -0.76         5.44 o                         
   2  14   8         27.29         20.93         7.89 o                         
   3  14   8         99.24         91.67        10.31 o                         
  -1  15   8         80.88        109.27        10.68 o                         
   0  15   8         19.47         16.44         9.00 o                         
   1  15   8        253.48        281.33        18.34 o                         
  -1  -9   9         60.25         66.33        12.58 o                         
   0  -9   9          9.26         -3.74        10.36 o                         
   1  -9   9          4.51         10.47         7.41 o                         
   2  -9   9         48.72         55.94         8.62 o                         
   3  -9   9         66.24         71.23        11.48 o                         
  -3  -8   9          1.61         -8.14         8.63 o                         
  -2  -8   9         60.66         41.42        11.77 o                         
  -1  -8   9         11.70         16.69         5.49 o                         
   0  -8   9         22.34         22.18        20.77 o                         
   1  -8   9         19.65         10.47         7.41 o                         
   2  -8   9          1.04          5.52         5.65 o                         
   3  -8   9         66.61         58.98        27.17 o                         
   4  -8   9         93.75         86.78        13.95 o                         
   5  -8   9         92.18        101.35        12.78 o                         
  -4  -7   9        109.42        101.92         9.63 o                         
  -3  -7   9          1.11          6.30         7.69 o                         
  -2  -7   9        435.68        466.31        29.24 o                         
  -1  -7   9         49.04         52.02         4.52 o                         
   0  -7   9         21.74         17.05         3.53 o                         
   1  -7   9        159.42        135.64        17.68 o                         
   2  -7   9         10.61         -1.15        14.67 o                         
   3  -7   9        230.90        225.17        13.80 o                         
   4  -7   9          7.75          3.13         4.92 o                         
   5  -7   9         34.88         38.40         8.97 o                         
  -4  -6   9         76.85         50.29         7.92 o                         
  -3  -6   9         22.39         13.14         5.85 o                         
  -2  -6   9          0.03          0.34         3.53 o                         
  -1  -6   9          6.74          4.43         3.19 o                         
   0  -6   9         33.74         34.21         4.78 o                         
   1  -6   9        110.18        101.14         5.54 o                         
   2  -6   9        150.26        142.60         9.47 o                         
   3  -6   9        901.63       1008.19        39.43 o                         
   4  -6   9        124.43         88.97         9.71 o                         
   5  -6   9         28.81         43.45         8.12 o                         
   6  -6   9          0.55          8.67         8.52 o                         
  -5  -5   9         20.98         20.44         5.72 o                         
  -4  -5   9          7.93         24.94        10.75 o                         
  -3  -5   9          3.89          0.09         2.48 o                         
  -2  -5   9          0.57          1.44         2.93 o                         
  -1  -5   9         62.59         53.40         3.80 o                         
   0  -5   9         55.53         52.63         6.29 o                         
   1  -5   9          0.31         -0.30         2.29 o                         
   2  -5   9        389.97        408.17        15.83 o                         
   3  -5   9          0.00          2.73         4.08 o                         
   4  -5   9         13.18          9.12         3.76 o                         
   5  -5   9         23.41         16.26         3.65 o                         
   6  -5   9         43.78         41.90         6.61 o                         
   7  -5   9         17.60         17.14         8.14 o                         
  -5  -4   9         26.99         26.49         4.23 o                         
  -4  -4   9          1.05          0.64         4.26 o                         
  -3  -4   9          0.05          1.55         2.51 o                         
  -2  -4   9        506.81        518.32        11.97 o                         
  -1  -4   9        484.20        503.48        11.79 o                         
   0  -4   9         65.38         50.60         5.58 o                         
   1  -4   9         23.36         28.16         4.79 o                         
   2  -4   9         44.50         55.77         4.73 o                         
   3  -4   9        122.81        120.98         7.89 o                         
   4  -4   9        822.95        836.14        26.39 o                         
   5  -4   9         69.22         72.44         4.52 o                         
   6  -4   9        112.22         90.23         5.49 o                         
   7  -4   9          2.38          4.85         6.88 o                         
  -6  -3   9          0.02         -2.50         6.03 o                         
  -5  -3   9          6.04          5.37         3.26 o                         
  -4  -3   9          0.21         -1.80         1.84 o                         
  -3  -3   9         10.04         10.67         2.29 o                         
  -2  -3   9         70.89         63.17         3.31 o                         
  -1  -3   9        854.69        823.37        16.74 o                         
   0  -3   9        126.82        126.68         9.04 o                         
   1  -3   9         67.83         97.13         7.94 o                         
   2  -3   9         52.97         58.13         4.24 o                         
   3  -3   9        385.70        385.73         9.30 o                         
   4  -3   9        112.98         95.68         4.11 o                         
   5  -3   9          0.16          0.41         2.38 o                         
   6  -3   9          4.91         12.04         3.95 o                         
   7  -3   9         31.71         37.04         5.09 o                         
  -6  -2   9          3.48         18.82         5.62 o                         
  -5  -2   9         19.00         16.65         2.48 o                         
  -4  -2   9         24.70         16.22         2.07 o                         
  -3  -2   9         46.03         50.77         2.91 o                         
  -2  -2   9         96.45         83.17         3.62 o                         
  -1  -2   9        206.90        193.10         5.92 o                         
   0  -2   9        202.86        209.96         7.10 o                         
   1  -2   9          8.59          9.54         2.15 o                         
   2  -2   9        134.64        139.11        11.11 o                         
   3  -2   9         31.62         29.65         3.51 o                         
   4  -2   9        271.72        272.49         8.76 o                         
   5  -2   9         11.24         16.99         4.34 o                         
   6  -2   9         93.60         79.01         5.81 o                         
   7  -2   9         64.73         54.30        12.06 o                         
  -6  -1   9         92.97         92.91         8.58 o                         
  -5  -1   9         77.00         89.53         6.54 o                         
  -4  -1   9         22.00         19.94         2.44 o                         
  -3  -1   9        311.13        325.37         7.17 o                         
  -2  -1   9        684.33        685.06        13.00 o                         
  -1  -1   9       1812.61       1890.37        31.52 o                         
   0  -1   9          0.13         -0.15         2.14 o                         
   1  -1   9        281.42        291.46         8.78 o                         
   2  -1   9        602.12        606.30        17.05 o                         
   3  -1   9          1.81          3.66         2.34 o                         
   4  -1   9        360.58        362.69         8.60 o                         
   5  -1   9        405.46        420.40        12.69 o                         
   6  -1   9         24.03         15.93         3.24 o                         
   7  -1   9         47.35         56.37         7.26 o                         
   8  -1   9         72.24         86.00        14.24 o                         
  -6   0   9          0.10          5.30         4.79 o                         
  -5   0   9          4.05          1.06         1.48 o                         
  -4   0   9         42.61         30.09         2.59 o                         
  -3   0   9       1971.09       2089.53        31.48 o                         
  -2   0   9         21.24         19.65         2.04 o                         
  -1   0   9       1282.94       1392.15        25.95 o                         
   0   0   9        704.31        770.02        15.23 o                         
   1   0   9        183.07        230.14         9.06 o                         
   2   0   9        371.14        423.83        19.96 o                         
   3   0   9        562.18        594.94        22.49 o                         
   4   0   9        499.72        514.39        16.31 o                         
   5   0   9        288.52        281.39         8.08 o                         
   6   0   9          1.21         -1.97         1.97 o                         
   7   0   9        257.12        273.96        24.26 o                         
   8   0   9         80.89         57.82        10.46 o                         
  -7   1   9         10.98         11.66         7.95 o                         
  -6   1   9         14.19         19.64         8.02 o                         
  -5   1   9          0.57          1.36         1.31 o                         
  -4   1   9         29.45         28.70         3.12 o                         
  -3   1   9        491.25        533.79         9.95 o                         
  -2   1   9       1036.85       1092.57        19.92 o                         
  -1   1   9        242.86        265.62        11.01 o                         
   0   1   9         86.40        102.00         6.37 o                         
   1   1   9        445.90        493.88        12.15 o                         
   2   1   9        405.64        448.59        15.66 o                         
   3   1   9        530.39        565.29        12.37 o                         
   4   1   9        107.93        111.48         6.41 o                         
   5   1   9          2.12          3.80         1.57 o                         
   6   1   9          0.26          2.06         2.41 o                         
   7   1   9         43.86         43.77         9.82 o                         
   8   1   9         22.77         12.20         7.26 o                         
  -7   2   9          7.36          0.57         7.16 o                         
  -6   2   9         10.45          8.73        13.51 o                         
  -5   2   9        165.06        176.17         5.01 o                         
  -4   2   9        285.43        278.51         9.44 o                         
  -3   2   9       1024.66       1052.19        22.71 o                         
  -2   2   9       1541.85       1705.83        23.33 o                         
  -1   2   9          3.87          6.12         2.13 o                         
   0   2   9         52.69         50.91         2.59 o                         
   1   2   9        153.03        173.54         8.03 o                         
   2   2   9        571.60        577.85        16.83 o                         
   3   2   9        337.59        294.60         8.93 o                         
   4   2   9         42.90         54.11         2.99 o                         
   5   2   9         20.57         23.90         2.48 o                         
   6   2   9          3.32          0.70         3.30 o                         
   7   2   9        711.65        847.13        29.22 o                         
   8   2   9          5.80          3.97         5.72 o                         
  -7   3   9         72.54         91.34        10.95 o                         
  -6   3   9         68.75         86.00        17.14 o                         
  -5   3   9          9.08          6.30         3.10 o                         
  -4   3   9        746.14        820.83        18.98 o                         
  -3   3   9         30.33         32.85         1.92 o                         
  -2   3   9        105.47         98.00         3.80 o                         
  -1   3   9         15.26         26.65         2.88 o                         
   0   3   9        317.73        314.16        11.47 o                         
   1   3   9         68.02         64.22         2.61 o                         
   2   3   9       3208.86       3419.06        63.63 o                         
   3   3   9        918.58        894.39        26.16 o                         
   4   3   9        390.28        399.46        13.98 o                         
   5   3   9          1.95          3.08         1.99 o                         
   6   3   9          0.78         -2.46         3.09 o                         
   7   3   9          0.62          4.18         9.15 o                         
   8   3   9         69.91         68.93         7.18 o                         
  -7   4   9         15.23         10.46        12.78 o                         
  -6   4   9        176.93        177.66        31.67 o                         
  -5   4   9         51.99         48.95         2.88 o                         
  -4   4   9        116.66        104.95         3.99 o                         
  -3   4   9        518.99        583.76        16.59 o                         
  -2   4   9         39.07         39.27         2.20 o                         
  -1   4   9        355.13        374.27         7.17 o                         
   0   4   9          3.22          0.93         1.17 o                         
   1   4   9        121.78        129.85         4.89 o                         
   2   4   9        296.64        274.44         7.18 o                         
   3   4   9       1061.30       1001.00        21.93 o                         
   4   4   9         29.68         21.07         2.51 o                         
   5   4   9        224.27        240.78         8.67 o                         
   6   4   9          1.18          2.90         2.39 o                         
   7   4   9         70.12         76.17        12.20 o                         
   8   4   9         49.13         41.09         6.83 o                         
  -7   5   9         25.19         14.24        16.85 o                         
  -6   5   9         66.75         53.51        24.70 o                         
  -5   5   9        128.64        109.12         9.65 o                         
  -4   5   9         37.22         22.79         2.43 o                         
  -3   5   9          6.97          6.01         2.19 o                         
  -2   5   9        710.34        747.84        12.33 o                         
  -1   5   9        706.03        701.86        14.87 o                         
   0   5   9        336.85        429.23         8.42 o                         
   1   5   9       1123.42       1209.26        27.55 o                         
   2   5   9        767.54        751.68        27.35 o                         
   3   5   9        136.35        137.67         9.23 o                         
   4   5   9          1.76          0.88         2.73 o                         
   5   5   9        216.89        269.80         7.81 o                         
   6   5   9         15.79         14.08         3.24 o                         
   7   5   9          7.15          3.90         5.96 o                         
   8   5   9          0.26         -1.58         6.04 o                         
  -7   6   9         33.02          7.26        14.24 o                         
  -6   6   9         25.96         31.66         5.20 o                         
  -5   6   9        159.84        146.48        13.24 o                         
  -4   6   9         41.47         37.54         3.23 o                         
  -3   6   9         25.19         34.39         2.88 o                         
  -2   6   9        290.63        303.01         6.97 o                         
  -1   6   9       1926.70       2237.83        29.38 o                         
   0   6   9          3.41          2.04         1.29 o                         
   1   6   9        215.24        228.73         5.96 o                         
   2   6   9        712.78        782.32        27.33 o                         
   3   6   9       1140.26       1166.93        59.05 o                         
   4   6   9        392.79        380.15        10.43 o                         
   5   6   9         19.53          5.80         2.00 o                         
   6   6   9         94.44         97.49         7.57 o                         
   7   6   9         92.55         96.75        10.06 o                         
  -6   7   9         16.36         19.25        10.46 o                         
  -5   7   9         33.26         40.28         4.82 o                         
  -4   7   9         22.87         21.78         2.72 o                         
  -3   7   9         13.36          9.02         2.13 o                         
  -2   7   9        317.20        340.04         7.33 o                         
  -1   7   9        241.57        225.03         8.72 o                         
   0   7   9        112.46        103.89         4.79 o                         
   1   7   9         90.00        102.98         4.70 o                         
   2   7   9        272.34        267.90         7.38 o                         
   3   7   9        518.23        489.24        17.28 o                         
   4   7   9        141.43        160.03        12.40 o                         
   5   7   9         47.93         44.89         4.31 o                         
   6   7   9         46.36         41.67         4.47 o                         
   7   7   9         38.52         39.21         6.83 o                         
  -6   8   9          5.58         -4.73         5.12 o                         
  -5   8   9         20.54         16.00         5.75 o                         
  -4   8   9         42.35         35.24         4.25 o                         
  -3   8   9         90.09         71.75         3.90 o                         
  -2   8   9          4.10          3.31         1.99 o                         
  -1   8   9          5.03          5.54         1.44 o                         
   0   8   9        136.10        129.34         8.25 o                         
   1   8   9       1836.19       1923.43        34.33 o                         
   2   8   9        334.13        337.54         9.10 o                         
   3   8   9        155.04        128.80         5.04 o                         
   4   8   9          2.84          4.16         5.09 o                         
   5   8   9         51.87         58.43         4.52 o                         
   6   8   9         19.39         23.51         5.05 o                         
   7   8   9         13.06          7.72         5.62 o                         
  -6   9   9          7.07          8.52        12.93 o                         
  -5   9   9        101.61         93.70        11.48 o                         
  -4   9   9        254.08        225.63         9.18 o                         
  -3   9   9        223.74        218.38         8.36 o                         
  -2   9   9         56.15         55.27         3.59 o                         
  -1   9   9        230.55        233.26         6.77 o                         
   0   9   9       1777.97       1954.92        33.34 o                         
   1   9   9          2.21          0.75         1.96 o                         
   2   9   9       1051.25       1081.06        27.83 o                         
   3   9   9        249.47        270.92         7.94 o                         
   4   9   9         41.19         27.13         3.62 o                         
   5   9   9          6.09          9.37         4.36 o                         
   6   9   9        183.41        257.63        37.05 o                         
   7   9   9         12.04         18.61         6.07 o                         
  -6  10   9          8.59          3.67         7.23 o                         
  -5  10   9        124.74        135.33        18.01 o                         
  -4  10   9        146.53        142.90        10.78 o                         
  -3  10   9        179.92        169.08         7.41 o                         
  -2  10   9          3.78          4.42         2.47 o                         
  -1  10   9        367.20        383.15         9.76 o                         
   0  10   9        184.98        190.29         5.94 o                         
   1  10   9        165.24        157.36         6.42 o                         
   2  10   9         20.68         26.75         4.62 o                         
   3  10   9        169.12        133.85        12.08 o                         
   4  10   9         64.16         58.26         3.81 o                         
   5  10   9         95.66         67.93         6.62 o                         
   6  10   9         20.49         29.27         6.56 o                         
  -5  11   9          4.34         -2.24         8.72 o                         
  -4  11   9         17.44         22.00         4.57 o                         
  -3  11   9          3.71          4.09         5.49 o                         
  -2  11   9         71.14         93.97         6.32 o                         
  -1  11   9         19.09          9.55         2.50 o                         
   0  11   9         91.86         75.86         6.56 o                         
   1  11   9         86.47         63.24         6.36 o                         
   2  11   9        121.35        117.23         6.49 o                         
   3  11   9         25.60         22.32         3.25 o                         
   4  11   9         18.19          9.51         3.82 o                         
   5  11   9         41.78         24.93         4.60 o                         
   6  11   9          0.02          4.33         5.32 o                         
  -4  12   9         23.58         20.91         6.71 o                         
  -3  12   9          0.31         -0.91         3.86 o                         
  -2  12   9          8.58          6.05         3.46 o                         
  -1  12   9         51.46         51.21         4.01 o                         
   0  12   9         55.03         46.77         4.78 o                         
   1  12   9         53.90         33.99        11.37 o                         
   2  12   9         70.13         75.50        10.25 o                         
   3  12   9        269.69        269.19        10.15 o                         
   4  12   9         47.59         42.35         5.24 o                         
   5  12   9          0.22         -5.31         5.31 o                         
  -4  13   9         21.19         12.71         5.69 o                         
  -3  13   9         13.19          0.23         5.51 o                         
  -2  13   9          0.36          7.40         6.60 o                         
  -1  13   9         31.50         30.01         6.57 o                         
   0  13   9          0.23         -6.53         6.81 o                         
   1  13   9         26.30         20.17         5.98 o                         
   2  13   9         11.78         21.42        15.54 o                         
   3  13   9          0.08         -3.31         3.31 o                         
   4  13   9         22.48         28.01         6.76 o                         
  -3  14   9         70.22         62.47         7.63 o                         
  -2  14   9          2.81         -0.87        11.62 o                         
  -1  14   9         25.22         25.86         7.62 o                         
   0  14   9          5.47         12.93         5.96 o                         
   1  14   9         18.76         29.23         8.77 o                         
   2  14   9         13.82          1.67         4.55 o                         
   3  14   9         20.24         24.97         8.72 o                         
  -1  15   9         52.46         84.83        13.40 o                         
   0  15   9         61.87         54.46        11.19 o                         
   1  15   9          4.57         10.62        25.86 o                         
   0  -9  10         36.05         40.08        10.46 o                         
   1  -9  10         62.13         83.45        12.12 o                         
   2  -9  10          9.69          1.71         9.98 o                         
  -2  -8  10         12.48         -0.22        16.42 o                         
  -1  -8  10         71.24         58.41         8.95 o                         
   0  -8  10          0.09        -12.78        12.78 o                         
   1  -8  10          0.36          6.18         5.85 o                         
   2  -8  10          7.08          0.10         6.66 o                         
   3  -8  10         31.18         45.96        17.87 o                         
   4  -8  10        318.86        323.50        19.90 o                         
  -3  -7  10         41.42         35.21         7.57 o                         
  -2  -7  10        152.65        163.47        13.54 o                         
  -1  -7  10         37.95         37.72         4.44 o                         
   0  -7  10         40.66         34.93         8.64 o                         
   1  -7  10          6.79         -2.14         7.32 o                         
   2  -7  10         98.12         83.24        14.24 o                         
   3  -7  10         87.09        105.88        19.47 o                         
   4  -7  10         61.14         92.39        12.60 o                         
   5  -7  10        115.18        124.45        27.46 o                         
  -4  -6  10         42.25         35.93         7.33 o                         
  -3  -6  10          2.91          8.31         7.70 o                         
  -2  -6  10          4.46         -0.13         5.04 o                         
  -1  -6  10        365.00        347.45        22.16 o                         
   0  -6  10        133.46        115.86         8.37 o                         
   1  -6  10        191.78        197.17        11.57 o                         
   2  -6  10         42.24         54.66        15.40 o                         
   3  -6  10          7.45         14.72         6.25 o                         
   4  -6  10        153.39        141.91        11.50 o                         
   5  -6  10          0.42         -8.59         8.72 o                         
   6  -6  10         37.67         31.22         9.63 o                         
  -4  -5  10          6.46          7.48        14.24 o                         
  -3  -5  10         37.96         39.26         7.99 o                         
  -2  -5  10        600.89        579.06        36.82 o                         
  -1  -5  10         23.68         34.03         4.18 o                         
   0  -5  10          4.91          3.08         5.20 o                         
   1  -5  10         27.05         22.28         5.28 o                         
   2  -5  10          4.69          4.82         2.64 o                         
   3  -5  10          3.74         -2.12         3.66 o                         
   4  -5  10        335.66        331.08        15.39 o                         
   5  -5  10         26.08         16.24         3.98 o                         
   6  -5  10         24.23         25.49        18.16 o                         
  -5  -4  10         47.26         38.09         5.44 o                         
  -4  -4  10         14.43         16.52         7.99 o                         
  -3  -4  10         57.28         62.23         5.60 o                         
  -2  -4  10          3.13         -2.05         2.95 o                         
  -1  -4  10        429.89        411.05        11.14 o                         
   0  -4  10        125.67        125.58        11.82 o                         
   1  -4  10          3.12          7.86         2.61 o                         
   2  -4  10         43.66         50.64         3.52 o                         
   3  -4  10       1188.64       1260.21        32.36 o                         
   4  -4  10        273.81        264.12        10.83 o                         
   5  -4  10          1.88          0.87         4.44 o                         
   6  -4  10         27.89         21.40         6.39 o                         
   7  -4  10         18.42         18.30         9.30 o                         
  -5  -3  10         14.82         10.24        11.76 o                         
  -4  -3  10          0.90          2.95         3.69 o                         
  -3  -3  10         17.11         15.91         2.89 o                         
  -2  -3  10         49.36         41.64         3.47 o                         
  -1  -3  10         62.62         65.05         5.76 o                         
   0  -3  10        362.28        371.24        14.44 o                         
   1  -3  10         17.21         14.74         2.78 o                         
   2  -3  10         67.46         68.77         4.84 o                         
   3  -3  10        121.53        127.53         4.72 o                         
   4  -3  10        194.50        191.75         8.95 o                         
   5  -3  10          0.89         -1.06         3.77 o                         
   6  -3  10          1.10          1.39         3.44 o                         
   7  -3  10         30.28         19.18         7.81 o                         
  -6  -2  10          6.53          6.88         7.86 o                         
  -5  -2  10         10.55          6.34         2.85 o                         
  -4  -2  10         39.21         23.18         3.23 o                         
  -3  -2  10          2.55          3.45         1.93 o                         
  -2  -2  10        142.30        142.02         5.83 o                         
  -1  -2  10        204.74        187.45         6.39 o                         
   0  -2  10        795.93        802.32        21.75 o                         
   1  -2  10         39.08         37.77         5.00 o                         
   2  -2  10        149.06        134.39         6.54 o                         
   3  -2  10         83.96         74.59         5.30 o                         
   4  -2  10         88.58         85.49         6.11 o                         
   5  -2  10         81.92         83.30         6.13 o                         
   6  -2  10         66.81         79.44         6.24 o                         
   7  -2  10          8.98         15.55         6.83 o                         
  -6  -1  10         39.17         33.93         8.89 o                         
  -5  -1  10          0.83         -2.50         2.50 o                         
  -4  -1  10         35.69         31.85         2.99 o                         
  -3  -1  10        180.33        163.90         7.91 o                         
  -2  -1  10        130.28        124.71         7.03 o                         
  -1  -1  10        418.90        395.81         8.80 o                         
   0  -1  10         79.93         80.21         4.21 o                         
   1  -1  10       1114.77       1231.78        30.14 o                         
   2  -1  10       1119.05       1231.48        31.21 o                         
   3  -1  10        519.58        509.44        25.70 o                         
   4  -1  10         51.32         57.66         4.04 o                         
   5  -1  10        202.41        191.43         6.26 o                         
   6  -1  10          0.28         -3.35         4.66 o                         
   7  -1  10         83.63         66.13         7.19 o                         
  -6   0  10         33.14         59.07        10.22 o                         
  -5   0  10         12.81          7.75         2.13 o                         
  -4   0  10         44.14         39.93         4.46 o                         
  -3   0  10         19.84         20.58         2.95 o                         
  -2   0  10         82.48         91.25         4.29 o                         
  -1   0  10        780.35        825.71        17.77 o                         
   0   0  10         79.76         82.70         4.55 o                         
   1   0  10         67.47         54.57         3.89 o                         
   2   0  10        400.57        417.77        11.54 o                         
   3   0  10        121.74        106.61         7.30 o                         
   4   0  10       1239.58       1257.14        26.08 o                         
   5   0  10        739.98        732.88        16.92 o                         
   6   0  10        385.63        462.48        13.84 o                         
   7   0  10        177.26        157.16        12.01 o                         
   8   0  10         24.94         32.54        10.46 o                         
  -6   1  10         24.37         20.40         9.18 o                         
  -5   1  10          2.10          2.29         2.30 o                         
  -4   1  10          0.01         -1.24         1.68 o                         
  -3   1  10       1053.57       1059.71        19.06 o                         
  -2   1  10       1091.49       1167.23        24.74 o                         
  -1   1  10        146.27        150.54         7.06 o                         
   0   1  10          7.21          3.49         1.88 o                         
   1   1  10         58.86         56.35         3.48 o                         
   2   1  10        124.60        120.85         5.14 o                         
   3   1  10        223.91        243.89         9.23 o                         
   4   1  10         11.95          8.10         1.98 o                         
   5   1  10        269.69        270.16         8.97 o                         
   6   1  10         32.91         21.85         3.57 o                         
   7   1  10          7.66         -1.33         3.58 o                         
   8   1  10          7.21         11.62        11.04 o                         
  -6   2  10          0.60          7.45        11.48 o                         
  -5   2  10        101.30         92.83         4.83 o                         
  -4   2  10        198.52        190.08         5.96 o                         
  -3   2  10       1168.58       1267.13        28.70 o                         
  -2   2  10        389.12        412.91         8.32 o                         
  -1   2  10        196.30        211.29         6.01 o                         
   0   2  10       2130.38       2385.84        41.24 o                         
   1   2  10         14.22          7.20         3.86 o                         
   2   2  10        126.97        118.47         4.51 o                         
   3   2  10       1051.33       1071.80        31.45 o                         
   4   2  10        700.10        775.64        17.25 o                         
   5   2  10         99.61         89.50         4.85 o                         
   6   2  10          6.10          4.70         3.13 o                         
   7   2  10         50.10         61.82         7.18 o                         
   8   2  10          2.56         14.82         7.84 o                         
  -6   3  10         40.37         30.05        18.74 o                         
  -5   3  10         62.29         55.37         8.05 o                         
  -4   3  10        360.81        356.40        13.41 o                         
  -3   3  10        332.82        382.83         9.50 o                         
  -2   3  10         57.45         54.31         2.94 o                         
  -1   3  10        920.00        968.77        16.62 o                         
   0   3  10        255.91        273.67        10.18 o                         
   1   3  10         12.62         14.11         2.19 o                         
   2   3  10        126.95        132.75        12.19 o                         
   3   3  10        511.15        573.54        13.21 o                         
   4   3  10          1.40          1.55         1.99 o                         
   5   3  10         51.27         37.83         3.18 o                         
   6   3  10         26.29         26.99         4.08 o                         
   7   3  10        129.97        171.02        11.91 o                         
   8   3  10        189.96        193.99        14.53 o                         
  -6   4  10         49.99         37.03         4.79 o                         
  -5   4  10        143.95        126.90         7.93 o                         
  -4   4  10         55.45         40.13         4.24 o                         
  -3   4  10          2.27          1.17         1.85 o                         
  -2   4  10          2.49          5.30         1.67 o                         
  -1   4  10        524.18        534.36        10.53 o                         
   0   4  10          0.21          2.07         1.43 o                         
   1   4  10         17.73         11.86         1.58 o                         
   2   4  10         35.76         40.21         2.50 o                         
   3   4  10        550.96        562.24        22.46 o                         
   4   4  10        527.95        545.24        30.84 o                         
   5   4  10         10.73          9.30         2.17 o                         
   6   4  10         55.51         43.05         4.22 o                         
   7   4  10         14.47         23.13         5.48 o                         
   8   4  10         13.15         21.98         6.68 o                         
  -6   5  10        119.30        120.70        10.46 o                         
  -5   5  10        180.49        166.45        11.92 o                         
  -4   5  10        285.69        256.34         8.74 o                         
  -3   5  10         41.21         35.35         3.06 o                         
  -2   5  10        267.81        291.42         6.77 o                         
  -1   5  10          2.08          1.80         1.77 o                         
   0   5  10        325.93        304.09        10.35 o                         
   1   5  10        256.47        269.90         6.13 o                         
   2   5  10        646.29        607.60        11.72 o                         
   3   5  10         61.21         47.68         3.45 o                         
   4   5  10         13.26          7.02         2.22 o                         
   5   5  10          0.30         -1.68         3.20 o                         
   6   5  10         12.35          4.75         2.55 o                         
   7   5  10         24.31         26.84         5.33 o                         
  -6   6  10         14.82          9.44         5.29 o                         
  -5   6  10        135.07        117.82        16.19 o                         
  -4   6  10        117.26        126.03         9.51 o                         
  -3   6  10        299.06        298.14         7.69 o                         
  -2   6  10       1030.31       1138.28        18.51 o                         
  -1   6  10          5.85          3.89         1.43 o                         
   0   6  10        853.10        852.15        15.58 o                         
   1   6  10          0.22          3.06         1.29 o                         
   2   6  10        358.57        397.65         8.46 o                         
   3   6  10         89.50         82.07         4.39 o                         
   4   6  10        243.09        186.49         9.50 o                         
   5   6  10         10.95          8.28         2.47 o                         
   6   6  10        154.21        168.73         8.26 o                         
   7   6  10        199.21        192.10        15.19 o                         
  -6   7  10         16.73         11.08         5.07 o                         
  -5   7  10          2.29          6.88         7.12 o                         
  -4   7  10         45.00         29.06         5.74 o                         
  -3   7  10         46.93         29.54         2.75 o                         
  -2   7  10          0.02         -0.42         1.72 o                         
  -1   7  10        129.37        139.28         4.61 o                         
   0   7  10          1.01          3.30         1.59 o                         
   1   7  10       3280.39       3629.61        57.34 o                         
   2   7  10         43.39         44.02         2.27 o                         
   3   7  10        230.16        231.43         9.75 o                         
   4   7  10         17.45         14.79         2.37 o                         
   5   7  10         10.55          1.17         2.15 o                         
   6   7  10          0.87          2.40         3.72 o                         
   7   7  10         60.01         69.89        13.22 o                         
  -6   8  10         87.73         82.69         9.83 o                         
  -5   8  10          1.71          6.42         5.76 o                         
  -4   8  10        106.91        115.68         6.33 o                         
  -3   8  10         93.41         84.46         4.12 o                         
  -2   8  10         43.75         57.38         3.39 o                         
  -1   8  10         11.27         12.88         1.74 o                         
   0   8  10          0.18          0.91         1.73 o                         
   1   8  10        161.95        178.28         7.90 o                         
   2   8  10        195.57        186.13         8.71 o                         
   3   8  10         17.65         17.12         3.34 o                         
   4   8  10        305.40        293.13        20.18 o                         
   5   8  10          9.03         15.10         3.33 o                         
   6   8  10         68.64         71.24        13.89 o                         
   7   8  10          2.62         10.93         7.84 o                         
  -6   9  10         16.56         13.19         6.07 o                         
  -5   9  10        173.05        167.11        23.68 o                         
  -4   9  10         81.28         85.42         6.72 o                         
  -3   9  10          0.03         -0.02         2.67 o                         
  -2   9  10          9.06          6.66         2.17 o                         
  -1   9  10        639.78        658.58        13.06 o                         
   0   9  10        721.60        715.41        14.70 o                         
   1   9  10       2582.43       2859.64        50.11 o                         
   2   9  10         18.97         12.64         3.36 o                         
   3   9  10         28.67         31.64         2.58 o                         
   4   9  10        101.97         88.57         6.31 o                         
   5   9  10         57.89         76.76         8.30 o                         
   6   9  10         29.66         41.20         6.56 o                         
  -5  10  10         57.96         53.88        10.02 o                         
  -4  10  10         99.95        102.88        15.48 o                         
  -3  10  10         81.65         84.82         5.26 o                         
  -2  10  10         12.09          9.75         3.45 o                         
  -1  10  10         69.06         59.86         4.85 o                         
   0  10  10        220.46        224.97         6.39 o                         
   1  10  10         59.46         45.24         4.26 o                         
   2  10  10          5.69          2.58         5.58 o                         
   3  10  10          2.71          2.26         2.64 o                         
   4  10  10         88.92         76.50         5.82 o                         
   5  10  10          3.54         -2.38         4.36 o                         
   6  10  10         48.15         63.01         9.33 o                         
  -5  11  10         14.52         10.11         8.39 o                         
  -4  11  10          2.00         -6.11         6.11 o                         
  -3  11  10         97.18        101.43         6.18 o                         
  -2  11  10        151.21        145.65         9.02 o                         
  -1  11  10        287.46        260.20         8.60 o                         
   0  11  10          4.12          1.40         5.87 o                         
   1  11  10        432.63        392.79        14.55 o                         
   2  11  10         56.80         63.59         8.47 o                         
   3  11  10        134.30        148.78        11.07 o                         
   4  11  10        240.18        283.81        11.82 o                         
   5  11  10         12.11          8.07         5.97 o                         
  -4  12  10         50.04         42.60         8.06 o                         
  -3  12  10        216.71        232.96        18.93 o                         
  -2  12  10        161.68        142.73        10.06 o                         
  -1  12  10          8.92          6.84         4.31 o                         
   0  12  10          6.32          0.14         3.94 o                         
   1  12  10          0.01          7.99         4.99 o                         
   2  12  10        368.81        367.19        26.29 o                         
   3  12  10         56.04         38.15         4.71 o                         
   4  12  10         26.95         19.41         4.74 o                         
   5  12  10         28.37         12.24         7.27 o                         
  -4  13  10          0.35         11.03         6.92 o                         
  -3  13  10         78.44         79.31        16.30 o                         
  -2  13  10          5.34         -7.69         7.69 o                         
  -1  13  10          0.85          1.88         4.78 o                         
   0  13  10          5.50          4.51         4.91 o                         
   1  13  10          4.78         -2.82         5.79 o                         
   2  13  10         78.72         77.56         9.49 o                         
   3  13  10         19.00         13.90         5.92 o                         
   4  13  10          2.89          8.02         4.38 o                         
  -2  14  10          2.23          3.37         5.00 o                         
  -1  14  10         54.73         50.74        14.09 o                         
   0  14  10          0.62          4.71        10.17 o                         
   1  14  10         69.06         82.93        13.51 o                         
   2  14  10          6.13          5.04         7.60 o                         
   3  14  10          6.92         12.34         7.24 o                         
  -1  15  10          0.14         -2.00         9.49 o                         
   0  15  10        114.70         98.78        13.65 o                         
   1  15  10          0.12         -0.21         7.61 o                         
   0  -8  11          2.28         11.41         6.03 o                         
   1  -8  11        264.05        247.51        18.38 o                         
   2  -8  11         91.36        120.94        12.99 o                         
   3  -8  11         82.47         90.52        13.43 o                         
  -2  -7  11         29.08         31.79         8.59 o                         
  -1  -7  11          4.67          7.47         6.45 o                         
   0  -7  11         17.56         24.86        10.17 o                         
   1  -7  11        132.08        115.91        10.99 o                         
   2  -7  11          0.49          0.61         6.15 o                         
   3  -7  11         12.70         23.46         6.74 o                         
   4  -7  11         52.52         45.58        12.64 o                         
  -3  -6  11          0.05         -5.33         5.33 o                         
  -2  -6  11         22.13         26.94         8.56 o                         
  -1  -6  11         84.40         82.04         6.04 o                         
   0  -6  11          0.26          0.34         3.17 o                         
   1  -6  11        127.13        156.50        14.56 o                         
   2  -6  11          9.57         -3.31         7.27 o                         
   3  -6  11         14.93         16.65         7.70 o                         
   4  -6  11         45.55         60.06        10.77 o                         
   5  -6  11          3.01          1.29         8.57 o                         
  -4  -5  11         90.26         95.98        23.97 o                         
  -3  -5  11         12.15         12.81         6.76 o                         
  -2  -5  11         46.34         45.10         9.54 o                         
  -1  -5  11         32.32         34.93         6.01 o                         
   0  -5  11        199.46        188.99        12.45 o                         
   1  -5  11         50.18         41.95         5.23 o                         
   2  -5  11         51.83         56.64         5.41 o                         
   3  -5  11         78.96         97.08         9.86 o                         
   4  -5  11        128.97        131.15        11.66 o                         
   5  -5  11         20.63         15.84         8.42 o                         
   6  -5  11          0.01         -8.72         8.72 o                         
  -4  -4  11         80.80         86.27        12.06 o                         
  -3  -4  11          3.16          9.72         6.91 o                         
  -2  -4  11         74.38         76.02         5.68 o                         
  -1  -4  11         43.84         45.81         5.94 o                         
   0  -4  11        224.12        207.02         8.56 o                         
   1  -4  11         11.67          9.67         3.76 o                         
   2  -4  11          3.57          0.11         4.57 o                         
   3  -4  11         37.76         32.39         2.81 o                         
   4  -4  11          2.16          5.06         6.20 o                         
   5  -4  11         76.75         87.72         7.67 o                         
   6  -4  11         61.16         49.20         9.63 o                         
  -5  -3  11         31.82         33.12         5.45 o                         
  -4  -3  11          2.21         -4.69         4.82 o                         
  -3  -3  11        420.18        433.48        13.21 o                         
  -2  -3  11         39.20         32.29         4.39 o                         
  -1  -3  11          1.43          0.39         3.02 o                         
   0  -3  11        370.37        331.65        13.15 o                         
   1  -3  11         38.96         33.90         4.39 o                         
   2  -3  11         58.87         55.53         4.01 o                         
   3  -3  11          0.14          1.41         2.38 o                         
   4  -3  11         15.76         23.24         6.21 o                         
   5  -3  11        171.62        181.51        18.37 o                         
   6  -3  11         37.24         44.41        18.16 o                         
   7  -3  11         13.87         13.66        11.62 o                         
  -5  -2  11          5.22          7.93         3.49 o                         
  -4  -2  11        401.10        418.37        17.13 o                         
  -3  -2  11         73.58         67.67         5.28 o                         
  -2  -2  11         22.38         19.39         2.52 o                         
  -1  -2  11          1.22          3.25         2.14 o                         
   0  -2  11        295.47        277.15        12.41 o                         
   1  -2  11        180.56        191.84         6.95 o                         
   2  -2  11        397.32        428.38        11.76 o                         
   3  -2  11        258.66        237.82         9.95 o                         
   4  -2  11        108.25        106.93         5.87 o                         
   5  -2  11         33.31         31.97         4.54 o                         
   6  -2  11         12.12         19.54         4.85 o                         
   7  -2  11         75.84         20.05        12.20 o                         
  -5  -1  11          8.82          5.18         3.76 o                         
  -4  -1  11         17.57         18.10         5.37 o                         
  -3  -1  11         78.82         61.82         4.87 o                         
  -2  -1  11       1405.75       1462.15        25.20 o                         
  -1  -1  11        286.51        289.43         7.41 o                         
   0  -1  11        123.31        115.44         8.12 o                         
   1  -1  11        985.49       1066.04        28.00 o                         
   2  -1  11          9.23          6.25         3.51 o                         
   3  -1  11        128.32        122.23        10.27 o                         
   4  -1  11         41.51         38.89         3.96 o                         
   5  -1  11          1.23         -1.75         1.77 o                         
   6  -1  11          6.39         10.49         4.77 o                         
   7  -1  11          7.22         21.50        10.17 o                         
  -6   0  11          1.27          8.61         6.86 o                         
  -5   0  11         17.88         17.05         3.26 o                         
  -4   0  11         13.65          9.04         2.34 o                         
  -3   0  11        829.75        877.02        17.91 o                         
  -2   0  11          2.01         -0.46         2.23 o                         
  -1   0  11         81.98         81.47         3.43 o                         
   0   0  11         91.58        105.94         4.23 o                         
   1   0  11        203.33        216.49         9.27 o                         
   2   0  11         60.50         48.63         4.11 o                         
   3   0  11         29.21         42.15         5.75 o                         
   4   0  11         44.82         38.46         3.96 o                         
   5   0  11         76.58         69.99         3.68 o                         
   6   0  11         60.53         67.78         4.74 o                         
   7   0  11          1.39          4.65         8.72 o                         
  -6   1  11        103.15        106.85         9.43 o                         
  -5   1  11          0.02         -1.75         3.35 o                         
  -4   1  11         14.53         10.75         2.06 o                         
  -3   1  11        360.96        392.65         9.86 o                         
  -2   1  11       1647.17       1801.60        31.65 o                         
  -1   1  11        469.59        475.62        11.55 o                         
   0   1  11        206.50        222.83         6.64 o                         
   1   1  11        227.85        244.09        16.86 o                         
   2   1  11        405.74        397.24        10.07 o                         
   3   1  11        744.04        815.50        23.57 o                         
   4   1  11        216.65        220.66         7.64 o                         
   5   1  11          0.01         -0.69         2.27 o                         
   6   1  11          1.92         -2.26         2.26 o                         
   7   1  11        162.94        169.55        12.20 o                         
  -6   2  11          0.58          1.54         5.74 o                         
  -5   2  11          2.34          3.90         2.93 o                         
  -4   2  11         14.82         13.75         3.03 o                         
  -3   2  11          1.79          1.35         1.72 o                         
  -2   2  11          0.13          1.78         1.93 o                         
  -1   2  11        338.16        342.08         8.41 o                         
   0   2  11       1019.17       1127.66        22.62 o                         
   1   2  11        179.39        173.85         6.62 o                         
   2   2  11       1899.16       2044.79        37.90 o                         
   3   2  11         21.96         18.92         2.96 o                         
   4   2  11          3.04          0.96         1.79 o                         
   5   2  11         35.17         35.16         3.63 o                         
   6   2  11        267.20        289.30        11.53 o                         
   7   2  11         39.48         58.52        19.03 o                         
  -5   3  11          5.15          2.30         5.42 o                         
  -4   3  11         36.05         36.73         2.80 o                         
  -3   3  11          9.85          8.27         1.99 o                         
  -2   3  11          0.14          1.86         1.45 o                         
  -1   3  11         89.19        108.06         4.40 o                         
   0   3  11        488.59        564.71        13.77 o                         
   1   3  11        106.26        103.87         4.25 o                         
   2   3  11        866.44        904.44        40.02 o                         
   3   3  11        533.72        515.10        12.13 o                         
   4   3  11          4.65          2.09         2.08 o                         
   5   3  11        202.95        211.99        16.60 o                         
   6   3  11          3.26         11.32         3.21 o                         
   7   3  11          1.13         -4.94         6.97 o                         
  -6   4  11         27.85         28.60         4.39 o                         
  -5   4  11          0.04          1.28         2.62 o                         
  -4   4  11        108.61        102.26         4.28 o                         
  -3   4  11         16.35         14.85         2.05 o                         
  -2   4  11        102.56        103.52         3.52 o                         
  -1   4  11        298.74        313.28         7.31 o                         
   0   4  11          9.83          5.44         2.63 o                         
   1   4  11        156.33        152.48         7.49 o                         
   2   4  11          1.55          3.65         1.55 o                         
   3   4  11        230.77        227.54         9.80 o                         
   4   4  11        104.69         89.49         5.96 o                         
   5   4  11        693.32        745.81        19.84 o                         
   6   4  11        135.06        131.15         6.78 o                         
   7   4  11          4.30          3.25        10.90 o                         
  -6   5  11         32.15         26.12         4.66 o                         
  -5   5  11         21.92          8.80         7.35 o                         
  -4   5  11          0.96          4.82         2.60 o                         
  -3   5  11         37.40         30.57         2.68 o                         
  -2   5  11        102.79        115.40         3.81 o                         
  -1   5  11        206.50        235.10         6.17 o                         
   0   5  11       1462.21       1488.68        26.19 o                         
   1   5  11        184.32        184.35         5.09 o                         
   2   5  11        539.58        555.85        11.52 o                         
   3   5  11        217.47        209.76        10.95 o                         
   4   5  11         59.74         74.87         8.04 o                         
   5   5  11         23.04         35.04         3.59 o                         
   6   5  11         50.41         47.63         4.88 o                         
   7   5  11         60.88         36.73         7.41 o                         
  -6   6  11          2.92          4.46         5.95 o                         
  -5   6  11         49.78         44.57         8.57 o                         
  -4   6  11          0.55          2.18         3.88 o                         
  -3   6  11         52.23         54.54         4.18 o                         
  -2   6  11          1.85          1.87         2.05 o                         
  -1   6  11          3.77          6.13         1.79 o                         
   0   6  11          7.57          4.73         1.88 o                         
   1   6  11         15.51         24.80         3.27 o                         
   2   6  11         96.39         90.23         5.04 o                         
   3   6  11        191.83        178.61         6.33 o                         
   4   6  11         13.39          9.94         2.91 o                         
   5   6  11        444.40        515.73        22.08 o                         
   6   6  11         54.61         63.13         4.86 o                         
   7   6  11         66.99         74.55         9.47 o                         
  -6   7  11          0.09         -2.87         4.52 o                         
  -5   7  11          0.58          5.92         4.61 o                         
  -4   7  11        128.96        130.03         6.39 o                         
  -3   7  11        126.42        128.86         5.72 o                         
  -2   7  11         19.17          8.00         1.88 o                         
  -1   7  11          7.45          7.52         1.75 o                         
   0   7  11        239.44        251.20         9.49 o                         
   1   7  11       1461.52       1669.82        31.34 o                         
   2   7  11       2402.12       2539.33        82.09 o                         
   3   7  11         37.37         32.19         2.46 o                         
   4   7  11        185.01        158.23        10.11 o                         
   5   7  11         43.57         23.02         2.88 o                         
   6   7  11         10.73          0.05         4.91 o                         
   7   7  11          2.87          6.98         6.38 o                         
  -6   8  11        110.63        111.47        13.80 o                         
  -5   8  11         54.98         55.39        12.49 o                         
  -4   8  11        100.68         93.33        12.33 o                         
  -3   8  11         82.06         59.89         5.20 o                         
  -2   8  11          6.82          3.87         1.82 o                         
  -1   8  11        128.99        156.41         4.61 o                         
   0   8  11          0.43          1.83         2.21 o                         
   1   8  11          0.62          0.42         2.63 o                         
   2   8  11          1.06          1.55         2.78 o                         
   3   8  11        311.47        293.84        10.66 o                         
   4   8  11         42.40         38.91         4.99 o                         
   5   8  11         52.30         55.78         5.39 o                         
   6   8  11        209.03        248.58        21.60 o                         
   7   8  11        120.50        126.31        12.08 o                         
  -5   9  11         71.14         55.20        15.84 o                         
  -4   9  11         13.47         13.58         3.45 o                         
  -3   9  11         88.21         73.07         6.15 o                         
  -2   9  11         17.77          8.25         3.49 o                         
  -1   9  11          1.76          3.16         2.47 o                         
   0   9  11         10.62          3.32         2.53 o                         
   1   9  11         22.46         26.06         3.94 o                         
   2   9  11       1045.53       1096.42        40.48 o                         
   3   9  11         29.57         31.11        12.13 o                         
   4   9  11         64.18         48.20         6.17 o                         
   5   9  11        150.91        147.15        13.63 o                         
   6   9  11         47.72         38.74         7.70 o                         
  -5  10  11          3.67          8.86         6.37 o                         
  -4  10  11         16.20         11.52         5.64 o                         
  -3  10  11        141.41        148.77         7.34 o                         
  -2  10  11         68.27         63.90         4.55 o                         
  -1  10  11         34.02         40.17         5.43 o                         
   0  10  11         66.68         46.32         2.82 o                         
   1  10  11          6.79          7.35         2.34 o                         
   2  10  11         23.84         21.60         5.03 o                         
   3  10  11         23.26         21.22         3.02 o                         
   4  10  11         36.68         30.14         5.36 o                         
   5  10  11         40.96         34.94         6.82 o                         
   6  10  11          0.53         -4.59         6.56 o                         
  -5  11  11         14.03          9.81         8.64 o                         
  -4  11  11         71.26         65.10         8.91 o                         
  -3  11  11         82.89         77.48         5.70 o                         
  -2  11  11         19.27          7.42         3.25 o                         
  -1  11  11         18.51         15.36         3.00 o                         
   0  11  11          6.84         13.07         3.76 o                         
   1  11  11        248.91        246.40        25.61 o                         
   2  11  11        143.14        150.22         7.31 o                         
   3  11  11         96.63        106.30        12.11 o                         
   4  11  11         30.79         50.84         6.79 o                         
   5  11  11         11.49         -1.84        14.95 o                         
  -4  12  11         37.40         33.80         7.03 o                         
  -3  12  11         10.16         16.15         5.85 o                         
  -2  12  11        115.79        105.14         7.56 o                         
  -1  12  11         24.59         34.09         4.44 o                         
   0  12  11         65.82         68.58         5.80 o                         
   1  12  11          1.81          7.40         6.12 o                         
   2  12  11        211.57        177.41         8.97 o                         
   3  12  11          1.07          4.75         3.95 o                         
   4  12  11          0.76          2.69         4.80 o                         
   5  12  11        119.57        120.13        10.10 o                         
  -3  13  11          3.49          2.17         9.28 o                         
  -2  13  11         84.13         80.35         7.99 o                         
  -1  13  11         28.98         38.63         7.26 o                         
   0  13  11        109.72        123.40        18.30 o                         
   1  13  11        105.99         68.22         9.74 o                         
   2  13  11         18.44         10.44         6.49 o                         
   3  13  11         10.23         18.48         6.45 o                         
   4  13  11          3.03          4.99         7.48 o                         
  -2  14  11          2.50         -3.87         7.99 o                         
  -1  14  11         11.72          1.44         8.76 o                         
   0  14  11          0.83         -5.24         5.24 o                         
   1  14  11         30.30         45.58        11.25 o                         
   2  14  11          2.29          7.83         6.15 o                         
   3  14  11          1.59          0.12         5.79 o                         
   0  15  11         40.90         44.34         8.48 o                         
  -1  -7  12          0.99         -3.45         9.30 o                         
   0  -7  12         11.16          3.28         6.62 o                         
   1  -7  12        185.34        195.34        52.01 o                         
   2  -7  12          1.78          7.81        10.89 o                         
   3  -7  12          6.70         19.75         9.84 o                         
  -2  -6  12         30.03         30.87         6.84 o                         
  -1  -6  12        107.49        101.28        15.17 o                         
   0  -6  12        120.53        106.74         8.64 o                         
   1  -6  12         94.45        100.99        10.75 o                         
   2  -6  12         10.87          4.56         6.14 o                         
   3  -6  12        107.89        115.27        11.50 o                         
   4  -6  12         17.21          5.78         9.63 o                         
  -3  -5  12         16.58         28.90         6.99 o                         
  -2  -5  12         51.77         55.24         7.54 o                         
  -1  -5  12         13.83          4.08         3.99 o                         
   0  -5  12         32.56         27.78         4.09 o                         
   1  -5  12          5.51          5.79         4.22 o                         
   2  -5  12         16.06         19.51         6.77 o                         
   3  -5  12          9.26          9.52         5.79 o                         
   4  -5  12         13.95          0.71         8.43 o                         
   5  -5  12          8.44         24.84        12.35 o                         
  -4  -4  12         21.13         17.57         8.48 o                         
  -3  -4  12         32.84         35.57         7.99 o                         
  -2  -4  12          3.19          1.84         5.14 o                         
  -1  -4  12          0.88          0.13         3.60 o                         
   0  -4  12         49.62         52.85         4.21 o                         
   1  -4  12         91.63         93.46         6.25 o                         
   2  -4  12         74.96         74.77         5.56 o                         
   3  -4  12         13.07          6.73         3.26 o                         
   4  -4  12         13.73         10.23         6.15 o                         
   5  -4  12         14.20         31.61        15.69 o                         
   6  -4  12         16.90         11.17         9.59 o                         
  -4  -3  12         86.13         89.83        11.37 o                         
  -3  -3  12        267.39        311.88        17.87 o                         
  -2  -3  12          1.89          1.27         3.95 o                         
  -1  -3  12          0.04         -2.92         2.92 o                         
   0  -3  12         14.77         11.15         4.10 o                         
   1  -3  12        261.48        266.49        17.66 o                         
   2  -3  12        407.97        415.46        25.91 o                         
   3  -3  12         55.25         57.23         4.75 o                         
   4  -3  12         14.15          8.33         4.12 o                         
   5  -3  12          4.52          7.05         4.36 o                         
   6  -3  12         11.54         10.38         9.91 o                         
  -5  -2  12          7.07          4.68         6.46 o                         
  -4  -2  12         12.65          4.64         4.65 o                         
  -3  -2  12          8.15          9.89         3.69 o                         
  -2  -2  12        352.56        339.44        19.58 o                         
  -1  -2  12         46.01         38.35         3.67 o                         
   0  -2  12          9.81          5.24         2.74 o                         
   1  -2  12        962.88        981.00        26.28 o                         
   2  -2  12        256.36        243.29         8.45 o                         
   3  -2  12        213.21        202.57        27.47 o                         
   4  -2  12        293.07        276.45         9.11 o                         
   5  -2  12        350.37        399.47        15.56 o                         
   6  -2  12        326.82        403.28        77.29 o                         
   7  -2  12        111.46        110.12        22.66 o                         
  -5  -1  12         35.26         46.21         5.43 o                         
  -4  -1  12          0.92         -3.29         3.29 o                         
  -3  -1  12         78.21         81.95        10.11 o                         
  -2  -1  12        438.08        468.32        12.01 o                         
  -1  -1  12        119.86        107.87         4.07 o                         
   0  -1  12         19.21         18.38         2.80 o                         
   1  -1  12        390.10        402.21        13.43 o                         
   2  -1  12        738.79        788.91        22.36 o                         
   3  -1  12          8.18          1.47         5.62 o                         
   4  -1  12         75.77         67.84         5.83 o                         
   5  -1  12        299.83        262.98        17.46 o                         
   6  -1  12         19.77         21.59         6.36 o                         
   7  -1  12          8.35         -2.03        10.17 o                         
  -5   0  12         11.80         10.94         3.85 o                         
  -4   0  12        186.58        168.09         8.51 o                         
  -3   0  12          5.35          2.17         2.32 o                         
  -2   0  12        424.18        439.68         9.67 o                         
  -1   0  12         12.73         12.26         2.85 o                         
   0   0  12         28.98         26.52         3.59 o                         
   1   0  12         23.62         27.33         4.00 o                         
   2   0  12        948.53       1012.06        23.28 o                         
   3   0  12        403.22        436.16        13.86 o                         
   4   0  12        326.71        349.99        11.81 o                         
   5   0  12        166.73        145.34         6.51 o                         
   6   0  12          0.06          6.62         3.73 o                         
   7   0  12          8.65         15.69        12.78 o                         
  -5   1  12         54.41         56.39         5.41 o                         
  -4   1  12         56.72         46.94         4.84 o                         
  -3   1  12        165.33        168.28         5.62 o                         
  -2   1  12        374.58        399.24        14.57 o                         
  -1   1  12         52.62         45.20         3.77 o                         
   0   1  12          7.84         14.11         2.86 o                         
   1   1  12         68.66         59.58         5.20 o                         
   2   1  12        670.84        697.99        19.13 o                         
   3   1  12         30.91         32.56         4.01 o                         
   4   1  12          6.25         10.35         3.15 o                         
   5   1  12         17.54         15.14         2.75 o                         
   6   1  12        190.71        191.20        12.33 o                         
   7   1  12        124.25        184.21        18.60 o                         
  -6   2  12         69.23        103.10        22.23 o                         
  -5   2  12         17.35         14.07         4.70 o                         
  -4   2  12         13.99          4.04         4.46 o                         
  -3   2  12        211.40        216.75        10.27 o                         
  -2   2  12       1172.84       1269.70        23.05 o                         
  -1   2  12         35.26         33.61         4.71 o                         
   0   2  12          3.17         -0.17         2.48 o                         
   1   2  12        144.31        150.11         6.47 o                         
   2   2  12         50.09         39.74         3.52 o                         
   3   2  12         34.14         34.76         2.70 o                         
   4   2  12         19.29         16.08         4.08 o                         
   5   2  12        144.09        136.83         6.19 o                         
   6   2  12         30.46         32.63         5.02 o                         
   7   2  12         55.95         53.47         6.99 o                         
  -6   3  12         21.83         22.35        10.95 o                         
  -5   3  12        185.33        187.29        22.57 o                         
  -4   3  12          6.72          4.50         2.48 o                         
  -3   3  12        216.75        249.15        11.09 o                         
  -2   3  12          9.87         12.14         1.91 o                         
  -1   3  12         88.22         90.78         3.83 o                         
   0   3  12        421.43        455.72        12.67 o                         
   1   3  12        173.80        191.65         9.52 o                         
   2   3  12         52.45         44.10         4.02 o                         
   3   3  12          4.03          3.87         2.16 o                         
   4   3  12        371.50        356.05        12.06 o                         
   5   3  12         54.47         68.62         6.36 o                         
   6   3  12         10.11         10.58         3.53 o                         
   7   3  12          7.40          8.53        16.27 o                         
  -6   4  12         70.68         54.77         9.88 o                         
  -5   4  12         32.73         13.86         5.76 o                         
  -4   4  12         68.41         65.37         7.24 o                         
  -3   4  12          4.60          1.66         3.10 o                         
  -2   4  12         45.07         53.71         2.86 o                         
  -1   4  12         89.76         86.01         3.81 o                         
   0   4  12        215.27        235.38         9.59 o                         
   1   4  12        453.55        480.19        11.99 o                         
   2   4  12         59.47         72.55         3.64 o                         
   3   4  12        847.90        823.35        16.56 o                         
   4   4  12         49.22         45.61         6.07 o                         
   5   4  12         96.76        119.36         7.28 o                         
   6   4  12        339.93        383.58        17.07 o                         
   7   4  12         90.09         83.76        10.19 o                         
  -6   5  12          9.30          3.40         5.74 o                         
  -5   5  12         91.06         90.66         9.19 o                         
  -4   5  12          2.18          4.55         3.25 o                         
  -3   5  12         98.89        101.22         5.37 o                         
  -2   5  12         56.99         55.29         2.84 o                         
  -1   5  12          0.23          0.21         1.93 o                         
   0   5  12         79.23         63.47         4.46 o                         
   1   5  12         33.11         29.44         2.76 o                         
   2   5  12         17.24         14.57         2.65 o                         
   3   5  12         56.86         66.21         6.06 o                         
   4   5  12         66.61         80.16         4.99 o                         
   5   5  12         37.01         40.93         4.35 o                         
   6   5  12         75.05         61.33         5.26 o                         
   7   5  12         53.67         41.01        14.53 o                         
  -6   6  12          0.11          9.83         5.08 o                         
  -5   6  12          5.60         12.22         5.51 o                         
  -4   6  12         87.34         97.56         5.61 o                         
  -3   6  12          3.09          3.45         2.33 o                         
  -2   6  12        146.44        141.55         4.75 o                         
  -1   6  12        113.86        111.15         3.97 o                         
   0   6  12         25.69         20.90         2.55 o                         
   1   6  12         57.39         64.97         3.24 o                         
   2   6  12        154.75        178.19         5.21 o                         
   3   6  12         56.37         44.48         3.84 o                         
   4   6  12         14.91         11.04         3.86 o                         
   5   6  12        193.52        188.50         9.90 o                         
   6   6  12         54.94         65.75         5.25 o                         
   7   6  12          4.06          3.52         4.88 o                         
  -5   7  12          0.01         -0.08         5.79 o                         
  -4   7  12         86.76         88.63         7.88 o                         
  -3   7  12         68.02         46.30         3.58 o                         
  -2   7  12         30.64         18.07         2.30 o                         
  -1   7  12          7.26          3.49         2.25 o                         
   0   7  12        152.34        138.30         4.88 o                         
   1   7  12       2005.36       2209.92        38.22 o                         
   2   7  12        179.67        174.56         6.03 o                         
   3   7  12         14.86         17.19         2.25 o                         
   4   7  12         85.19         80.68         9.47 o                         
   5   7  12          3.46         -1.33         4.49 o                         
   6   7  12        204.55        211.13        16.46 o                         
   7   7  12          1.63          6.97         5.58 o                         
  -5   8  12         11.92          1.11         6.83 o                         
  -4   8  12          0.21         -4.12         4.12 o                         
  -3   8  12         24.32          9.86         3.22 o                         
  -2   8  12        839.03        805.40        18.51 o                         
  -1   8  12         69.14         71.51         3.32 o                         
   0   8  12         26.98         34.34         3.04 o                         
   1   8  12       1511.73       1704.66        31.45 o                         
   2   8  12        122.11        110.66         3.94 o                         
   3   8  12         42.84         38.49         2.77 o                         
   4   8  12        207.51        200.69        19.04 o                         
   5   8  12         25.58         33.85         5.37 o                         
   6   8  12         73.99         72.59         8.00 o                         
  -5   9  12          9.70          8.36         7.12 o                         
  -4   9  12         18.47         28.95         8.47 o                         
  -3   9  12         21.28         26.88         3.83 o                         
  -2   9  12         43.70         49.02         3.61 o                         
  -1   9  12        105.64        108.68         6.37 o                         
   0   9  12        384.21        340.30        12.43 o                         
   1   9  12         35.92         26.62         3.12 o                         
   2   9  12        276.58        271.65        12.19 o                         
   3   9  12          1.70         -0.67         3.24 o                         
   4   9  12         15.12         11.81         4.24 o                         
   5   9  12         17.66         21.47         4.34 o                         
   6   9  12         49.46         45.74        12.20 o                         
  -5  10  12         15.26         14.49         8.59 o                         
  -4  10  12          0.35          2.99         5.45 o                         
  -3  10  12         88.69         92.65         8.28 o                         
  -2  10  12          0.97         -2.62         3.63 o                         
  -1  10  12         86.35         78.59         5.13 o                         
   0  10  12         19.34         26.37         3.80 o                         
   1  10  12          0.01         -2.38         3.22 o                         
   2  10  12         36.11         26.22         4.61 o                         
   3  10  12          2.57          4.26         4.72 o                         
   4  10  12          1.38         -1.67         3.95 o                         
   5  10  12         74.80         73.51         7.88 o                         
   6  10  12         12.37          5.68         8.49 o                         
  -4  11  12        111.91         89.33        11.91 o                         
  -3  11  12          4.96         -0.31         4.62 o                         
  -2  11  12         54.74         41.73         4.86 o                         
  -1  11  12         84.84         75.84         6.65 o                         
   0  11  12          1.02          2.19         1.74 o                         
   1  11  12        171.79        166.86         8.91 o                         
   2  11  12        134.35        128.55         8.48 o                         
   3  11  12         21.41         17.94         5.78 o                         
   4  11  12        140.71        162.49        15.57 o                         
   5  11  12         11.85          8.82         6.88 o                         
  -4  12  12          8.44         29.80        15.11 o                         
  -3  12  12        200.07        195.03        12.18 o                         
  -2  12  12         13.05         26.01         6.23 o                         
  -1  12  12         22.83         18.38         4.84 o                         
   0  12  12         10.92          8.78         4.62 o                         
   1  12  12         32.32         21.67         6.06 o                         
   2  12  12          2.74          9.65         5.24 o                         
   3  12  12         29.88         20.21         7.26 o                         
   4  12  12         28.19         19.05         6.59 o                         
   5  12  12          0.49         -1.92         7.04 o                         
  -3  13  12          2.18          3.59         5.80 o                         
  -2  13  12         21.97         19.86         6.42 o                         
  -1  13  12         17.97         12.01         4.73 o                         
   0  13  12         41.42         50.31        10.02 o                         
   1  13  12          2.69         -1.00         5.67 o                         
   2  13  12         23.35         32.84         9.77 o                         
   3  13  12          0.03         -6.34         7.32 o                         
   4  13  12          3.17          3.28         5.82 o                         
  -2  14  12         12.91          8.06         6.85 o                         
  -1  14  12          4.69         -7.78        10.53 o                         
   0  14  12          7.11          8.99         7.99 o                         
   1  14  12         11.15          7.23         6.87 o                         
   2  14  12          5.69          2.46        13.22 o                         
  -1  -6  13         11.92          5.46         9.21 o                         
   0  -6  13         27.37         28.54         8.30 o                         
   1  -6  13         64.14         68.65        11.30 o                         
   2  -6  13          1.09         12.99         9.54 o                         
   3  -6  13         30.34         20.07        14.53 o                         
  -2  -5  13          0.01          5.59        10.75 o                         
  -1  -5  13          1.54          2.70         6.36 o                         
   0  -5  13         23.46         31.79         6.67 o                         
   1  -5  13          1.99          2.88         7.80 o                         
   2  -5  13          0.02         -5.55         5.55 o                         
   3  -5  13         33.46         32.83         9.65 o                         
   4  -5  13          2.96         -9.41         9.49 o                         
  -3  -4  13          1.32         -1.19         8.63 o                         
  -2  -4  13          4.87          3.87         6.16 o                         
  -1  -4  13          7.55          5.90         4.95 o                         
   0  -4  13          0.39         -4.07         4.07 o                         
   1  -4  13        162.64        170.76         9.81 o                         
   2  -4  13        168.76        173.54        12.93 o                         
   3  -4  13         12.03          1.28         6.66 o                         
   4  -4  13         10.25          6.86        18.45 o                         
   5  -4  13         10.01          3.03        15.54 o                         
  -3  -3  13          4.32         11.82         6.77 o                         
  -2  -3  13         12.53         15.59         5.55 o                         
  -1  -3  13        404.47        367.47        14.83 o                         
   0  -3  13         93.80         81.01         5.18 o                         
   1  -3  13        261.40        233.25         9.44 o                         
   2  -3  13        280.52        282.92        21.07 o                         
   3  -3  13          1.18          3.35         3.66 o                         
   4  -3  13          1.16          0.61         4.55 o                         
   5  -3  13          0.18          4.48         5.54 o                         
   6  -3  13          0.07         10.86         6.70 o                         
  -4  -2  13          0.01          7.13         5.30 o                         
  -3  -2  13          0.91          1.54         6.41 o                         
  -2  -2  13          3.71          9.05         4.96 o                         
  -1  -2  13        457.41        465.07        18.37 o                         
   0  -2  13          3.66          9.46         4.34 o                         
   1  -2  13         13.66          9.72         4.62 o                         
   2  -2  13          9.13         12.60         3.54 o                         
   3  -2  13        174.30        166.04        17.64 o                         
   4  -2  13          7.62         -0.57         5.09 o                         
   5  -2  13         63.44         83.71        18.89 o                         
   6  -2  13         18.42         16.66        21.50 o                         
  -4  -1  13        116.12        110.75         7.13 o                         
  -3  -1  13         75.58         78.02        12.77 o                         
  -2  -1  13         99.83         88.03         5.07 o                         
  -1  -1  13        771.71        830.44        21.45 o                         
   0  -1  13        104.57        103.34         6.72 o                         
   1  -1  13         67.67         72.66         8.90 o                         
   2  -1  13         85.26         93.84         7.65 o                         
   3  -1  13        166.95        153.21        13.80 o                         
   4  -1  13         73.75         84.80        13.55 o                         
   5  -1  13          3.45          1.89         4.10 o                         
   6  -1  13          0.39         -3.47        10.04 o                         
  -5   0  13        179.80        187.88         9.08 o                         
  -4   0  13          0.27          3.52         3.99 o                         
  -3   0  13          0.64          4.27         2.93 o                         
  -2   0  13         20.51         21.54         3.14 o                         
  -1   0  13        322.70        310.11         9.58 o                         
   0   0  13         20.51         25.66         3.72 o                         
   1   0  13        129.46        126.99         6.55 o                         
   2   0  13         42.71         49.64         4.94 o                         
   3   0  13         20.74         31.00         5.80 o                         
   4   0  13          6.77          6.68         3.13 o                         
   5   0  13         45.91         36.48         3.88 o                         
   6   0  13         88.05         67.74        10.16 o                         
   7   0  13         40.45         53.17        11.62 o                         
  -5   1  13         50.92         61.93         6.97 o                         
  -4   1  13          1.77          0.95         3.84 o                         
  -3   1  13          4.42          4.37         3.07 o                         
  -2   1  13        180.44        174.20         7.83 o                         
  -1   1  13         53.12         43.61         3.84 o                         
   0   1  13        329.82        331.33        10.54 o                         
   1   1  13         60.62         50.54         3.98 o                         
   2   1  13        189.03        189.59        12.62 o                         
   3   1  13         63.38         51.17         4.88 o                         
   4   1  13        487.86        519.19        16.46 o                         
   5   1  13         63.33         55.64         3.94 o                         
   6   1  13          7.30          8.33         3.29 o                         
   7   1  13         29.36         61.89        14.24 o                         
  -5   2  13         17.82         22.63         6.99 o                         
  -4   2  13        160.82        187.05        11.76 o                         
  -3   2  13         13.24          8.66         3.31 o                         
  -2   2  13        198.08        190.85         7.64 o                         
  -1   2  13         29.19         20.34         4.36 o                         
   0   2  13        235.13        265.16         8.26 o                         
   1   2  13          3.58          3.05         2.34 o                         
   2   2  13         24.28         15.72         2.44 o                         
   3   2  13        133.31        140.23         6.18 o                         
   4   2  13        162.75        168.54         7.31 o                         
   5   2  13        260.96        298.35        14.82 o                         
   6   2  13          0.07          0.43         3.02 o                         
   7   2  13          3.79          7.84        10.75 o                         
  -5   3  13         42.80         36.83         9.09 o                         
  -4   3  13          1.18         -0.72         4.98 o                         
  -3   3  13         82.73         73.18         4.56 o                         
  -2   3  13          0.57         -0.63         2.63 o                         
  -1   3  13        194.13        196.33         8.81 o                         
   0   3  13        832.92        910.72        18.61 o                         
   1   3  13         20.52         26.51         3.45 o                         
   2   3  13         95.26         95.20         5.37 o                         
   3   3  13        478.76        475.62        24.64 o                         
   4   3  13          8.33          4.94         1.98 o                         
   5   3  13         67.92         91.75        15.05 o                         
   6   3  13        103.71         76.77         6.10 o                         
   7   3  13         56.39         48.45        19.32 o                         
  -5   4  13          0.43         -0.47         5.23 o                         
  -4   4  13         17.70         10.25         5.39 o                         
  -3   4  13         22.81         22.22         4.16 o                         
  -2   4  13        103.93         93.63         4.94 o                         
  -1   4  13        582.72        626.33        14.94 o                         
   0   4  13        110.02        117.63         4.76 o                         
   1   4  13        248.73        262.32         7.22 o                         
   2   4  13         16.65         11.57         3.48 o                         
   3   4  13        241.04        274.13         9.86 o                         
   4   4  13        142.75        147.70        10.04 o                         
   5   4  13        175.62        186.60        10.27 o                         
   6   4  13         55.34         48.85         5.45 o                         
   7   4  13          0.08          1.08         4.82 o                         
  -5   5  13          1.50          3.02         5.61 o                         
  -4   5  13         91.35         80.24        13.30 o                         
  -3   5  13        177.07        187.97         6.92 o                         
  -2   5  13         67.44         55.94         4.87 o                         
  -1   5  13          0.60          5.38         2.72 o                         
   0   5  13         72.63         61.46         6.48 o                         
   1   5  13         67.66         64.60         4.85 o                         
   2   5  13          3.45          1.87         1.84 o                         
   3   5  13        190.69        217.60        10.83 o                         
   4   5  13         37.77         25.68         4.61 o                         
   5   5  13        332.75        348.46        21.09 o                         
   6   5  13          0.07          0.93         4.29 o                         
   7   5  13          4.80         10.42         5.23 o                         
  -5   6  13        106.96        126.19        43.87 o                         
  -4   6  13         13.82         12.15         5.85 o                         
  -3   6  13          0.21          2.03         3.37 o                         
  -2   6  13        109.95         93.57         4.39 o                         
  -1   6  13        113.22         98.64         3.91 o                         
   0   6  13         55.27         53.79         3.33 o                         
   1   6  13         73.49         67.50         3.49 o                         
   2   6  13        921.83       1031.98        20.39 o                         
   3   6  13         21.61         16.78         2.83 o                         
   4   6  13          0.03          0.35         4.85 o                         
   5   6  13        124.82        104.92         8.26 o                         
   6   6  13         16.21          9.29         4.26 o                         
   7   6  13          6.59          7.78        11.62 o                         
  -5   7  13        158.29        174.68        14.66 o                         
  -4   7  13         79.57         82.99         7.73 o                         
  -3   7  13          0.16          3.43         3.38 o                         
  -2   7  13          0.07         -2.30         2.30 o                         
  -1   7  13          5.90          8.81         3.06 o                         
   0   7  13         79.82         76.02         5.04 o                         
   1   7  13         37.99         36.02         2.80 o                         
   2   7  13        121.53        101.11         4.46 o                         
   3   7  13        137.07        124.38         5.87 o                         
   4   7  13        290.98        285.18        11.03 o                         
   5   7  13        307.81        381.58        18.92 o                         
   6   7  13         26.93         24.85         5.63 o                         
  -5   8  13         88.97         77.56        18.60 o                         
  -4   8  13          5.04          2.05         6.67 o                         
  -3   8  13         29.76         27.73         5.62 o                         
  -2   8  13        311.21        324.97         9.59 o                         
  -1   8  13         89.96         82.75         4.25 o                         
   0   8  13          3.08         -1.10         2.33 o                         
   1   8  13         14.00         11.55         2.51 o                         
   2   8  13         14.28          9.44         2.32 o                         
   3   8  13        112.09        103.64        10.15 o                         
   4   8  13         27.75         29.96         3.64 o                         
   5   8  13         14.74         13.47         6.31 o                         
   6   8  13         68.13         59.79        14.67 o                         
  -5   9  13         25.98         29.52         8.86 o                         
  -4   9  13          1.06         10.11         5.85 o                         
  -3   9  13         89.90         82.65         7.09 o                         
  -2   9  13          0.01          4.06         2.51 o                         
  -1   9  13         44.23         59.61         4.24 o                         
   0   9  13         88.92         98.61         6.58 o                         
   1   9  13          5.64         -3.36         4.54 o                         
   2   9  13        208.82        213.67        12.97 o                         
   3   9  13        634.97        761.69        28.01 o                         
   4   9  13          5.06          2.12         4.00 o                         
   5   9  13          1.51          6.09         4.42 o                         
   6   9  13          0.88         -5.63         5.63 o                         
  -4  10  13          0.04         -1.19         7.26 o                         
  -3  10  13          3.56          0.58         3.91 o                         
  -2  10  13         49.21         42.05         4.84 o                         
  -1  10  13        203.02        198.40         7.09 o                         
   0  10  13          6.83          7.94         3.51 o                         
   1  10  13        142.34        124.31        10.40 o                         
   2  10  13         49.50         40.51         7.09 o                         
   3  10  13          1.87         -6.35         6.35 o                         
   4  10  13         58.71         62.21         9.92 o                         
   5  10  13         26.52         13.94        10.34 o                         
  -4  11  13          0.06         16.37         6.24 o                         
  -3  11  13         11.84          7.94         5.15 o                         
  -2  11  13         11.17          7.21         6.60 o                         
  -1  11  13          0.63          6.55         4.31 o                         
   0  11  13          0.03          0.24         2.12 o                         
   1  11  13        111.51         92.62         6.02 o                         
   2  11  13        145.07        167.61        29.49 o                         
   3  11  13          3.41         -2.57         5.37 o                         
   4  11  13         25.50         17.09         8.22 o                         
   5  11  13         60.03         45.19         7.44 o                         
  -3  12  13         68.65         56.60         9.64 o                         
  -2  12  13        204.63        174.63        13.82 o                         
  -1  12  13          2.23          0.29         4.38 o                         
   0  12  13        206.42        183.05        17.15 o                         
   1  12  13         17.64         11.58         7.36 o                         
   2  12  13        131.63        138.18        12.10 o                         
   3  12  13          1.45         -3.44         8.36 o                         
   4  12  13         11.57         17.66         6.49 o                         
  -2  13  13          0.96          0.29         6.23 o                         
  -1  13  13        126.94        107.91        13.94 o                         
   0  13  13         18.32         13.71         6.83 o                         
   1  13  13          0.03         -3.27        12.49 o                         
   2  13  13          1.24         13.57         6.28 o                         
   3  13  13          9.16         -3.41         7.03 o                         
  -1  14  13          3.77          0.19         6.19 o                         
   0  14  13         38.18         32.49        10.61 o                         
   1  14  13          0.82         -3.51         5.86 o                         
   2  14  13         33.92         39.47        10.16 o                         
  -1  -5  14        183.24        184.89        17.58 o                         
   0  -5  14         29.83         10.86         6.01 o                         
   1  -5  14         44.98         31.23        15.69 o                         
   2  -5  14          3.99         -1.91         9.76 o                         
   3  -5  14         26.57         40.76        12.28 o                         
  -2  -4  14          3.38          2.53         9.07 o                         
  -1  -4  14         10.15          8.64         8.25 o                         
   0  -4  14         57.81         55.27         6.68 o                         
   1  -4  14         87.11         93.92        10.17 o                         
   2  -4  14         20.51         -0.40         8.51 o                         
   3  -4  14        120.12        118.86        20.92 o                         
   4  -4  14         87.24         96.61        18.45 o                         
  -3  -3  14         22.98         14.26         7.07 o                         
  -2  -3  14         24.43         20.44         7.99 o                         
  -1  -3  14        136.02        121.00        11.47 o                         
   0  -3  14        116.28        101.38         8.31 o                         
   1  -3  14         66.67         59.14         7.15 o                         
   2  -3  14         56.92         52.31        10.43 o                         
   3  -3  14          2.84         20.99         8.11 o                         
   4  -3  14          3.01         -1.01         6.68 o                         
   5  -3  14          0.10          2.42         7.70 o                         
  -3  -2  14         12.16          1.65        13.51 o                         
  -2  -2  14          3.17         -1.47         4.67 o                         
  -1  -2  14          2.42         14.34         5.72 o                         
   0  -2  14         17.60         16.15         4.26 o                         
   1  -2  14         47.42         39.61         9.83 o                         
   2  -2  14         14.50         11.74         4.51 o                         
   3  -2  14        153.97        145.44        11.83 o                         
   4  -2  14         68.64         98.47        34.03 o                         
   5  -2  14         25.71          8.76         6.24 o                         
  -4  -1  14         15.71          2.12         6.49 o                         
  -3  -1  14        188.48        224.50        29.93 o                         
  -2  -1  14        554.78        575.27        22.29 o                         
  -1  -1  14        459.07        482.12        19.72 o                         
   0  -1  14        579.56        613.13        19.02 o                         
   1  -1  14         19.69         27.27         5.11 o                         
   2  -1  14         67.59         78.34         9.88 o                         
   3  -1  14        232.62        243.08        23.97 o                         
   4  -1  14         76.22         67.21         7.26 o                         
   5  -1  14        105.82        110.24        24.70 o                         
   6  -1  14         24.13         14.79         6.54 o                         
  -4   0  14         20.70         16.00         5.83 o                         
  -3   0  14        252.73        222.40        11.60 o                         
  -2   0  14         19.77         14.28         3.24 o                         
  -1   0  14         17.47         16.87         2.99 o                         
   0   0  14         64.41         56.33         5.27 o                         
   1   0  14         37.83         37.41         7.86 o                         
   2   0  14         26.60          7.88         8.41 o                         
   3   0  14         17.52         -4.95         6.91 o                         
   4   0  14        388.11        414.15        31.20 o                         
   5   0  14         16.38         17.15         3.79 o                         
   6   0  14         19.83         25.34         7.57 o                         
  -4   1  14        154.52        155.74         9.44 o                         
  -3   1  14          0.00         -3.09         3.47 o                         
  -2   1  14         65.25         64.23         4.51 o                         
  -1   1  14         53.75         47.23         3.93 o                         
   0   1  14        270.95        277.88        14.92 o                         
   1   1  14         37.86         28.40         4.09 o                         
   2   1  14         78.64         86.58         7.53 o                         
   3   1  14         67.62         70.02        12.78 o                         
   4   1  14          0.12         -3.66         3.66 o                         
   5   1  14          0.29         -0.64         7.05 o                         
   6   1  14          8.20          9.91         7.03 o                         
  -5   2  14        131.76        143.54        16.86 o                         
  -4   2  14          3.33          6.15         4.73 o                         
  -3   2  14         70.52         68.22        10.32 o                         
  -2   2  14         56.74         53.35         6.03 o                         
  -1   2  14          0.16          2.05         2.87 o                         
   0   2  14        782.86        873.69        35.60 o                         
   1   2  14         82.50         88.82         5.45 o                         
   2   2  14          0.04         -1.91         1.91 o                         
   3   2  14         84.56         85.57        10.38 o                         
   4   2  14        219.50        227.78         8.50 o                         
   5   2  14          9.24          3.68         5.14 o                         
   6   2  14          1.32          1.46         3.94 o                         
  -5   3  14          2.01          8.00         5.05 o                         
  -4   3  14         90.46        101.96         9.16 o                         
  -3   3  14          1.84          5.56         3.00 o                         
  -2   3  14         16.95         18.76         4.02 o                         
  -1   3  14        126.85        136.11         6.01 o                         
   0   3  14          0.46          1.32         2.35 o                         
   1   3  14         39.04         44.37         4.11 o                         
   2   3  14          0.01          2.38         2.31 o                         
   3   3  14          0.02          2.81         3.35 o                         
   4   3  14         90.77         90.70         9.83 o                         
   5   3  14        114.56        116.89         8.76 o                         
   6   3  14         89.58         83.39         7.63 o                         
   7   3  14          2.80         -6.97         6.97 o                         
  -5   4  14         14.67         10.30         5.49 o                         
  -4   4  14          9.02          3.79         7.40 o                         
  -3   4  14         11.91         17.23         3.52 o                         
  -2   4  14          7.09         13.95         3.06 o                         
  -1   4  14        237.71        259.71         8.75 o                         
   0   4  14          0.90          3.71         2.37 o                         
   1   4  14        305.73        318.44        12.47 o                         
   2   4  14         23.85         19.64         2.49 o                         
   3   4  14        289.90        293.61        13.26 o                         
   4   4  14          0.00         -0.59         3.40 o                         
   5   4  14         66.41         57.60         5.40 o                         
   6   4  14          0.22          9.28         4.07 o                         
   7   4  14         75.08         90.45        15.54 o                         
  -5   5  14          9.67         15.09         6.07 o                         
  -4   5  14         88.96        134.52        15.34 o                         
  -3   5  14         15.35         13.03         3.11 o                         
  -2   5  14        174.93        192.26         6.84 o                         
  -1   5  14         82.22         94.39         5.06 o                         
   0   5  14        215.93        224.65         9.27 o                         
   1   5  14       1049.58       1146.89        22.73 o                         
   2   5  14       1061.58       1180.67        24.10 o                         
   3   5  14        825.44        880.30        21.52 o                         
   4   5  14          3.37         -0.57         3.30 o                         
   5   5  14          0.69          4.98         3.92 o                         
   6   5  14        112.52        121.35         9.31 o                         
  -5   6  14         26.64         33.47        20.77 o                         
  -4   6  14          0.13          3.23         5.76 o                         
  -3   6  14        242.71        199.33        10.76 o                         
  -2   6  14        249.73        251.47        10.68 o                         
  -1   6  14        175.72        158.42         8.88 o                         
   0   6  14         86.50        104.06         5.21 o                         
   1   6  14         74.95         63.44         6.09 o                         
   2   6  14         34.59         30.17         2.78 o                         
   3   6  14         14.08         20.62         6.08 o                         
   4   6  14        109.34        101.21         7.76 o                         
   5   6  14        204.58        215.24        21.60 o                         
   6   6  14          5.90         12.93         5.90 o                         
  -5   7  14          1.52          2.18         9.44 o                         
  -4   7  14         64.04         86.22        15.25 o                         
  -3   7  14        109.95        123.31         6.13 o                         
  -2   7  14         93.88         70.64         6.29 o                         
  -1   7  14         68.17         60.04         4.90 o                         
   0   7  14          2.65          4.85         3.07 o                         
   1   7  14         61.24         55.89         3.95 o                         
   2   7  14        514.69        569.91        14.34 o                         
   3   7  14        127.49         97.89        10.53 o                         
   4   7  14         39.01         37.11         3.79 o                         
   5   7  14          9.33          6.30         6.56 o                         
   6   7  14         91.73        104.30        12.46 o                         
  -4   8  14          0.61         12.92         7.39 o                         
  -3   8  14         31.68         38.52         9.37 o                         
  -2   8  14         37.19         36.10         4.06 o                         
  -1   8  14        236.74        268.14         8.44 o                         
   0   8  14          0.10          3.50         2.87 o                         
   1   8  14        136.10        147.70        11.35 o                         
   2   8  14         92.30         95.05         4.68 o                         
   3   8  14          2.80          0.59         2.54 o                         
   4   8  14        126.17        123.60         8.77 o                         
   5   8  14         15.84         23.50         7.55 o                         
   6   8  14          0.04          0.69         6.18 o                         
  -4   9  14         17.65          7.88         7.77 o                         
  -3   9  14         13.59         10.35         4.56 o                         
  -2   9  14        194.60        181.12         7.73 o                         
  -1   9  14         15.30          8.92         3.79 o                         
   0   9  14         71.36         57.31         5.93 o                         
   1   9  14         78.89         93.44         6.95 o                         
   2   9  14         14.99         17.96         3.50 o                         
   3   9  14        147.48        155.09        13.35 o                         
   4   9  14         72.32         84.72        15.11 o                         
   5   9  14        103.20        127.77        12.28 o                         
   6   9  14          6.50          1.90        10.02 o                         
  -4  10  14          0.82          0.28         7.98 o                         
  -3  10  14         25.80         27.76         5.17 o                         
  -2  10  14          5.04          4.57         5.10 o                         
  -1  10  14          0.31         -2.95         2.95 o                         
   0  10  14         56.05         53.25         6.34 o                         
   1  10  14        284.37        284.24        18.26 o                         
   2  10  14        202.38        255.51        43.00 o                         
   3  10  14         85.27         84.82        10.17 o                         
   4  10  14        142.55        141.66        13.19 o                         
   5  10  14         21.69         24.95         9.42 o                         
  -3  11  14         42.44         33.27         5.81 o                         
  -2  11  14          0.76         -2.34         5.12 o                         
  -1  11  14          2.23         -1.83         5.21 o                         
   0  11  14        111.87        149.34         9.19 o                         
   1  11  14          2.33          7.74         3.93 o                         
   2  11  14         30.71         30.65         8.42 o                         
   3  11  14         16.35          4.15         7.89 o                         
   4  11  14          4.81         15.23         8.09 o                         
   5  11  14         36.76         27.14         7.27 o                         
  -3  12  14          1.96         -3.09         5.65 o                         
  -2  12  14          1.15          0.57         6.30 o                         
  -1  12  14         13.05         13.89         5.97 o                         
   0  12  14          6.66          5.85         5.81 o                         
   1  12  14         15.73         28.15         8.52 o                         
   2  12  14          0.47         12.94         8.00 o                         
   3  12  14         69.72         83.95        11.92 o                         
   4  12  14          2.29          7.47         8.62 o                         
  -2  13  14         38.26         31.82         6.91 o                         
  -1  13  14          3.81         -1.21         5.66 o                         
   0  13  14         55.07         55.76        10.54 o                         
   1  13  14         12.84         15.33         8.39 o                         
   2  13  14         21.38         12.39        10.09 o                         
   3  13  14          7.51          4.94         6.97 o                         
   0  14  14          0.24         -2.83         8.93 o                         
   1  14  14         16.44          0.65         7.32 o                         
  -1  -4  15         32.07         21.71        10.68 o                         
   0  -4  15        200.24        189.40        18.29 o                         
   1  -4  15          1.84          0.04         7.06 o                         
   2  -4  15         16.73         32.02         8.02 o                         
   3  -4  15         32.31         18.01        12.74 o                         
  -2  -3  15          3.55         -0.52         6.86 o                         
  -1  -3  15        546.39        523.69        35.02 o                         
   0  -3  15        130.89        136.62        10.56 o                         
   1  -3  15          8.21          6.19         8.13 o                         
   2  -3  15          5.51          7.36         6.45 o                         
   3  -3  15         68.79         66.59        14.82 o                         
   4  -3  15         10.69         25.51         7.80 o                         
  -2  -2  15          0.65         -0.64         8.62 o                         
  -1  -2  15          4.09          1.07         5.51 o                         
   0  -2  15        204.66        190.28        11.16 o                         
   1  -2  15          1.13         -4.18         4.81 o                         
   2  -2  15         18.94         32.54         6.88 o                         
   3  -2  15         22.74         17.30        13.95 o                         
   4  -2  15        101.49        104.46        14.24 o                         
   5  -2  15         13.77         11.06         6.67 o                         
  -3  -1  15          6.42         -2.82         9.56 o                         
  -2  -1  15        124.27        101.37        10.45 o                         
  -1  -1  15         18.17          6.91         4.20 o                         
   0  -1  15         46.97         37.33         8.50 o                         
   1  -1  15         81.86         79.46         5.68 o                         
   2  -1  15         22.08          6.12        17.14 o                         
   3  -1  15        231.55        290.16        17.36 o                         
   4  -1  15         41.14         39.52         9.34 o                         
   5  -1  15         10.75         14.33         9.18 o                         
  -3   0  15          5.19          3.17         4.71 o                         
  -2   0  15          1.46         -2.20         4.49 o                         
  -1   0  15          3.68          1.93         3.65 o                         
   0   0  15         19.99         14.76         6.12 o                         
   1   0  15          7.25          3.89         3.86 o                         
   2   0  15        165.49        145.01        28.33 o                         
   3   0  15        281.23        271.92        16.02 o                         
   4   0  15          0.06          1.58         7.73 o                         
   5   0  15          8.10         10.56         5.71 o                         
   6   0  15          3.45         -5.73         9.60 o                         
  -4   1  15         21.84         16.17         6.74 o                         
  -3   1  15         41.23         39.11         5.70 o                         
  -2   1  15         88.50         77.26        12.58 o                         
  -1   1  15        181.84        186.32         6.59 o                         
   0   1  15        159.71        163.65         5.92 o                         
   1   1  15         72.94         84.56         6.23 o                         
   2   1  15        383.65        411.37        20.34 o                         
   3   1  15        117.50        116.60        26.15 o                         
   4   1  15         44.21         55.14         7.48 o                         
   5   1  15        114.69        128.37        11.54 o                         
   6   1  15         19.60         15.96         7.65 o                         
  -4   2  15         14.39          6.79         5.02 o                         
  -3   2  15        227.80        224.70        10.97 o                         
  -2   2  15        367.63        379.53        12.65 o                         
  -1   2  15        159.90        172.86        10.89 o                         
   0   2  15          0.14         -3.70         3.70 o                         
   1   2  15        181.50        167.07         8.93 o                         
   2   2  15         29.15         24.94         3.14 o                         
   3   2  15         55.85         55.64         7.70 o                         
   4   2  15        288.78        265.88        13.32 o                         
   5   2  15        100.68        102.27        10.95 o                         
   6   2  15          1.72          1.45         8.72 o                         
  -4   3  15        161.34        191.05        13.93 o                         
  -3   3  15          5.60         10.74         4.80 o                         
  -2   3  15         29.14         33.33         4.05 o                         
  -1   3  15         45.91         34.59         4.00 o                         
   0   3  15          0.11          1.58         3.01 o                         
   1   3  15         45.22         37.76         4.01 o                         
   2   3  15         91.96         71.70         4.69 o                         
   3   3  15         91.60         88.94         7.27 o                         
   4   3  15         10.61          8.66         4.36 o                         
   5   3  15          0.08          7.32         7.50 o                         
   6   3  15          8.61          7.00         6.79 o                         
  -4   4  15        104.02        120.35        10.41 o                         
  -3   4  15         18.61         10.46         4.25 o                         
  -2   4  15         78.31         94.48         5.62 o                         
  -1   4  15          8.42          3.59         3.67 o                         
   0   4  15        298.34        285.10         9.69 o                         
   1   4  15        199.01        198.23         7.54 o                         
   2   4  15          7.08          7.83         2.50 o                         
   3   4  15        145.81        136.81        13.97 o                         
   4   4  15        334.88        284.66        12.92 o                         
   5   4  15          7.00         11.21         7.86 o                         
   6   4  15          0.42         -2.98         5.15 o                         
  -4   5  15          2.05          0.82         5.92 o                         
  -3   5  15        316.98        325.86        13.91 o                         
  -2   5  15         61.54         60.48         4.55 o                         
  -1   5  15        216.42        213.85         7.90 o                         
   0   5  15        172.99        206.98         8.61 o                         
   1   5  15        467.92        447.29        13.22 o                         
   2   5  15        169.67        162.39         7.53 o                         
   3   5  15         16.02         14.19         2.54 o                         
   4   5  15          9.92         14.78         4.41 o                         
   5   5  15         60.67         48.69         9.88 o                         
   6   5  15         47.19         45.12         7.04 o                         
  -4   6  15         22.75         36.43         6.28 o                         
  -3   6  15          2.24         -2.18         4.72 o                         
  -2   6  15          0.32          3.20         2.99 o                         
  -1   6  15          1.08          4.83         3.02 o                         
   0   6  15         44.74         59.15         5.39 o                         
   1   6  15          0.11         -2.31         2.58 o                         
   2   6  15        754.99        806.27        32.29 o                         
   3   6  15         34.80         27.99         3.70 o                         
   4   6  15         90.22         60.58         7.36 o                         
   5   6  15         12.93          9.34         6.28 o                         
   6   6  15        132.22         87.56         8.76 o                         
  -4   7  15          1.97          4.94         5.79 o                         
  -3   7  15         31.73         33.61         5.33 o                         
  -2   7  15         52.61         45.03         5.30 o                         
  -1   7  15        454.39        494.34        12.60 o                         
   0   7  15          4.85         13.51         3.15 o                         
   1   7  15          4.53          4.53         4.72 o                         
   2   7  15         40.60         33.89         4.29 o                         
   3   7  15         23.71         28.55         7.14 o                         
   4   7  15         33.73         23.82         6.67 o                         
   5   7  15          0.45         -3.87        21.79 o                         
   6   7  15          5.22          3.71         6.09 o                         
  -4   8  15         13.10          9.47        10.02 o                         
  -3   8  15         42.21         32.38         9.01 o                         
  -2   8  15        221.66        228.30         9.65 o                         
  -1   8  15         89.40        101.89         6.65 o                         
   0   8  15        211.51        187.41        10.23 o                         
   1   8  15         40.35         43.08         4.17 o                         
   2   8  15         28.17         24.49         3.65 o                         
   3   8  15         65.53         71.34        10.65 o                         
   4   8  15         22.40         15.81         7.45 o                         
   5   8  15          0.29         -2.16         4.54 o                         
   6   8  15          2.89         -1.59         7.84 o                         
  -4   9  15         42.42         42.45        12.06 o                         
  -3   9  15         29.68         38.59         6.53 o                         
  -2   9  15          0.02          4.72         5.01 o                         
  -1   9  15          2.48          2.73         3.49 o                         
   0   9  15          0.64         -1.15         3.41 o                         
   1   9  15         27.09         31.85         3.79 o                         
   2   9  15          2.20          6.08         2.44 o                         
   3   9  15         90.67         94.39        11.19 o                         
   4   9  15         87.34         76.00         9.73 o                         
   5   9  15          5.36          6.07        12.06 o                         
  -3  10  15         41.74         61.67         7.65 o                         
  -2  10  15         26.96         10.84         9.29 o                         
  -1  10  15          6.73          5.47         4.26 o                         
   0  10  15         55.41         53.43         6.79 o                         
   1  10  15         63.14         57.63         5.92 o                         
   2  10  15         19.88         25.54         4.18 o                         
   3  10  15         15.11         15.69         8.27 o                         
   4  10  15          0.89         -0.55         9.88 o                         
   5  10  15          3.76          1.72         8.30 o                         
  -3  11  15         17.92         15.14         8.23 o                         
  -2  11  15          0.50         14.14         8.79 o                         
  -1  11  15         62.53         52.54         7.66 o                         
   0  11  15          2.15          5.56         4.37 o                         
   1  11  15         53.81         48.83         5.50 o                         
   2  11  15        103.88        123.40        13.19 o                         
   3  11  15         40.17         57.32         8.48 o                         
   4  11  15         12.67         18.04        12.20 o                         
  -2  12  15          1.55          4.21         6.36 o                         
  -1  12  15         37.01         35.33         6.24 o                         
   0  12  15        386.42        392.03        27.58 o                         
   1  12  15         19.40         13.37         6.38 o                         
   2  12  15         31.86         29.35        18.45 o                         
   3  12  15         33.61         23.28         9.54 o                         
  -1  13  15          5.66          9.63         6.04 o                         
   0  13  15          3.52         -3.34         8.32 o                         
   1  13  15          5.21         -4.85         8.30 o                         
   2  13  15         66.24         53.18         9.03 o                         
   0  -3  16         27.31         15.27         9.70 o                         
   1  -3  16         95.67         88.21        11.18 o                         
   2  -3  16          4.45          4.71         7.18 o                         
   3  -3  16        108.01        117.00        14.53 o                         
  -1  -2  16        316.23        304.81        17.73 o                         
   0  -2  16          9.17         14.27        11.99 o                         
   1  -2  16          0.58          4.90         5.23 o                         
   2  -2  16          4.05          7.24         6.45 o                         
   3  -2  16         57.73         62.36         9.18 o                         
   4  -2  16          4.12          4.19        12.45 o                         
  -2  -1  16          1.50         14.27         8.72 o                         
  -1  -1  16          1.91          7.65         5.85 o                         
   0  -1  16          6.90          6.33         9.37 o                         
   1  -1  16         11.30          4.16         6.32 o                         
   2  -1  16        149.47        170.60        14.72 o                         
   3  -1  16          1.37          1.63         9.41 o                         
   4  -1  16         57.24         34.52        10.34 o                         
  -2   0  16         30.75         35.19         8.79 o                         
  -1   0  16        105.74        119.78         9.37 o                         
   0   0  16        129.91         99.24         7.10 o                         
   1   0  16          0.04          3.84         4.50 o                         
   2   0  16        543.60        530.38        27.46 o                         
   3   0  16         87.00         68.97         8.94 o                         
   4   0  16         16.64         17.47         8.14 o                         
   5   0  16          4.13         14.25         7.16 o                         
  -3   1  16         44.69         39.02         8.04 o                         
  -2   1  16         16.45         18.30         6.23 o                         
  -1   1  16         49.72         44.65         7.09 o                         
   0   1  16         16.53         16.02         4.78 o                         
   1   1  16        241.64        232.98        13.79 o                         
   2   1  16        137.90        115.80        10.38 o                         
   3   1  16         58.43         53.31         8.00 o                         
   4   1  16        119.67        136.49        14.38 o                         
   5   1  16          4.02         16.21         9.08 o                         
  -3   2  16          0.10          4.54         8.04 o                         
  -2   2  16         25.63         28.03         5.16 o                         
  -1   2  16         26.94         21.62         3.50 o                         
   0   2  16          0.55          1.82         4.01 o                         
   1   2  16         36.55         27.44         5.08 o                         
   2   2  16         34.75         26.40         8.78 o                         
   3   2  16        259.01        283.34        19.32 o                         
   4   2  16         58.89         41.59         7.29 o                         
   5   2  16          0.01         -7.02         8.43 o                         
  -3   3  16         50.52         44.50         7.68 o                         
  -2   3  16        343.53        421.39        16.74 o                         
  -1   3  16        127.14        141.97         7.84 o                         
   0   3  16        233.16        251.40        15.09 o                         
   1   3  16          5.88          5.81         3.55 o                         
   2   3  16        229.61        273.12        17.26 o                         
   3   3  16         18.05         26.38         6.97 o                         
   4   3  16        568.30        605.02        34.13 o                         
   5   3  16         37.42         30.18        10.75 o                         
   6   3  16          2.01         -2.57         8.44 o                         
  -4   4  16          0.89         -7.68         7.68 o                         
  -3   4  16          5.94          2.21         5.51 o                         
  -2   4  16         89.20         82.14        11.20 o                         
  -1   4  16         23.92         41.31         5.21 o                         
   0   4  16          2.11          7.72         3.61 o                         
   1   4  16          3.93         -1.64         3.10 o                         
   2   4  16          3.58          0.93         3.35 o                         
   3   4  16       1241.75       1305.26        38.53 o                         
   4   4  16         60.57         46.86        14.82 o                         
   5   4  16          2.78         -3.02        10.37 o                         
   6   4  16          0.58          1.64         5.46 o                         
  -4   5  16        181.03        207.25        21.46 o                         
  -3   5  16         13.25         16.55         5.19 o                         
  -2   5  16          2.49          2.37         3.74 o                         
  -1   5  16        106.45         89.80         5.48 o                         
   0   5  16          4.93          2.42         3.59 o                         
   1   5  16         15.84         23.18         5.73 o                         
   2   5  16         57.01         60.88         5.05 o                         
   3   5  16        319.94        338.29        20.67 o                         
   4   5  16          2.68         18.10        15.69 o                         
   5   5  16         17.17         19.47         6.97 o                         
   6   5  16        128.96        137.51        11.87 o                         
  -4   6  16         41.48         36.44         7.53 o                         
  -3   6  16          2.20          5.12         9.68 o                         
  -2   6  16         11.42         13.24         4.96 o                         
  -1   6  16         25.65         26.96         3.79 o                         
   0   6  16          8.28          3.59         3.55 o                         
   1   6  16         24.66         24.99         5.91 o                         
   2   6  16         52.64         51.02         4.76 o                         
   3   6  16        351.14        393.83        21.66 o                         
   4   6  16          0.71          1.95         4.27 o                         
   5   6  16         23.40         13.59        13.37 o                         
   6   6  16         74.85         83.20         9.13 o                         
  -3   7  16         32.99         38.17         6.50 o                         
  -2   7  16        139.11        142.73         6.73 o                         
  -1   7  16          9.49         12.97         4.07 o                         
   0   7  16        162.89        166.21         7.23 o                         
   1   7  16         95.11         84.94         8.68 o                         
   2   7  16        266.97        291.31        10.49 o                         
   3   7  16         13.95         25.80         5.26 o                         
   4   7  16         83.60         79.01         9.38 o                         
   5   7  16         41.88         40.04         7.84 o                         
  -3   8  16         25.86         31.36         9.19 o                         
  -2   8  16          6.50         10.27         4.30 o                         
  -1   8  16         71.43         78.69         6.43 o                         
   0   8  16        124.40        117.19         6.75 o                         
   1   8  16        103.96        106.98         9.31 o                         
   2   8  16         40.20         34.17         5.25 o                         
   3   8  16         72.04         63.71         5.53 o                         
   4   8  16         14.20          6.65         5.42 o                         
   5   8  16          9.71         18.30        14.53 o                         
  -3   9  16          0.33          2.69         7.41 o                         
  -2   9  16         16.90         18.28         5.64 o                         
  -1   9  16         77.83         84.15        14.61 o                         
   0   9  16         21.05         18.72         5.37 o                         
   1   9  16         45.12         54.42         7.51 o                         
   2   9  16          2.45          3.78         4.38 o                         
   3   9  16          3.19          3.90         7.67 o                         
   4   9  16         19.25         12.07         8.59 o                         
   5   9  16         12.74         20.89         6.88 o                         
  -3  10  16         15.07         27.57         9.91 o                         
  -2  10  16         30.61         38.39         8.23 o                         
  -1  10  16          8.09          5.36         6.71 o                         
   0  10  16         11.25         12.77         5.14 o                         
   1  10  16         15.72          8.65         8.17 o                         
   2  10  16          0.51          5.50         4.24 o                         
   3  10  16          0.53         -0.97         6.82 o                         
   4  10  16        140.89        161.21        14.40 o                         
  -2  11  16         19.39         19.90         5.79 o                         
  -1  11  16         30.08         27.60         5.71 o                         
   0  11  16        157.92        150.72        13.41 o                         
   1  11  16         16.21         24.19         6.60 o                         
   2  11  16         64.96         47.79        13.44 o                         
   3  11  16          0.36         -6.00         9.00 o                         
   4  11  16         58.90         62.74        11.50 o                         
  -1  12  16         45.02         43.88         7.01 o                         
   0  12  16         66.93         57.41        23.39 o                         
   1  12  16        210.91        204.76        26.42 o
[truncated: 16,687 more chars]
